# Supplementary material for: Crystal structure, Hirshfeld surface analysis, DFT and mol­ecular docking studies of ethyl 5-amino-2-bromo­isonicotinate
Source: Acta Crystallogr E Crystallogr Commun. 2024 Nov 8;80(Pt 12):1274–9. doi: 10.1107/S2056989024010594 (PMC11789189; doi:10.1107/S2056989024010594)
Supplement: Supplementary file 1 [file e-80-01274-sup1.cif]

##############################################################################
#                                                                            #
# This CIF contains the data in a paper accepted for publication in          #
# Acta Crystallographica Section E. It conforms to the requirements of       #
# Notes for Authors for Acta Crystallographica Section E, and has been       #
# peer reviewed under the auspices of the IUCr Commission on Journals.       #
#                                                                            #
# Full details of the Crystallographic Information File format               #
# are given in the paper "The Crystallographic Information File (CIF):       #
# a New Standard Archive File for Crystallography" by S. R. Hall, F. H.      #
# Allen and I. D. Brown [Acta Cryst. (1991), A47, 655-685].                  #
#                                                                            #
# The current version of the core CIF dictionary is obtainable from          #
# ftp://ftp.iucr.org/pub/cif_core.dic.                                       #
#                                                                            #
# Software is freely available for graphical display of the structure(s)     #
# in this CIF. For information consult the CIF software page                 #
# http://www.iucr.org/resources/cif/software.                                #
#                                                                            #
# This file may be used for bona fide research purposes within the           #
# scientific community so long as proper attribution is given to the journal # 
# article from which it was obtained.                                        #
#                                                                            #
##############################################################################
data_I
_audit_creation_method     'SHELXL-2019/3'
_journal_date_recd_electronic     2024-10-11
_journal_date_accepted     2024-11-02
_journal_name_full     'Acta Crystallographica, Section E'
_journal_year     2024
_journal_volume     80
_journal_issue      1
_journal_page_first     0
_journal_page_last     0
_journal_paper_category     GO
_journal_paper_doi     10.1107/S2056989024010594
_journal_coeditor_code     OI2013
_publ_contact_author_name     'Palakshamurthy B. S'
_publ_contact_author_address
;
Department of PG Studies and
Research in Physics, Albert Einstein Block, UCS, Tumkur University, Tumkur,
Karnataka 572103,
India
;
_publ_contact_author_email     palaksha.bspm@gmail.com
_publ_contact_author_fax     ?
_publ_contact_author_phone     ?
_publ_section_title
;
Crystal structure, Hirshfeld surface analysis, DFT and molecular docking
studies of ethyl 5-amino-2-bromoisonicotinate
;
_publ_section_title_footnote     .
loop_
    _publ_author_name
    _publ_author_footnote
    _publ_author_address
    'Mahadevaiah, Harish Kumar' .
;
Department of Physics, Yuvaraja's College, University of Mysore, Mysore,
570005,
Karnataka,
India
;
    'Shivanna, Harishkumar' .
;
Department of Pharmaceutical Chemistry, Kuvempu University, Shimoga, Karnataka
577451,
India
;
    'Hanumaiah, Anil Kumar' .
;
Department of Physics, Government First Grade College, Chikkabalapura,
Karnataka-562101,
India
;
    'Hirehalli Chikkegowda, Devarajegowda' .
;
Department of Physics, Yuvaraja's College, University of Mysore, Mysore,
570005,
Karnataka,
India
;
    'Bandrehalli Siddagangaiah, Palakshamurthy' .
;
Department of PG Studies and Research in Physics,
Albert Einstein Block, UCS, Tumkur University, Tumkur,
Karnataka 572103,
India
;
_publ_section_synopsis
;
Theoretical and experimental structural studies of the title compound were
undertaken  using X-ray and DFT methods. The interactions present in the
crystal were analyzed using Hirshfeld surface and MEP surface analysis.
Docking studies with a covid-19 main protease (PDB ID: 6LU7) as the target
receptor indicate that the synthesized compound may be a potential candidate
for pharmaceutical applications.
;
_chemical_name_systematic
;
Ethyl 5-amino-2-bromopyridine-4-carboxylate
;
_chemical_name_common
;
Ethyl 5-amino-2-bromoisonicotinate
;
_chemical_formula_moiety     'C8 H9 Br N2 O2'
_chemical_formula_sum     'C8 H9 Br N2 O2'
_chemical_formula_iupac     'C8 H9 Br N2 O2'
_chemical_formula_weight     245.08
_chemical_melting_point     ?
_space_group_crystal_system     monoclinic
_space_group_name_H-M_alt     'P 21/c'
_space_group_name_Hall     '-P 2ybc'
loop_
    _space_group_symop_operation_xyz
    'x, y, z'
    '-x, y+1/2, -z+1/2'
    '-x, -y, -z'
    'x, -y-1/2, z-1/2'
_cell_length_a     4.1538(9)
_cell_length_b     8.9978(16)
_cell_length_c     25.487(5)
_cell_angle_alpha     90
_cell_angle_beta     92.468(7)
_cell_angle_gamma     90
_cell_volume     951.7(3)
_cell_formula_units_Z     4
_cell_measurement_reflns_used     2367
_cell_measurement_theta_min     2.5
_cell_measurement_theta_max     29.0
_cell_measurement_temperature     567(2)
_exptl_crystal_description     Prism
_exptl_crystal_colour     'pale yellow'
_exptl_crystal_size_max     0.320
_exptl_crystal_size_mid     0.270
_exptl_crystal_size_min     0.210
_exptl_crystal_density_diffrn     1.710
_exptl_crystal_density_meas     ?
_exptl_crystal_density_method     ?
_exptl_crystal_F_000     488
_exptl_absorpt_coefficient_mu     4.288
_exptl_absorpt_correction_type     multi-scan
_exptl_absorpt_process_details
;
(SADABS; Krause <i>et al.</i>,  2015)
;
_exptl_absorpt_correction_T_min     0.225
_exptl_absorpt_correction_T_max     0.401
_diffrn_ambient_temperature     567(2)
_diffrn_source     'fine-focus sealed tube'
_diffrn_radiation_type     MoK\a
_diffrn_radiation_wavelength     0.71073
_diffrn_radiation_monochromator     Graphite
_diffrn_measurement_device_type     'Bruker SMART APEXII CCD'
_diffrn_measurement_method     '\f and \W scans'
_diffrn_detector_area_resol_mean     0.97
_diffrn_reflns_number     21643
_diffrn_reflns_av_R_equivalents     0.0367
_diffrn_reflns_av_unetI/netI     0.0191
_diffrn_reflns_theta_min     2.772
_diffrn_reflns_theta_max     28.259
_diffrn_reflns_theta_full     25.000
_diffrn_measured_fraction_theta_max     0.994
_diffrn_measured_fraction_theta_full     0.992
_diffrn_reflns_limit_h_min     -5
_diffrn_reflns_limit_h_max     5
_diffrn_reflns_limit_k_min     -11
_diffrn_reflns_limit_k_max     11
_diffrn_reflns_limit_l_min     -33
_diffrn_reflns_limit_l_max     33
_diffrn_standards_number     ?
_refine_special_details     ?
_reflns_number_total     2353
_reflns_number_gt     1910
_reflns_threshold_expression     'I > 2\s(I)'
_refine_ls_structure_factor_coef     Fsqd
_refine_ls_matrix_type     full
_refine_ls_R_factor_all     0.0433
_refine_ls_R_factor_gt     0.0316
_refine_ls_wR_factor_gt     0.0649
_refine_ls_wR_factor_ref     0.0689
_refine_ls_goodness_of_fit_ref     1.036
_refine_ls_restrained_S_all     1.036
_refine_ls_number_reflns     2353
_refine_ls_number_parameters     126
_refine_ls_number_restraints     0
_refine_ls_number_constraints     0.12
_refine_ls_hydrogen_treatment     mixed
_refine_ls_weighting_scheme     calc
_refine_ls_weighting_details
              'w=1/[\s^2^(Fo^2^)+(0.0216P)^2^+0.6676P] where P=(Fo^2^+2Fc^2^)/3'
_atom_sites_solution_hydrogens     mixed
_atom_sites_solution_primary     direct
_atom_sites_solution_secondary     difmap
_refine_ls_shift/su_max     0.001
_refine_ls_shift/su_mean     0.000
_refine_diff_density_max     0.532
_refine_diff_density_min     -0.447
_refine_ls_extinction_method     none
_refine_ls_extinction_coef     .
loop_
    _atom_type_symbol
    _atom_type_description
    _atom_type_scat_dispersion_real
    _atom_type_scat_dispersion_imag
    _atom_type_scat_source
    'C' 'C' 0.0033 0.0016
                         'International Tables Vol C Tables 4.2.6.8 and 6.1.1.4'
    'H' 'H' 0.0000 0.0000
                         'International Tables Vol C Tables 4.2.6.8 and 6.1.1.4'
    'Br' 'Br' -0.2901 2.4595
                         'International Tables Vol C Tables 4.2.6.8 and 6.1.1.4'
    'N' 'N' 0.0061 0.0033
                         'International Tables Vol C Tables 4.2.6.8 and 6.1.1.4'
    'O' 'O' 0.0106 0.0060
                         'International Tables Vol C Tables 4.2.6.8 and 6.1.1.4'
_computing_data_collection
;
APEX2 (Bruker, 2014)
;
_computing_cell_refinement
;
SAINT (Bruker, 2014)
;
_computing_data_reduction
;
SAINT (Bruker, 2014)
;
_computing_structure_solution
;
<i>SHELXT2018/2</i> (Sheldrick, 2015a)
;
_computing_structure_refinement
;
<i>SHELXL2019/2</i> (Sheldrick, 2015b)
;
_computing_molecular_graphics
;
<i>Mercury</i> (Macrae <i>et al.</i>,  2020)
;
_computing_publication_material
;
<i>SHELXL2019/2</i> (Sheldrick, 2015b)
;
loop_
    _atom_site_type_symbol
    _atom_site_label
    _atom_site_fract_x
    _atom_site_fract_y
    _atom_site_fract_z
    _atom_site_U_iso_or_equiv
    _atom_site_adp_type
    _atom_site_calc_flag
    _atom_site_occupancy
    _atom_site_disorder_assembly
    _atom_site_disorder_group
    Br Br1 0.50981(7) 0.23668(3) 0.33291(2) 0.06255(12) Uani d 1 . .
    O O1 0.6756(4) 0.71953(17) 0.44789(6) 0.0519(4) Uani d 1 . .
    O O2 0.4245(5) 0.91607(19) 0.41176(7) 0.0678(5) Uani d 1 . .
    N N2 0.0811(7) 0.8705(3) 0.31867(10) 0.0679(7) Uani d 1 . .
    C C1 0.3910(5) 0.6820(2) 0.36780(8) 0.0389(4) Uani d 1 . .
    C C2 0.1949(6) 0.7303(2) 0.32486(8) 0.0451(5) Uani d 1 . .
    C C3 0.1106(6) 0.6220(3) 0.28677(9) 0.0511(6) Uani d 1 . .
    H H3 -0.019460 0.651860 0.258076 0.061 Uiso calc 1 . .
    N N1 0.2016(5) 0.4817(2) 0.28864(7) 0.0480(5) Uani d 1 . .
    C C4 0.3867(5) 0.4403(2) 0.32981(8) 0.0419(5) Uani d 1 . .
    C C5 0.4870(5) 0.5336(2) 0.36960(8) 0.0414(5) Uani d 1 . .
    H H5 0.617469 0.498569 0.397470 0.050 Uiso calc 1 . .
    C C6 0.4947(6) 0.7863(3) 0.41030(8) 0.0455(5) Uani d 1 . .
    C C7 0.7917(7) 0.8112(3) 0.49174(9) 0.0558(6) Uani d 1 . .
    H H7A 0.612483 0.860208 0.507725 0.067 Uiso calc 1 . .
    H H7B 0.938171 0.886598 0.479721 0.067 Uiso calc 1 . .
    C C8 0.9601(8) 0.7121(4) 0.53018(11) 0.0737(8) Uani d 1 . .
    H H8A 1.039906 0.769478 0.559719 0.111 Uiso calc 1 . .
    H H8B 0.812758 0.638136 0.541835 0.111 Uiso calc 1 . .
    H H8C 1.137029 0.664411 0.513954 0.111 Uiso calc 1 . .
    H H2A -0.018(6) 0.889(3) 0.2911(12) 0.064(8) Uiso d 1 . .
    H H2B 0.141(7) 0.934(3) 0.3432(12) 0.067(9) Uiso d 1 . .
loop_
    _atom_site_aniso_label
    _atom_site_aniso_U_11
    _atom_site_aniso_U_22
    _atom_site_aniso_U_33
    _atom_site_aniso_U_12
    _atom_site_aniso_U_13
    _atom_site_aniso_U_23
    Br1 0.07039(19) 0.04411(15) 0.0714(2) 0.00444(12) -0.01747(13) -0.01644(12)
    O1 0.0718(11) 0.0421(8) 0.0399(8) 0.0006(7) -0.0200(7) -0.0075(7)
    O2 0.1044(15) 0.0396(9) 0.0572(11) 0.0078(9) -0.0225(10) -0.0068(8)
    N2 0.102(2) 0.0467(12) 0.0519(14) 0.0056(12) -0.0313(13) 0.0091(10)
    C1 0.0475(12) 0.0382(10) 0.0304(10) -0.0056(9) -0.0048(9) 0.0015(8)
    C2 0.0559(13) 0.0426(11) 0.0359(11) -0.0058(10) -0.0073(9) 0.0083(9)
    C3 0.0625(15) 0.0560(14) 0.0334(11) -0.0075(11) -0.0139(10) 0.0050(10)
    N1 0.0569(12) 0.0513(11) 0.0349(9) -0.0085(9) -0.0090(8) -0.0041(8)
    C4 0.0460(12) 0.0399(11) 0.0394(11) -0.0056(9) -0.0026(9) -0.0042(9)
    C5 0.0488(12) 0.0414(11) 0.0331(10) -0.0033(9) -0.0090(9) 0.0005(8)
    C6 0.0589(14) 0.0401(11) 0.0367(11) -0.0036(10) -0.0069(10) -0.0005(8)
    C7 0.0683(16) 0.0557(14) 0.0418(12) -0.0052(12) -0.0159(11) -0.0167(11)
    C8 0.080(2) 0.091(2) 0.0478(15) -0.0032(17) -0.0203(14) -0.0065(14)
_geom_special_details
;
All esds (except the esd in the dihedral angle between two l.s. planes) are
estimated using the full covariance matrix. The cell esds are taken into
account individually in the estimation of esds in distances, angles and
torsion angles; correlations between esds in cell parameters are only used
when they are defined by crystal symmetry. An approximate (isotropic)
treatment of cell esds is used for estimating esds involving l.s. planes.
;
loop_
    _geom_bond_atom_site_label_1
    _geom_bond_atom_site_label_2
    _geom_bond_site_symmetry_2
    _geom_bond_distance
    _geom_bond_publ_flag
    Br1 C4 . 1.903(2) ?
    O1 C6 . 1.335(3) ?
    O1 C7 . 1.454(2) ?
    O2 C6 . 1.204(3) ?
    N2 C2 . 1.354(3) ?
    N2 H2A . 0.82(3) ?
    N2 H2B . 0.87(3) ?
    C1 C5 . 1.393(3) ?
    C1 C2 . 1.405(3) ?
    C1 C6 . 1.483(3) ?
    C2 C3 . 1.409(3) ?
    C3 N1 . 1.318(3) ?
    C3 H3 . 0.9300 ?
    N1 C4 . 1.327(3) ?
    C4 C5 . 1.368(3) ?
    C5 H5 . 0.9300 ?
    C7 C8 . 1.478(4) ?
    C7 H7A . 0.9700 ?
    C7 H7B . 0.9700 ?
    C8 H8A . 0.9600 ?
    C8 H8B . 0.9600 ?
    C8 H8C . 0.9600 ?
loop_
    _geom_angle_atom_site_label_1
    _geom_angle_atom_site_label_2
    _geom_angle_atom_site_label_3
    _geom_angle_site_symmetry_1
    _geom_angle_site_symmetry_3
    _geom_angle
    _geom_angle_publ_flag
    C6 O1 C7 . . 117.00(18) ?
    C2 N2 H2A . . 117(2) ?
    C2 N2 H2B . . 115.9(19) ?
    H2A N2 H2B . . 127(3) ?
    C5 C1 C2 . . 118.54(19) ?
    C5 C1 C6 . . 120.56(19) ?
    C2 C1 C6 . . 120.9(2) ?
    N2 C2 C1 . . 124.5(2) ?
    N2 C2 C3 . . 119.3(2) ?
    C1 C2 C3 . . 116.2(2) ?
    N1 C3 C2 . . 125.1(2) ?
    N1 C3 H3 . . 117.4 ?
    C2 C3 H3 . . 117.4 ?
    C3 N1 C4 . . 116.92(19) ?
    N1 C4 C5 . . 124.2(2) ?
    N1 C4 Br1 . . 116.65(15) ?
    C5 C4 Br1 . . 119.19(16) ?
    C4 C5 C1 . . 119.1(2) ?
    C4 C5 H5 . . 120.5 ?
    C1 C5 H5 . . 120.5 ?
    O2 C6 O1 1 . 123.0(2) ?
    O2 C6 O1 . . 123.0(2) ?
    O2 C6 C1 1 . 125.0(2) ?
    O2 C6 C1 . . 125.0(2) ?
    O1 C6 C1 . . 112.08(19) ?
    O1 C7 C8 . . 107.4(2) ?
    O1 C7 H7A . . 110.2 ?
    C8 C7 H7A . . 110.2 ?
    O1 C7 H7B . . 110.2 ?
    C8 C7 H7B . . 110.2 ?
    H7A C7 H7B . . 108.5 ?
    C7 C8 H8A . . 109.5 ?
    C7 C8 H8B . . 109.5 ?
    H8A C8 H8B . . 109.5 ?
    C7 C8 H8C . . 109.5 ?
    H8A C8 H8C . . 109.5 ?
    H8B C8 H8C . . 109.5 ?
loop_
    _geom_torsion_atom_site_label_1
    _geom_torsion_atom_site_label_2
    _geom_torsion_atom_site_label_3
    _geom_torsion_atom_site_label_4
    _geom_torsion_site_symmetry_1
    _geom_torsion_site_symmetry_2
    _geom_torsion_site_symmetry_3
    _geom_torsion_site_symmetry_4
    _geom_torsion
    _geom_torsion_publ_flag
    C5 C1 C2 N2 . . . . 179.0(2) ?
    C6 C1 C2 N2 . . . . -1.2(4) ?
    C5 C1 C2 C3 . . . . 0.2(3) ?
    C6 C1 C2 C3 . . . . -180.0(2) ?
    N2 C2 C3 N1 . . . . -179.0(3) ?
    C1 C2 C3 N1 . . . . -0.1(4) ?
    C2 C3 N1 C4 . . . . 0.1(4) ?
    C3 N1 C4 C5 . . . . -0.2(3) ?
    C3 N1 C4 Br1 . . . . 178.77(18) ?
    N1 C4 C5 C1 . . . . 0.3(4) ?
    Br1 C4 C5 C1 . . . . -178.67(16) ?
    C2 C1 C5 C4 . . . . -0.2(3) ?
    C6 C1 C5 C4 . . . . 179.9(2) ?
    C7 O1 C6 O2 . . . 1 -0.6(4) ?
    C7 O1 C6 O2 . . . . -0.6(4) ?
    C7 O1 C6 C1 . . . . 180.0(2) ?
    C5 C1 C6 O2 . . . 1 179.6(2) ?
    C2 C1 C6 O2 . . . 1 -0.2(4) ?
    C5 C1 C6 O2 . . . . 179.6(2) ?
    C2 C1 C6 O2 . . . . -0.2(4) ?
    C5 C1 C6 O1 . . . . -1.0(3) ?
    C2 C1 C6 O1 . . . . 179.1(2) ?
    C6 O1 C7 C8 . . . . 175.2(2) ?
loop_
    _geom_hbond_atom_site_label_D
    _geom_hbond_atom_site_label_H
    _geom_hbond_atom_site_label_A
    _geom_hbond_site_symmetry_A
    _geom_hbond_distance_DH
    _geom_hbond_distance_HA
    _geom_hbond_distance_DA
    _geom_hbond_angle_DHA
    _geom_hbond_publ_flag
    N2 H2B O2 1 0.87(3) 2.07(3) 2.746(3) 133(2) yes
    C5 H5 O1 1 0.93 2.3700 2.694(3) 99.88(3) y
    N2 H2A N1 2 0.82(3) 2.30(3) 3.096(3) 166(3) yes
_shelx_space_group_comment
;
The symmetry employed for this shelxl refinement is uniquely defined
by the following loop, which should always be used as a source of
symmetry information in preference to the above space-group names.
They are only intended as comments.
;
_shelx_estimated_absorpt_T_min     0.341
_shelx_estimated_absorpt_T_max     0.466
_shelx_hkl_file
;
   2   0   0 7012.00  177.68
   2   0   0 7097.19  178.78
   2   0   0 6917.81  177.08
   2   0   0 7037.00  175.48
  -2   0   0 7192.88  175.38
  -2   0   0 7036.10  177.38
  -2   0   0 7008.30  178.28
  -2   0   0 6890.91  177.58
  -3   0   0 2375.26   65.19
  -3   0   0 2417.26   68.79
  -3   0   0 2340.87   69.69
   3   0   0 2397.96   70.89
   3   0   0 2325.77   65.59
  -3   0   0 2413.86   69.29
   3   0   0 2383.26   68.69
  -4   0   0  346.47   18.60
   4   0   0  364.36   24.40
   4   0   0  329.87   18.90
  -4   0   0  331.87   21.60
  -4   0   0  370.76   23.60
  -5   0   0   43.60   12.00
   5   0   0   38.00   15.60
  -5   0   0   10.10    9.80
  -5   0   0   47.00   16.00
  -1  -1   0   22.70    3.10
  -1  -1   0   27.20    2.40
   1  -1   0   25.80    3.50
   1  -1   0   25.90    4.20
   1  -1   0   22.60    3.60
  -1  -1   0   30.20    4.00
  -1  -1   0   28.20    3.70
  -1   1   0   22.00    3.20
  -1   1   0   30.90    4.10
   1   1   0   32.50    2.50
  -1   1   0   24.30    3.90
  -1   1   0   25.10    3.30
   1   1   0   17.80    2.90
   1   1   0   26.50    3.30
   2  -1   0   -2.70    4.30
  -2  -1   0    7.20    4.50
   2  -1   0   -2.20    4.10
  -2  -1   0    5.20    4.70
   2  -1   0    5.40    3.40
  -2  -1   0    2.10    3.00
   2  -1   0    1.20    4.30
  -2  -1   0    6.70    4.70
   2   1   0    5.10    3.90
  -2   1   0    1.30    4.10
  -2   1   0    2.80    4.60
   2   1   0    6.40    4.20
  -2   1   0    0.00    4.50
   2   1   0    4.10    4.20
  -2   1   0    2.80    4.00
   3  -1   0  314.37   19.10
   3  -1   0  290.27   16.80
  -3  -1   0  271.07   16.30
  -3  -1   0  300.87   17.60
  -3  -1   0  313.47   13.50
  -3  -1   0  309.87   17.40
   3   1   0  285.67   16.60
  -3   1   0  275.47   16.90
   3   1   0  288.17   13.80
   3   1   0  295.27   18.40
  -3   1   0  298.97   16.00
  -3   1   0  312.47   17.80
  -3   1   0  311.67   17.80
  -4  -1   0  101.29   14.90
  -4  -1   0   98.49   14.40
  -4  -1   0   91.19   10.70
   4  -1   0   68.79   14.60
   4   1   0   98.89   18.70
   4   1   0  106.19   11.40
  -4   1   0   60.99   11.20
   4   1   0   70.69   12.20
  -4   1   0   77.59   12.00
  -4   1   0  122.49   15.80
   5  -1   0    8.20   12.20
  -5  -1   0   14.80    8.60
  -5  -1   0   -2.30   11.50
  -5  -1   0   -7.70   13.40
  -5   1   0   -2.20   11.30
  -5   1   0   24.30   11.60
  -5   1   0    2.60   12.60
   5   1   0   20.00   12.50
   1  -2   0 6153.68  155.98
   1  -2   0 6288.37  154.58
   1  -2   0 6427.76  155.58
  -1  -2   0 6263.97  153.48
  -1  -2   0 6285.47  155.98
   1  -2   0 6246.98  155.78
  -1  -2   0 6244.77  155.48
   1   2   0 5998.80  155.28
  -1   2   0 6297.67  156.08
   1   2   0 6189.78  151.88
  -1   2   0 6113.49  155.68
   1   2   0 6207.08  156.08
   1   2   0 6297.57  153.48
  -1   2   0 6053.99  154.38
   1   2   0 6082.59  151.78
   2  -2   0 3478.65   91.89
  -2  -2   0 3447.46   92.39
   2  -2   0 3657.03   92.99
  -2  -2   0 3521.65   87.19
  -2  -2   0 3454.15   93.09
   2  -2   0 3442.26   92.09
  -2  -2   0 3482.25   90.99
   2  -2   0 3525.15   93.59
  -2   2   0 3416.66   92.59
   2   2   0 3447.66   87.49
  -2   2   0 3510.35   94.09
   2   2   0 3426.06   90.79
  -2   2   0 3511.85   92.49
  -2   2   0 3437.56   91.89
   2   2   0 3491.95   93.79
   3  -2   0  945.21   35.80
   3  -2   0  918.11   33.10
  -3  -2   0  895.61   34.30
  -3  -2   0  955.20   34.20
  -3  -2   0  972.10   27.80
  -3  -2   0  952.00   33.30
   3  -2   0  971.40   34.00
   3   2   0  897.81   35.30
   3   2   0  977.40   34.30
  -3   2   0  952.50   33.60
  -3   2   0  913.31   34.60
  -3   2   0  931.31   33.80
  -3   2   0  933.91   34.30
   3   2   0  939.21   28.40
   3   2   0  887.81   33.00
  -4  -2   0  375.76   23.30
  -4  -2   0  332.47   15.50
  -4  -2   0  345.47   22.10
   4  -2   0  369.26   25.20
   4   2   0  326.87   16.40
  -4   2   0  354.26   21.60
  -4   2   0  377.76   23.60
  -4   2   0  345.67   22.70
   4   2   0  369.76   25.30
   4   2   0  336.37   22.00
  -4   2   0  308.97   21.90
  -5  -2   0   53.29   10.30
   5  -2   0   50.09   15.20
  -5  -2   0   91.69   18.40
   5   2   0   42.00   15.70
  -5   2   0   44.80   13.10
  -5   2   0   45.80   14.20
  -5   2   0   41.90   16.40
   0  -3   0    0.20    2.50
   0  -3   0    3.80    3.20
   0   3   0    1.60    2.80
   0   3   0    3.20    3.90
   0   3   0    4.20    1.10
   1  -3   0   57.99    5.80
  -1  -3   0   48.60    4.00
  -1  -3   0   47.80    5.80
   1  -3   0   73.19    7.70
  -1  -3   0   55.39    5.80
  -1  -3   0   64.59    3.80
   1  -3   0   57.89    5.30
   1  -3   0   56.09    6.40
   1   3   0   61.19    6.20
  -1   3   0   56.09    6.30
   1   3   0   61.89    4.40
   1   3   0   47.80    6.00
  -1   3   0   48.80    6.00
  -1   3   0   56.29    5.40
  -1   3   0   55.79    6.90
   1   3   0   63.89    4.10
  -2  -3   0   77.19   11.40
   2  -3   0   77.09    9.70
   2  -3   0   84.79    9.30
   2  -3   0   65.09    8.60
  -2  -3   0   70.99    7.70
   2  -3   0   84.79   10.20
  -2   3   0   52.39    7.70
   2   3   0   76.69    7.80
  -2   3   0   61.09    7.60
   2   3   0   62.89    4.20
   2   3   0   68.99    4.60
   2   3   0   74.29    9.80
  -2   3   0   48.10    8.70
  -3  -3   0   -5.90    7.30
  -3  -3   0   -0.40    6.50
   3  -3   0    4.20    5.70
  -3  -3   0    6.70    7.20
   3  -3   0   -1.60    6.80
  -3   3   0   -8.80    7.00
  -3   3   0    6.80    7.70
   3   3   0   11.80    8.60
   3   3   0    2.60    3.50
   3   3   0   -0.30    5.90
  -3   3   0   -4.00    7.50
   3   3   0   -1.10    7.10
  -3   3   0    2.70    7.10
   3   3   0    4.90    6.00
  -4  -3   0   88.39   14.90
  -4  -3   0   77.99   13.20
   4  -3   0   66.19   15.00
  -4   3   0   91.89   15.70
  -4   3   0  100.49   16.10
   4   3   0   79.49    8.00
   4   3   0   79.09    8.30
  -4   3   0   99.59   15.90
   4   3   0   85.09   15.50
  -4   3   0   95.69   16.20
   4   3   0   61.79   10.90
  -5  -3   0    8.60   10.40
   5  -3   0   -4.10   12.60
  -5  -3   0   12.40   13.80
  -5   3   0    8.40   12.70
  -5   3   0   14.50   13.30
   5   3   0  -15.90   13.70
   5   3   0    2.50    5.90
  -5   3   0   10.10   13.90
   0  -4   0 9588.44  236.68
   0  -4   0 9606.24  232.98
   0  -4   0 9620.14  236.28
   0   4   0 9405.06  227.68
   0   4   0 9058.29  237.68
   0   4   0 9530.15  228.18
   0   4   0 9258.37  232.58
   0   4   0 8839.52  236.78
  -1  -4   0 8022.80  198.58
   1  -4   0 8005.70  203.08
  -1  -4   0 7876.81  203.88
  -1  -4   0 8301.47  203.48
   1  -4   0 7819.42  203.68
   1  -4   0 7982.60  199.58
   1  -4   0 7890.41  203.28
  -1   4   0 8312.37  204.78
  -1   4   0 7812.32  203.88
   1   4   0 7743.33  204.48
   1   4   0 8125.59  204.18
  -1   4   0 8216.88  203.48
   1   4   0 8308.07  197.48
   1   4   0 8183.88  198.68
  -1   4   0 8090.19  199.48
   2  -4   0 1672.93   50.79
  -2  -4   0 1541.75   47.20
   2  -4   0 1497.25   47.60
  -2  -4   0 1572.14   43.60
  -2  -4   0 1591.84   54.49
   2  -4   0 1531.95   45.40
  -2   4   0 1562.74   48.20
   2   4   0 1537.55   39.80
   2   4   0 1566.34   49.00
  -2   4   0 1542.75   45.60
   2   4   0 1497.45   39.70
   2   4   0 1488.05   47.50
   2   4   0 1511.85   43.20
   3  -4   0 1140.49   43.00
  -3  -4   0 1202.48   39.00
  -3  -4   0 1183.78   41.40
  -3   4   0 1200.18   43.10
  -3   4   0 1243.48   43.10
   3   4   0 1152.58   41.70
   3   4   0 1213.58   44.60
   3   4   0 1316.17   32.60
   3   4   0 1185.08   31.70
   3   4   0 1166.38   38.40
  -3   4   0 1177.88   42.70
  -3   4   0 1157.48   40.90
   4  -4   0  378.06   27.60
  -4  -4   0  335.67   23.00
  -4  -4   0  344.87   22.20
   4   4   0  359.56   24.10
   4   4   0  376.26   12.20
  -4   4   0  393.36   25.10
  -4   4   0  383.86   23.90
  -4   4   0  376.16   25.20
  -4   4   0  374.76   25.90
   4   4   0  395.26   27.70
  -5  -4   0   37.00   13.80
  -5  -4   0   12.70   12.20
   5  -4   0    5.90   14.00
  -5   4   0   44.80   17.30
  -5   4   0   30.20   16.30
  -5   4   0   14.10   13.10
   5   4   0   13.70   13.50
   0  -5   0   -3.10    4.60
   0  -5   0   -0.20    4.30
   0  -5   0   -0.40    4.30
   0   5   0    7.40    6.00
   0   5   0   -2.70    4.70
   0   5   0    2.60    5.50
  -1  -5   0   83.09    9.90
   1  -5   0   83.89   12.10
   1  -5   0   70.69    6.20
   1  -5   0   91.49   10.60
  -1  -5   0   89.29   10.70
  -1  -5   0   73.69    4.10
   1  -5   0   85.39   10.40
  -1  -5   0   86.29    6.90
   1   5   0  107.19   12.40
  -1   5   0   70.29    6.50
   1   5   0  120.49   13.00
   1   5   0   80.39    4.00
  -1   5   0   70.09    9.50
   1   5   0   75.69    7.00
  -2  -5   0    9.60    5.50
  -2  -5   0   -1.20    4.30
   2  -5   0   -2.10    5.30
  -2  -5   0    3.40    6.30
   2  -5   0    4.10    5.30
   2  -5   0   -0.80    5.10
   2   5   0    8.60    3.20
   2   5   0    6.20    7.90
   2   5   0   12.40    4.90
  -2   5   0   17.60    8.60
  -2   5   0    3.10    4.80
  -2   5   0   10.30    6.80
   2   5   0   10.30    5.30
  -2   5   0   14.80    6.60
  -3  -5   0   -2.10    6.50
  -3  -5   0   12.10    6.10
   3  -5   0   12.90    9.50
  -3   5   0  -10.00    7.20
   3   5   0    2.50   10.80
  -3   5   0    0.10    8.20
   3   5   0    1.70    6.30
  -3   5   0   -4.60    9.40
  -3   5   0   -7.80    7.10
   3   5   0   -2.50    6.60
   4  -5   0   55.19   15.10
  -4  -5   0   32.00   10.00
  -4  -5   0   47.40   11.60
  -4   5   0   61.59   13.30
  -4   5   0   29.10   11.30
  -4   5   0   31.50   20.40
   4   5   0   35.00   14.90
  -4   5   0   27.10   14.00
   4   5   0   59.89   11.90
  -5  -5   0    9.40   12.10
  -5   5   0   -3.80   14.90
   5   5   0   -5.10   16.00
  -5   5   0   14.30   14.00
  -5   5   0   21.20   13.40
   0  -6   0 3406.06   95.09
   0  -6   0 3431.56   91.99
   0  -6   0 3487.05   95.89
   0   6   0 3375.06   97.19
   0   6   0 3379.96   97.69
   0   6   0 3490.45   91.99
  -1  -6   0 2820.62   76.09
  -1  -6   0 2871.81   82.19
   1  -6   0 2730.73   82.59
   1  -6   0 2888.61   81.79
   1  -6   0 2776.42   80.49
   1  -6   0 2996.20   74.79
  -1  -6   0 2785.72   81.89
  -1   6   0 2735.23   83.29
  -1   6   0 3063.19   81.29
   1   6   0 2978.00   76.09
   1   6   0 2823.42   84.79
   1   6   0 2952.20   85.39
  -1   6   0 2854.01   84.79
  -1   6   0 2921.61   74.39
   2  -6   0 1348.07   45.70
   2  -6   0 1396.96   45.00
  -2  -6   0 1335.07   37.10
  -2  -6   0 1318.87   44.40
  -2   6   0 1228.08   45.80
   2   6   0 1300.77   45.40
   2   6   0 1273.57   35.40
  -2   6   0 1321.77   46.40
   2   6   0 1324.27   36.50
   2   6   0 1302.47   47.00
  -2   6   0 1277.07   45.60
  -2   6   0 1330.17   40.30
   2   6   0 1274.97   36.60
  -3  -6   0  370.66   21.30
   3  -6   0  336.67   23.10
  -3  -6   0  351.66   17.70
   3   6   0  346.37   17.00
  -3   6   0  371.56   23.80
  -3   6   0  333.77   22.80
  -3   6   0  315.67   23.00
   3   6   0  349.47   22.40
  -3   6   0  329.67   19.30
   3   6   0  391.46   26.40
  -4  -6   0   66.89   12.80
   4  -6   0   74.29   16.00
  -4  -6   0   87.79   15.80
   4   6   0  102.69   18.30
  -4   6   0   93.49   18.90
  -4   6   0   99.19   20.20
  -4   6   0   71.19   14.80
   4   6   0   57.59   17.60
  -4   6   0   92.89   16.20
   0  -7   0   -2.10    6.40
   0  -7   0   -1.90    5.60
   0   7   0   -0.70    6.90
   0   7   0    6.00    7.60
   0   7   0  -10.20    6.50
  -1  -7   0  186.68   12.00
   1  -7   0  164.98   14.60
   1  -7   0  187.38    9.30
  -1  -7   0  174.08   14.90
  -1   7   0  143.09   14.90
   1   7   0  137.59   15.80
  -1   7   0  153.68   17.50
   1   7   0  173.78   11.70
   1   7   0  179.88   17.40
  -1   7   0  190.08   15.70
  -1   7   0  170.48    9.20
  -2  -7   0   29.90    8.90
  -2  -7   0   19.20    5.40
   2  -7   0    7.50    6.40
  -2  -7   0   16.60    4.40
   2  -7   0   35.70   10.20
  -2   7   0   27.10   10.20
  -2   7   0   20.40   11.30
   2   7   0   18.10    9.90
   2   7   0   16.20    9.80
   2   7   0   13.40    5.30
  -2   7   0   10.80    7.10
   2   7   0   12.70    4.10
  -2   7   0   15.10   10.00
  -3  -7   0    6.20    6.30
  -3  -7   0   17.50    8.80
   3   7   0   -7.40    7.10
  -3   7   0   -2.60    8.50
  -3   7   0    9.10    9.60
   3   7   0   -0.20   10.10
  -3   7   0    2.60    9.90
   3   7   0   -3.60    9.50
   4  -7   0    1.80   12.10
  -4  -7   0   10.90    9.80
  -4  -7   0   13.50    9.40
  -4   7   0   16.70   12.90
   4   7   0    6.90   14.80
  -4   7   0   29.80   22.10
  -4   7   0    2.10   13.80
   0  -8   0  708.23   30.60
   0   8   0  742.43   29.80
   0   8   0  803.92   35.00
   0   8   0  760.22   34.10
  -1  -8   0  164.98   15.40
  -1  -8   0  137.09   14.10
   1  -8   0  181.08   15.80
   1  -8   0  176.88    9.00
   1   8   0  216.18   19.90
  -1   8   0  161.08   16.50
   1   8   0  161.58   17.90
  -1   8   0  202.48   22.00
  -1   8   0  207.48   18.00
   1   8   0  179.88   13.20
  -1   8   0  170.38    8.90
   2  -8   0  314.27   21.50
   2  -8   0  303.57   15.90
  -2  -8   0  313.57   14.60
  -2   8   0  323.07   26.50
   2   8   0  369.46   26.70
   2   8   0  313.27   13.90
  -2   8   0  361.16   23.40
  -2   8   0  320.57   23.50
  -2   8   0  311.87   16.30
   2   8   0  310.07   24.30
  -3  -8   0  185.78   12.00
   3  -8   0  185.18   19.40
  -3  -8   0  186.68   19.10
  -3   8   0  213.08   23.60
  -3   8   0  180.18   21.80
  -3   8   0  221.58   22.10
  -3   8   0  234.48   18.20
   3   8   0  182.38   12.10
   3   8   0  204.48   22.80
   3   8   0  193.28   24.00
  -4  -8   0   49.10   10.80
  -4   8   0   46.40   19.30
  -4   8   0   46.00   17.30
   4   8   0   48.90   17.30
  -4   8   0   44.60   14.30
   0  -9   0    3.90    6.70
   0   9   0   -7.30    8.60
   0   9   0    9.00   10.30
   0   9   0   -6.50    8.10
  -1  -9   0   15.70    7.50
   1  -9   0    9.50    7.90
  -1  -9   0    4.10    8.10
  -1   9   0   11.40   11.10
   1   9   0    7.50    8.20
  -1   9   0   -2.90   10.90
  -1   9   0   12.70    8.60
  -1   9   0    5.60    3.00
  -1   9   0    0.40    3.40
   1   9   0    3.00   11.30
   1   9   0    4.90    9.10
   2  -9   0    6.30    8.90
  -2  -9   0    3.70    6.70
  -2  -9   0   24.30    9.80
   2  -9   0   10.50    6.20
  -2   9   0   24.70   12.40
  -2   9   0   11.40    7.30
   2   9   0   15.70   12.50
   2   9   0    9.50    6.20
   2   9   0   18.10   11.90
  -2   9   0    3.60   12.20
  -2   9   0   11.50   13.80
  -3  -9   0    8.80    4.40
   3  -9   0    6.50   11.50
   3   9   0   -0.40   13.40
  -3   9   0   -2.40    9.30
  -3   9   0   -2.10   14.50
  -3   9   0    9.40   15.00
   0 -10   0  144.89   15.80
   0  10   0  150.78   20.40
   0  10   0  139.19   16.40
   0  10   0  126.09   17.80
   1 -10   0  154.58   17.90
  -1 -10   0  149.19   16.50
   1  10   0  163.08   28.30
  -1  10   0  191.48   29.80
   1  10   0  149.19   20.60
   1  10   0  167.78   15.70
  -1  10   0  176.58   20.00
  -1  10   0  162.38   20.60
  -2 -10   0  126.59   19.20
   2 -10   0  116.69   17.80
  -2  10   0   80.79   18.40
  -2  10   0  118.19   29.70
  -2  10   0  121.19   11.30
   2  10   0   53.89   20.40
   2  10   0  139.69   11.40
   2  10   0   92.79   18.10
  -2  10   0  135.99   21.40
  -3  10   0   39.70   10.20
  -3  10   0   40.80   18.40
  -3  10   0   28.80   17.30
   3  10   0    9.40   13.00
   0  11   0    5.70   11.60
   0  11   0    2.50   10.70
   1  11   0  -11.50    9.50
  -1  11   0   -2.70   12.50
   1  11   0   10.60   11.50
  -1  11   0   -5.80   12.70
  -2  11   0   -1.20    5.80
  -2  11   0   -3.90   13.90
   2  11   0   10.10    7.60
   2  11   0   16.90   12.70
  -2  11   0    8.10   13.60
  -5   0   1   -2.00   12.50
  -5   0   1   -4.90   10.30
   5   0  -1   -3.70    9.90
  -5   0   1   -1.10    9.10
   4   0  -1    8.20    9.10
  -4   0   1    0.20   10.50
  -4   0   1    5.20    7.10
  -4   0   1   -0.30    7.30
   4   0  -1    9.20    9.40
   4   0  -1    2.30    7.50
   3   0  -1    9.50    8.20
  -3   0   1    1.20    5.90
  -3   0   1    5.00    6.20
   3   0  -1    2.60    6.10
  -3   0   1    1.90    8.00
   3   0  -1   -6.20    5.80
  -3   0   1    0.40    6.00
  -2   0   1    8.90    4.40
  -2   0   1   -2.60    4.60
   2   0  -1    2.70    4.50
  -2   0   1    4.70    4.30
   2   0  -1    6.60    5.10
   2   0  -1   -1.40    3.80
   2   0  -1    2.00    3.50
  -2   0   1    1.00    3.90
   1   0  -1    4.70    2.40
  -1   0   1    0.50    2.40
  -1   0   1    1.10    1.90
  -1   0   1   -2.00    1.90
  -1   0   1    5.40    2.30
   1   0  -1    3.60    2.70
   1   0  -1   -3.10    1.90
  -1   0  -1    2.60    2.10
   1   0   1    3.70    2.70
   1   0   1    3.30    2.00
   1   0   1    2.40    2.30
  -1   0  -1    2.60    2.40
  -1   0  -1   -0.50    2.50
   1   0   1   -3.40    2.30
   2   0   1   -2.20    4.70
  -2   0  -1   -1.00    3.90
  -2   0  -1    2.40    4.10
  -2   0  -1   -1.80    2.60
   2   0   1    0.40    3.80
   2   0   1    3.10    4.10
  -2   0  -1    3.10    4.80
   2   0   1   -5.90    4.60
  -3   0  -1    7.40    6.20
   3   0   1    7.90    6.10
   3   0   1    9.00    6.80
  -3   0  -1    4.30    6.20
  -3   0  -1   -0.60    7.30
   3   0   1    3.70    6.30
  -3   0  -1   12.30    5.80
  -4   0  -1   -7.10    9.20
   4   0   1   -7.80    7.50
  -4   0  -1    3.10    7.70
  -4   0  -1    1.50    7.60
   5   0   1   -6.30   10.50
  -5   0  -1   -1.80    9.40
  -5   0  -1   -5.00    8.90
  -5   0  -1   -9.90   12.50
  -5  -1   1   -7.20   10.10
  -5  -1   1   -1.30   14.20
  -5  -1   1    1.70    8.10
   5  -1  -1    4.20   12.70
   5   1  -1    7.40   12.70
  -5   1   1   21.80   13.60
  -5   1   1   14.40   10.70
  -5   1   1    0.50   11.10
   4  -1  -1    5.60   11.10
  -4  -1   1   -3.30    6.40
  -4  -1   1    8.00    9.20
  -4  -1   1   -2.20    8.40
   4   1  -1    0.30    8.30
   4   1  -1   15.30    8.00
  -4   1   1    5.20   10.00
  -4   1   1    1.10    8.20
   4   1  -1    4.20   10.00
  -4   1   1    9.40    7.70
   3  -1  -1    6.20    7.70
  -3  -1   1    6.80    9.40
   3  -1  -1    3.30    5.90
  -3  -1   1    3.80    7.50
  -3  -1   1    1.40    4.50
  -3  -1   1    2.50    5.30
   3  -1  -1    2.80    5.70
   3   1  -1   12.30    6.60
  -3   1   1    3.00    6.30
  -3   1   1   -0.30    7.30
   3   1  -1   -4.90    6.80
  -3   1   1    3.50    6.30
   3   1  -1    6.60    5.00
   3   1  -1   -2.30   10.50
  -3   1   1   -1.40    6.10
   2  -1  -1   47.80    7.10
   2  -1  -1   40.10    6.90
  -2  -1   1   31.70    6.60
  -2  -1   1   42.10    4.50
  -2  -1   1   36.30    6.00
   2  -1  -1   38.30    6.10
   2  -1  -1   49.90    7.90
  -2  -1   1   44.40    6.60
  -2   1   1   35.80    6.30
   2   1  -1   41.50    4.80
   2   1  -1   55.19    7.80
   2   1  -1   33.20    6.00
  -2   1   1   29.00    5.40
  -2   1   1   33.70    6.00
   2   1  -1   45.90    7.00
  -2   1   1   23.80    6.10
  -1  -1   1  772.42   22.90
  -1  -1   1  819.12   23.50
   1  -1  -1  801.22   23.30
  -1  -1   1  796.02   22.50
   1  -1  -1  829.62   23.90
   1  -1  -1  895.21   27.30
   1  -1  -1  782.12   23.10
  -1  -1   1  796.32   20.50
   1   1  -1  784.22   23.40
  -1   1   1  767.02   23.00
   1   1  -1  775.32   22.40
  -1   1   1  804.22   23.70
  -1   1   1  764.02   22.90
   1   1  -1  810.92   23.20
   1   1  -1  785.72   20.60
  -1  -1  -1  764.92   22.60
   1  -1   1  789.22   23.50
  -1  -1  -1  759.52   20.10
   1  -1   1  784.82   22.10
  -1  -1  -1  717.53   22.00
   1  -1   1  763.12   25.40
  -1  -1  -1  744.13   21.50
   1  -1   1  758.22   22.40
  -1   1  -1  748.23   21.90
   1   1   1  726.93   21.30
  -1   1  -1  753.22   22.00
  -1   1  -1  758.22   21.90
   1   1   1  738.93   24.10
   1   1   1  696.83   21.90
   1   1   1  745.93   20.10
   2  -1   1    2.00    5.10
   2  -1   1   11.00    4.60
   2  -1   1    6.40    4.90
  -2  -1  -1    6.30    5.20
  -2  -1  -1    6.20    6.40
  -2  -1  -1    5.60    3.40
   2  -1   1   14.30    4.90
  -2  -1  -1    7.20    4.10
   2   1   1    9.20    5.50
   2   1   1    4.50    4.30
  -2   1  -1    5.20    4.90
  -2   1  -1    5.40    4.60
  -2   1  -1   -0.20    4.70
   2   1   1   11.10    4.70
   2   1   1    6.20    3.40
   3  -1   1   11.70    8.20
  -3  -1  -1    3.70    7.30
  -3  -1  -1   12.90    7.80
  -3  -1  -1   11.20    5.80
   3  -1   1   -0.10    6.90
  -3  -1  -1    7.20    5.60
   3  -1   1   19.50    7.30
   3   1   1    6.80    6.60
  -3   1  -1    6.20    5.20
  -3   1  -1   -2.90    6.20
  -3   1  -1    2.50    7.40
   3   1   1   10.00    5.90
   3   1   1    6.60    5.80
  -3   1  -1   10.80    7.30
   4  -1   1   29.70   12.00
  -4  -1  -1   21.40    7.80
  -4  -1  -1   27.80    9.30
  -4  -1  -1   30.10   11.60
  -4   1  -1   21.90    8.70
  -4   1  -1   32.30    9.70
  -4   1  -1   32.20   11.40
   4   1   1   24.40   10.90
   4   1   1   36.10    8.80
  -4   1  -1   16.10    8.10
  -5  -1  -1   -1.00    9.10
  -5  -1  -1   16.60    9.20
  -5  -1  -1    3.40   12.50
   5  -1   1  -13.10    9.90
  -5   1  -1   10.30   13.20
  -5   1  -1    6.90   10.80
   5   1   1   -4.80   13.20
  -5   1  -1  -12.20    8.50
   5  -2  -1  -18.00   11.20
  -5  -2   1   21.90   14.30
  -5  -2   1    8.80   11.70
  -5  -2   1    9.20    7.70
  -5   2   1   11.70   11.90
  -5   2   1  -17.40    9.60
  -5   2   1    1.90   14.10
   5   2  -1    2.20   12.20
  -4  -2   1   11.10   10.90
  -4  -2   1    5.80    5.80
  -4  -2   1   -5.40    8.30
   4  -2  -1    8.80   11.90
   4   2  -1   -0.70    7.50
   4   2  -1    9.00    6.40
  -4   2   1    2.70    9.60
   4   2  -1    5.70   10.90
  -4   2   1    5.00    9.50
  -4   2   1   -3.00   11.00
   3  -2  -1  123.69   12.30
  -3  -2   1  143.59   13.80
  -3  -2   1  127.29   12.50
   3  -2  -1  145.29   15.10
  -3  -2   1  130.29   12.00
  -3  -2   1  141.89    8.40
  -3   2   1  114.49   12.10
   3   2  -1  150.18   14.50
   3   2  -1  129.09    8.50
   3   2  -1  111.19   11.50
  -3   2   1  116.19   12.80
  -3   2   1  118.09   14.40
  -3   2   1  117.49   13.10
   3   2  -1  146.29   13.00
   2  -2  -1  127.79   10.20
  -2  -2   1  158.48   11.00
  -2  -2   1  161.48    9.70
   2  -2  -1  150.68   10.20
   2  -2  -1  149.59   10.20
  -2  -2   1  158.18   11.90
   2  -2  -1  164.38   11.50
   2   2  -1  150.58    6.70
  -2   2   1  144.29   11.30
   2   2  -1  159.38   11.20
   2   2  -1  138.39   10.00
  -2   2   1  137.89   10.60
   2   2  -1  152.58    9.90
  -2   2   1  138.29   10.20
  -2   2   1  171.38   11.10
  -1  -2   1  256.37   10.90
   1  -2  -1  267.77   11.60
   1  -2  -1  273.97   10.40
  -1  -2   1  264.77    9.50
   1  -2  -1  260.97   11.30
  -1  -2   1  280.57   10.90
   1   2  -1  272.07   10.90
   1   2  -1  278.37    7.50
   1   2  -1  285.17    9.60
   1   2  -1  273.17   11.40
  -1   2   1  302.17   10.90
  -1   2   1  290.07   11.90
  -1   2   1  275.37   11.70
   1   2  -1  265.67    7.50
  -1   2   1  257.77   11.10
   0  -2   1    4.50    2.20
   0  -2  -1    9.20    3.30
   0  -2  -1    7.60    3.20
   0  -2  -1    3.40    2.60
   0  -2   1    8.30    2.80
   0  -2   1    3.90    0.80
   0  -2   1    3.50    2.10
   0   2   1    6.10    2.70
   0   2   1    6.20    3.30
   0   2  -1    9.00    3.10
   0   2  -1    4.80    0.80
   0   2   1    5.70    1.60
   0   2   1    6.50    1.30
  -1  -2  -1   74.69    5.90
   1  -2   1   81.79    6.70
  -1  -2  -1   78.29    5.00
   1  -2   1   74.49    5.50
   1  -2   1   79.09    5.70
   1  -2   1   76.79    6.10
  -1  -2  -1   76.99    7.00
   1   2   1   69.79    4.70
   1   2   1   76.89    3.90
   1   2   1   68.49    3.90
  -1   2  -1   74.69    5.40
  -1   2  -1   82.99    5.80
  -1   2  -1   72.19    5.80
  -1   2  -1   84.89    6.50
   1   2   1   79.29    6.70
   1   2   1   70.99    5.70
  -2  -2  -1   22.40    7.50
   2  -2   1   15.80    4.90
   2  -2   1   20.70    6.40
  -2  -2  -1   14.40    3.40
  -2  -2  -1   21.00    5.60
  -2  -2  -1   16.80    5.80
   2  -2   1   14.90    6.20
   2  -2   1   14.90    7.00
   2   2   1   19.30    5.20
  -2   2  -1   16.60    5.20
   2   2   1   11.30    5.70
  -2   2  -1   16.70    5.00
  -2   2  -1   15.30    5.90
   2   2   1   17.70    3.80
   2   2   1   15.30    4.90
  -2   2  -1    3.40    5.70
  -3  -2  -1    9.20    7.40
   3  -2   1    7.60    5.00
  -3  -2  -1  -10.80    6.20
  -3  -2  -1    9.90    7.30
   3  -2   1    7.70    8.50
  -3  -2  -1    5.50    4.60
   3  -2   1   -1.30    5.80
  -3   2  -1   17.30    7.70
  -3   2  -1    9.20    8.00
   3   2   1   -5.90    6.90
   3   2   1   12.80    5.30
  -3   2  -1    0.60    6.90
   3   2   1    7.50    8.00
  -3   2  -1   10.40    8.00
   3   2   1    6.70    6.50
   4  -2   1   15.20   11.50
  -4  -2  -1    5.70    7.90
  -4  -2  -1   23.70   12.00
  -4  -2  -1   -0.80    6.30
   4   2   1    8.60    8.90
  -4   2  -1    9.60    7.00
   4   2   1    4.50    8.40
  -4   2  -1   10.80    9.60
  -4   2  -1   14.00   10.90
   4   2   1   26.20    7.70
  -4   2  -1    7.50    9.50
  -5  -2  -1    4.70   11.30
  -5  -2  -1    2.50    7.50
  -5  -2  -1   14.50   13.00
   5  -2   1   -3.20   13.70
  -5   2  -1   -3.30    8.70
  -5   2  -1   11.10   14.70
   5   2   1    1.50   13.30
  -5   2  -1   -5.00   12.70
  -5  -3   1    0.00   11.10
   5  -3  -1    8.20   14.90
  -5  -3   1   -8.10   12.70
  -5   3   1    0.20   10.80
  -5   3   1    2.00   14.30
   5   3  -1   -1.10   14.00
  -5   3   1  -18.50   11.10
   5   3  -1    5.40    5.20
  -4  -3   1   43.00   12.40
   4  -3  -1   54.99   15.30
  -4  -3   1   46.00   10.80
  -4   3   1   74.39   13.70
   4   3  -1   47.90   12.00
  -4   3   1   50.79   13.50
   4   3  -1   32.80   11.50
   4   3  -1   44.30    5.90
  -4   3   1   37.70   17.30
  -4   3   1   28.40   12.60
   4   3  -1   43.40    6.30
   3  -3  -1  120.19   12.70
   3  -3  -1  104.89   12.50
  -3  -3   1  108.09   11.70
  -3  -3   1  118.19   12.90
  -3   3   1  114.19   13.40
   3   3  -1   89.99   10.70
   3   3  -1  143.19   15.10
   3   3  -1  135.69    7.20
   3   3  -1  138.79   13.10
  -3   3   1  131.69   13.60
   3   3  -1  126.79    6.40
  -3   3   1  113.49   13.40
  -3   3   1  130.59   13.90
   2  -3  -1   57.29    8.20
   2  -3  -1   61.39    8.70
   2  -3  -1   78.29   10.20
  -2  -3   1   82.99    9.60
   2  -3  -1   66.59    8.90
  -2  -3   1   62.39    7.30
  -2  -3   1   75.19    8.70
  -2   3   1   67.89    9.10
   2   3  -1   65.39    7.90
   2   3  -1   67.09    9.30
  -2   3   1   71.19    9.50
   2   3  -1   63.29    7.30
  -2   3   1   76.49   10.10
   2   3  -1   56.59    3.70
  -2   3   1   46.80    7.40
   2   3  -1   58.59    3.30
   1  -3  -1  715.53   23.40
  -1  -3   1  719.53   19.10
   1  -3  -1  737.63   21.60
   1  -3  -1  677.93   23.30
  -1  -3   1  705.13   23.10
  -1  -3   1  706.33   19.80
   1  -3  -1  692.53   24.00
  -1  -3   1  730.13   22.90
  -1   3   1  728.53   21.60
   1   3  -1  695.03   22.80
   1   3  -1  701.83   19.20
  -1   3   1  685.83   23.90
  -1   3   1  708.03   23.60
   1   3  -1  709.53   19.80
   1   3  -1  720.13   23.80
  -1   3   1  700.03   23.70
   0  -3   1  507.15   17.90
   0  -3   1  491.15   12.70
   0  -3  -1  531.45   19.50
   0  -3  -1  494.25   18.90
   0  -3  -1  509.25   16.60
   0  -3   1  505.85   21.10
   0  -3   1  484.25   17.90
   0   3   1  529.05   16.60
   0   3  -1  487.55   19.00
   0   3   1  495.35   19.80
   0   3   1  489.15   13.40
   0   3   1  464.25   19.00
   0   3  -1  492.15   16.20
   0   3   1  500.35   14.20
  -1  -3  -1   93.59    7.30
  -1  -3  -1   95.89    5.50
   1  -3   1  102.89    6.40
   1  -3   1   94.79    6.90
   1  -3   1   92.99    7.40
  -1  -3  -1   96.49    5.10
   1  -3   1   86.09    8.20
  -1  -3  -1  103.39    8.20
   1   3   1   97.59    5.40
   1   3   1  101.59    7.60
  -1   3  -1   91.09    6.30
   1   3   1  108.49    8.90
   1   3   1   96.49    5.20
  -1   3  -1   87.29    7.20
  -1   3  -1  104.19    8.20
  -1   3  -1  109.59    7.80
   2  -3   1  168.68   12.90
  -2  -3  -1  208.18   13.30
   2  -3   1  197.08   11.90
  -2  -3  -1  181.48   11.90
   2  -3   1  152.98   11.40
   2  -3   1  219.48   13.20
  -2  -3  -1  182.28   10.90
   2   3   1  205.68    8.20
  -2   3  -1  200.88   12.50
  -2   3  -1  192.68   12.40
  -2   3  -1  189.68   13.10
   2   3   1  214.08   14.00
   2   3   1  204.68    7.80
   2   3   1  185.88   10.60
   2   3   1  194.58   12.30
  -2   3  -1  198.18   12.60
  -3  -3  -1  323.67   17.10
  -3  -3  -1  297.87   19.00
   3  -3   1  292.37   19.30
   3  -3   1  337.17   20.40
  -3  -3  -1  309.87   18.30
  -3   3  -1  312.47   19.40
   3   3   1  322.87   12.10
   3   3   1  301.37   18.10
   3   3   1  275.87   16.80
  -3   3  -1  315.17   19.10
  -3   3  -1  327.17   19.10
   3   3   1  300.17   12.70
   3   3   1  296.17   20.00
  -3   3  -1  308.87   18.20
   4  -3   1   31.80   13.10
  -4  -3  -1   29.30   10.50
  -4  -3  -1   34.00   12.30
  -4   3  -1   18.60   10.90
   4   3   1   42.20    6.80
   4   3   1   58.19    7.50
  -4   3  -1   34.60   12.40
   4   3   1   45.40   12.40
  -4   3  -1   31.00    9.00
  -4   3  -1   52.79   13.90
   4   3   1   25.10    8.50
   5  -3   1  -20.00   11.30
  -5  -3  -1    5.40   15.30
  -5  -3  -1   -2.50   11.60
  -5   3  -1    7.90   13.80
   5   3   1   -2.40    6.10
  -5   3  -1   -4.10   12.50
  -5   3  -1   -1.60   11.90
   5   3   1    1.60   12.60
   5  -4  -1    1.90   13.80
  -5  -4   1   15.60   13.20
  -5  -4   1   -2.00   10.30
  -5   4   1   12.50   15.80
  -5   4   1   -2.60   13.60
   5   4  -1   -2.20   13.40
  -5   4   1   -4.90   12.80
  -4  -4   1   19.60    8.90
   4  -4  -1   11.80   12.10
  -4  -4   1   28.50   11.30
  -4   4   1   10.80   12.50
  -4   4   1   37.10   12.80
  -4   4   1   26.90   11.10
   4   4  -1   24.20   11.80
   4   4  -1   12.80   10.20
  -4   4   1    7.50   11.00
  -3  -4   1    4.60    6.40
   3  -4  -1   19.40    8.90
  -3  -4   1    8.40    7.30
   3   4  -1    5.20    6.40
   3   4  -1    7.70    5.90
  -3   4   1   10.90    8.70
  -3   4   1   17.70    9.70
   3   4  -1   11.40    7.60
  -3   4   1    4.80    9.10
   2  -4  -1   -6.60    6.40
   2  -4  -1    9.80    5.40
   2  -4  -1    4.10    5.40
  -2  -4   1    6.80    4.50
  -2  -4   1    9.10    4.80
  -2  -4   1   10.10    5.70
   2  -4  -1    7.80    5.60
   2   4  -1    5.90    4.50
   2   4  -1   13.60    5.80
  -2   4   1   12.70    5.90
   2   4  -1   10.60    6.20
  -2   4   1    8.80    5.10
  -2   4   1   16.70    6.40
   2   4  -1   11.40    2.00
  -1  -4   1  252.37    9.60
   1  -4  -1  253.87   13.30
   1  -4  -1  270.07   14.30
   1  -4  -1  250.17   13.40
   1  -4  -1  252.27   10.70
  -1  -4   1  245.68    8.70
  -1  -4   1  279.37   13.20
  -1  -4   1  257.17   13.10
   1   4  -1  249.38   13.60
  -1   4   1  266.37   14.00
   1   4  -1  255.67    8.70
  -1   4   1  278.77   14.50
   1   4  -1  247.68    9.60
  -1   4   1  281.97   14.50
  -1   4   1  271.97   11.10
   1   4  -1  258.67   13.40
   0  -4   1 2738.43   74.69
   0  -4  -1 2812.92   75.09
   0  -4  -1 2832.12   78.69
   0  -4  -1 2764.02   78.79
   0  -4   1 2905.31   77.39
   0  -4   1 2981.10   77.99
   0   4   1 2831.72   79.59
   0   4  -1 2922.91   74.99
   0   4  -1 2895.81   79.69
   0   4   1 2885.91   70.59
   0   4   1 2900.21   75.29
   0   4   1 2933.81   71.39
   0   4   1 2700.33   79.69
   1  -4   1 1811.72   51.19
   1  -4   1 1725.93   50.69
  -1  -4  -1 1713.13   48.00
  -1  -4  -1 1811.92   45.90
  -1  -4  -1 1818.92   52.29
  -1  -4  -1 1744.63   50.99
   1  -4   1 1825.92   50.89
   1  -4   1 1796.02   47.40
   1   4   1 1792.62   45.60
   1   4   1 1711.93   46.70
  -1   4  -1 1796.42   47.40
   1   4   1 1796.52   52.89
  -1   4  -1 1743.23   51.29
  -1   4  -1 1714.73   50.79
  -1   4  -1 1763.22   51.39
   1   4   1 1743.43   51.69
  -2  -4  -1  123.99   10.70
   2  -4   1   96.39   10.90
   2  -4   1  118.09   12.60
  -2  -4  -1  106.29    8.70
  -2  -4  -1  117.39   11.60
   2  -4   1  105.39    9.80
   2  -4   1  123.39    9.40
   2   4   1   94.59    8.30
  -2   4  -1  135.79   10.80
   2   4   1  103.69    6.10
  -2   4  -1   93.59   13.30
   2   4   1  101.39    6.00
  -2   4  -1  109.79   10.70
  -2   4  -1  123.09   11.00
   2   4   1  111.29   12.40
   2   4   1  138.89   11.20
  -3  -4  -1   24.90    8.70
  -3  -4  -1   42.80   10.10
   3  -4   1   29.30   10.10
   3   4   1   44.70    5.00
   3   4   1   36.70    5.50
   3   4   1   35.30   12.70
   3   4   1   41.90   10.00
  -3   4  -1   24.10   10.10
   3   4   1   32.60    8.10
  -3   4  -1   22.80   10.40
  -3   4  -1   45.50   10.40
  -3   4  -1   23.30    8.90
  -4  -4  -1   19.50   10.70
  -4  -4  -1   23.80   11.40
   4  -4   1   33.00   13.10
   4   4   1   23.00    5.10
  -4   4  -1   20.00   12.60
   4   4   1   20.40    4.80
   4   4   1   17.60    9.40
  -4   4  -1   27.10   11.80
  -4   4  -1   23.70   10.10
   4   4   1   13.30   11.00
  -4   4  -1   10.00   11.20
  -5  -4  -1   10.70   12.60
   5  -4   1   -5.20   14.00
  -5  -4  -1   14.60   13.10
  -5   4  -1    9.00   15.50
  -5   4  -1    6.40   12.60
  -5   4  -1    9.90   15.00
   5   4   1   21.70   15.00
   5  -5  -1   -9.10   15.70
  -5  -5   1    4.60   11.90
  -5   5   1   -6.90   11.80
  -5   5   1  -10.30   14.50
   5   5  -1   -8.60   14.10
  -4  -5   1   -0.40    7.70
   4  -5  -1    0.70   10.90
  -4  -5   1    8.10    9.40
  -4   5   1   -6.10    9.00
   4   5  -1   20.60    9.90
  -4   5   1  -15.60   14.20
   4   5  -1   23.00   14.40
  -3  -5   1  160.38   20.30
   3  -5  -1  174.58   17.10
  -3  -5   1  226.08   23.30
  -3   5   1  160.18   16.30
  -3   5   1  127.19   15.00
   3   5  -1  167.58   17.90
   3   5  -1  156.78   14.90
  -3   5   1  135.49   16.60
  -3   5   1  166.38   15.70
   3   5  -1  140.69   12.30
   2  -5  -1   68.39    9.90
  -2  -5   1   76.69    7.30
  -2  -5   1   88.29   12.50
   2  -5  -1   77.79    8.90
  -2  -5   1   92.09   10.00
   2  -5  -1   81.49   11.30
   2   5  -1   76.99    7.20
   2   5  -1   71.09    4.40
  -2   5   1   58.19    8.30
   2   5  -1   64.49    4.20
  -2   5   1   61.89    9.60
  -2   5   1   73.59   11.90
   2   5  -1   82.09   10.70
  -2   5   1   50.59    7.80
   1  -5  -1   23.80    4.50
  -1  -5   1   13.70    2.30
  -1  -5   1   15.20    4.50
   1  -5  -1   20.30    6.60
  -1  -5   1   20.80    6.10
   1  -5  -1   15.50    5.50
   1   5  -1   16.90    2.10
  -1   5   1   10.20    6.80
   1   5  -1   25.20    4.80
  -1   5   1   24.60    7.10
   1   5  -1   27.10    7.30
  -1   5   1   21.80    4.60
  -1   5   1   12.60    6.60
   1   5  -1   13.40    5.30
   0  -5   1  154.68   11.20
   0  -5  -1  147.99   11.70
   0  -5   1  168.48   10.50
   0  -5  -1  136.49    9.60
   0  -5  -1  153.78   11.80
   0  -5   1  134.69   10.50
   0   5  -1  138.49    9.90
   0   5   1  141.09   10.40
   0   5   1  147.49    5.40
   0   5   1  144.39    5.10
   0   5  -1  134.39   12.40
   0   5   1  146.19   12.80
   0   5  -1  178.38   12.70
   0   5   1  164.48   13.00
  -1  -5  -1  369.86   11.70
  -1  -5  -1  357.66   14.20
   1  -5   1  434.06   23.60
  -1  -5  -1  370.86   18.00
   1  -5   1  372.26   20.10
   1  -5   1  364.26   13.50
  -1  -5  -1  359.26   18.70
   1  -5   1  351.66   17.20
   1   5   1  378.06   19.60
  -1   5  -1  359.96   18.00
   1   5   1  360.46   11.20
  -1   5  -1  369.06   13.50
  -1   5  -1  394.96   19.40
  -1   5  -1  373.46   17.70
   1   5   1  371.16   19.00
   1   5   1  384.56   14.30
   2  -5   1   45.30    8.00
  -2  -5  -1   37.40    6.10
  -2  -5  -1   44.10    8.90
   2  -5   1   44.30    8.40
   2  -5   1   43.90    9.60
  -2   5  -1   34.10    7.90
   2   5   1   29.80    8.80
   2   5   1   64.09   10.60
   2   5   1   53.29    5.30
   2   5   1   48.60    6.50
  -2   5  -1   34.90    9.90
  -2   5  -1   49.30    9.40
   2   5   1   47.60    5.20
  -3  -5  -1  145.29   14.50
  -3  -5  -1  153.28   12.80
   3  -5   1  141.09   16.10
   3   5   1  135.49   12.60
   3   5   1  141.89   15.20
   3   5   1  150.28    6.80
  -3   5  -1  130.39   14.10
  -3   5  -1  136.19   14.80
  -3   5  -1  163.48   15.40
  -3   5  -1  144.29   16.90
   3   5   1  187.18   19.10
  -4  -5  -1   66.09   12.60
  -4  -5  -1   48.40   11.90
   4  -5   1   71.89   15.50
  -4   5  -1   66.99   16.50
   4   5   1   47.50   16.50
  -4   5  -1   88.19   15.70
   4   5   1   74.19   16.30
  -4   5  -1   39.70   12.00
  -5  -5  -1    9.70   12.60
   5   5   1  -10.40   18.00
  -5   5  -1    0.20   14.00
  -5   5  -1   -0.70   12.60
  -5   5  -1  -18.00   13.70
   4  -6  -1    5.50   10.90
  -4  -6   1   36.10   10.90
  -4  -6   1   17.80    8.80
   4   6  -1    9.40   14.20
  -4   6   1   16.00   11.70
  -4   6   1   -0.10   15.00
  -4   6   1    6.10   11.40
   4   6  -1    9.10   10.80
  -3  -6   1  115.69   11.40
   3  -6  -1  118.49   17.30
  -3  -6   1  140.09   15.70
  -3   6   1   83.89   12.40
  -3   6   1  105.59   17.10
   3   6  -1   97.09   13.50
   3   6  -1   74.89   14.50
  -3   6   1   80.49   11.90
  -3   6   1   98.59   13.20
   3   6  -1  111.79   11.00
   2  -6  -1  518.55   28.10
  -2  -6   1  443.36   15.90
   2  -6  -1  461.55   19.80
  -2  -6   1  425.76   21.60
   2   6  -1  459.95   14.00
   2   6  -1  394.66   15.20
  -2   6   1  443.86   23.90
  -2   6   1  467.35   23.70
   2   6  -1  432.06   23.90
  -2   6   1  411.26   18.80
   2   6  -1  448.86   22.90
  -2   6   1  454.75   24.40
   2   6  -1  403.96   17.00
  -1  -6   1  504.55   23.50
   1  -6  -1  571.94   25.70
   1  -6  -1  576.74   25.20
  -1  -6   1  580.74   20.10
   1  -6  -1  509.85   23.20
   1  -6  -1  585.64   19.00
  -1  -6   1  529.25   23.80
  -1   6   1  535.15   26.80
   1   6  -1  543.75   30.00
  -1   6   1  564.94   26.10
  -1   6   1  570.54   18.60
   1   6  -1  548.65   19.60
  -1   6   1  613.54   25.10
   1   6  -1  548.65   26.10
   0  -6   1  663.03   24.80
   0  -6   1  679.03   26.60
   0  -6  -1  689.23   27.90
   0  -6  -1  686.63   28.20
   0  -6   1  685.23   27.00
   0  -6  -1  679.23   25.30
   0   6   1  709.83   29.70
   0   6   1  700.13   29.90
   0   6  -1  694.23   29.30
   0   6  -1  656.43   24.60
   0   6  -1  709.03   28.90
   0   6   1  667.93   25.00
   1  -6   1  370.06   18.80
   1  -6   1  342.27   18.70
  -1  -6  -1  343.07   15.30
  -1  -6  -1  376.36   20.60
   1  -6   1  364.06   19.00
   1  -6   1  394.86   14.10
  -1   6  -1  340.27   25.10
  -1   6  -1  394.26   19.80
   1   6   1  331.47   20.60
   1   6   1  388.56   22.00
  -1   6  -1  376.26   13.80
   1   6   1  345.07   15.60
  -1   6  -1  362.96   20.00
   2  -6   1  140.39   14.00
  -2  -6  -1  152.38   13.90
  -2  -6  -1  159.28    8.60
  -2  -6  -1  139.19    9.40
   2   6   1  142.09    8.80
   2   6   1  149.09    8.70
  -2   6  -1  154.08   15.30
   2   6   1  175.58   15.40
  -2   6  -1  138.29   12.10
   2   6   1  157.78   15.70
  -2   6  -1  149.88   15.40
   2   6   1  157.48    8.70
  -2   6  -1  145.89   15.20
  -3  -6  -1   65.09   11.80
   3  -6   1   78.39   14.80
  -3   6  -1   65.39   14.10
  -3   6  -1   42.30   11.30
   3   6   1   93.99   15.00
  -3   6  -1   49.50   10.30
   3   6   1   45.20   13.10
   3   6   1   57.49    8.80
  -3   6  -1   61.29   12.70
  -4  -6  -1   81.99   16.20
  -4  -6  -1   87.09   13.90
   4  -6   1   60.39   15.30
  -4   6  -1   82.19   16.20
   4   6   1   63.19   17.50
  -4   6  -1   58.99   14.10
  -4   6  -1   52.69   17.00
  -4   6  -1   84.59   16.20
   4  -7  -1    3.00   11.70
  -4  -7   1   32.00   10.80
  -4   7   1   27.90   11.50
   4   7  -1   10.80   15.20
  -4   7   1   30.00   15.10
  -4   7   1   17.00   15.30
   3  -7  -1  135.69   17.70
  -3  -7   1  100.59   13.80
  -3  -7   1  111.49   11.10
   3   7  -1   90.99   14.10
  -3   7   1  129.19   19.50
  -3   7   1  123.19   18.50
  -3   7   1   96.59   13.10
   3   7  -1  123.59   18.80
   2  -7  -1  186.78   17.20
  -2  -7   1  152.58    8.20
   2  -7  -1  157.88   11.80
  -2  -7   1  146.29   14.80
  -2   7   1  169.28   16.80
   2   7  -1  185.18   17.90
  -2   7   1  174.38   19.30
  -2   7   1  170.68   12.20
   2   7  -1  162.68    8.70
  -2   7   1  162.88   17.60
   1  -7  -1  347.17   13.50
  -1  -7   1  341.27   19.60
  -1  -7   1  317.47   15.50
   1  -7  -1  334.97   20.10
   1   7  -1  321.07   15.30
  -1   7   1  347.57   24.60
  -1   7   1  359.66   19.90
   1   7  -1  291.37   20.80
  -1   7   1  340.17   13.10
  -1   7   1  328.87   22.90
   1   7  -1  303.67   21.30
   0  -7   1  145.59   13.00
   0  -7  -1  160.58   14.20
   0  -7   1  132.99   12.30
   0  -7  -1  171.08   13.20
   0   7  -1  144.99   14.60
   0   7  -1  139.59   13.00
   0   7   1  165.58   15.90
   0   7   1  160.58   16.30
   0   7  -1  159.58   15.50
   0   7   1  185.08   13.90
  -1  -7  -1  367.06   20.80
  -1  -7  -1  341.37   16.40
   1  -7   1  344.67   13.30
   1  -7   1  377.96   20.00
   1   7   1  352.56   16.30
  -1   7  -1  372.36   21.50
  -1   7  -1  348.77   19.80
   1   7   1  296.87   21.80
  -1   7  -1  349.07   13.30
   1   7   1  326.87   22.70
  -1   7  -1  360.86   23.40
  -2  -7  -1  196.68   10.00
   2  -7   1  199.88   17.00
  -2  -7  -1  194.28   11.00
  -2  -7  -1  228.78   17.70
   2  -7   1  218.28   13.30
   2   7   1  201.58   18.80
  -2   7  -1  215.38   18.40
  -2   7  -1  187.88   19.20
   2   7   1  213.38   11.00
   2   7   1  199.88    9.40
  -2   7  -1  216.18   13.90
  -2   7  -1  209.18   17.90
   2   7   1  217.48   19.60
  -3  -7  -1  184.08   13.20
  -3  -7  -1  181.98   17.30
   3   7   1  194.38   19.70
   3   7   1  168.58   12.30
   3   7   1  203.58   21.60
  -3   7  -1  190.18   20.70
  -3   7  -1  164.58   16.20
  -3   7  -1  220.08   20.10
  -4  -7  -1   17.10    9.70
   4  -7   1   22.40   13.30
  -4  -7  -1   34.00   13.30
   4   7   1   26.60   19.50
  -4   7  -1   28.00   15.70
  -4   7  -1   16.10   14.80
  -4   7  -1   13.20   12.60
  -4  -8   1   23.10    9.50
  -4   8   1   -1.00   14.20
  -4   8   1   -1.90   16.30
  -4   8   1    0.20   12.10
   4   8  -1   -1.30   11.20
  -3  -8   1  100.69   15.10
  -3  -8   1   95.89    9.40
   3  -8  -1   71.39   17.40
  -3   8   1   69.19   14.10
  -3   8   1   82.59   18.80
   3   8  -1   92.69    9.00
   3   8  -1  110.59   19.30
  -3   8   1   98.39   13.40
  -3   8   1  118.89   19.30
   3   8  -1   82.39   15.70
   2  -8  -1  115.99   11.20
   2  -8  -1   97.39   14.80
  -2  -8   1  110.89    9.20
  -2   8   1  115.09   11.50
  -2   8   1   92.59   15.20
   2   8  -1  100.09    8.70
   2   8  -1  173.38   21.80
  -2   8   1  122.09   19.90
  -2   8   1  138.79   19.30
   2   8  -1   83.99   17.10
   1  -8  -1  237.08   18.10
   1  -8  -1  214.38   10.40
  -1  -8   1  199.58   16.20
  -1  -8   1  181.48   13.50
  -1   8   1  208.68   10.10
   1   8  -1  225.48   14.00
   1   8  -1  197.18   18.70
   1   8  -1  216.38   19.70
  -1   8   1  225.18   17.60
  -1   8   1  202.38   21.00
   0  -8   1  420.76   21.50
   0  -8  -1  413.76   22.50
   0   8  -1  431.66   21.20
   0   8  -1  380.46   23.80
   0   8   1  438.66   25.80
   0   8  -1  400.86   24.50
   0   8   1  428.66   26.10
   0   8   1  415.56   21.40
  -1  -8  -1   68.69   11.70
  -1  -8  -1   56.59   10.50
   1  -8   1   52.79    9.90
   1  -8   1   62.39    5.90
   1   8   1   20.10   11.00
  -1   8  -1   35.20   10.80
  -1   8  -1   37.40    5.30
  -1   8  -1   61.49   12.40
  -1   8  -1   44.50   13.80
   1   8   1   41.10    8.60
   1   8   1   52.19   12.10
   2  -8   1    0.30    5.80
  -2  -8  -1    8.20    6.00
   2  -8   1    5.50    8.00
  -2   8  -1   10.20    7.00
   2   8   1    0.40    5.50
  -2   8  -1   17.90   12.80
   2   8   1   11.50   11.80
  -2   8  -1    6.40    7.50
   2   8   1    2.40    2.40
  -2   8  -1    6.40   11.60
   2   8   1    1.60    8.50
  -3  -8  -1   26.30    6.80
   3  -8   1   26.20   11.30
  -3  -8  -1   31.40   10.40
  -3   8  -1   37.30   15.00
   3   8   1   23.00   14.60
   3   8   1   20.80   12.00
  -3   8  -1   25.30   13.20
  -3   8  -1   36.20   10.70
   3   8   1    6.40    6.60
  -3   8  -1   36.00   11.90
  -4  -8  -1   27.40   10.00
  -4   8  -1   14.00   15.30
  -4   8  -1   25.20   18.30
  -4   8  -1   20.40   13.20
   4   8   1    4.80   10.40
   3  -9  -1   63.19   14.90
  -3  -9   1   71.09    6.40
  -3   9   1   76.59   13.20
   3   9  -1   46.80   17.80
  -3   9   1   68.29   17.90
   2  -9  -1  292.67   15.60
  -2  -9   1  259.77   14.20
  -2  -9   1  270.37   21.00
   2  -9  -1  294.67   22.00
   2   9  -1  302.77   13.80
  -2   9   1  303.17   24.60
   2   9  -1  259.77   25.20
  -2   9   1  318.07   24.00
  -2   9   1  300.67   16.00
   2   9  -1  347.47   26.90
  -2   9   1  258.47   26.90
   1  -9  -1  168.08   16.50
  -1  -9   1  128.39   12.80
  -1  -9   1  179.58   16.10
   1   9  -1  184.38   19.80
  -1   9   1  196.68   23.40
  -1   9   1  161.88    8.10
  -1   9   1  169.18   17.20
  -1   9   1  165.18   17.80
   1   9  -1  196.18   22.90
   0  -9   1  103.59   13.00
   0  -9  -1   74.79   11.70
   0   9  -1   95.29   15.70
   0   9   1  101.09   14.10
   0   9  -1   88.09   13.70
   0   9   1  129.19   18.50
   0   9   1   51.59   12.50
   0   9  -1   84.49   12.70
   1  -9   1  191.28   16.90
  -1  -9  -1  180.78   17.00
  -1  -9  -1  155.58   16.70
  -1   9  -1  178.78    7.40
  -1   9  -1  184.98   19.20
  -1   9  -1  202.68   18.20
  -1   9  -1  219.18   22.90
   1   9   1  168.58   14.60
   1   9   1  131.79   17.10
   1   9   1  185.98   21.20
   2  -9   1   26.80    7.50
  -2  -9  -1   46.50   12.00
   2  -9   1   33.10   10.80
  -2  -9  -1   44.10    8.90
   2   9   1   11.00   12.80
   2   9   1   39.80    7.90
  -2   9  -1   27.00    7.80
   2   9   1   22.40   12.20
  -2   9  -1    6.20   12.20
  -2   9  -1   19.70   13.00
  -2   9  -1   39.00   11.00
  -3  -9  -1   15.30    5.20
  -3  -9  -1    1.20    9.30
  -3   9  -1   22.60   15.80
  -3   9  -1    4.80   15.20
  -3   9  -1   19.50    9.70
   3   9   1   11.80   12.50
  -3  10   1   29.60   10.10
  -3  10   1   34.40   15.70
  -3  10   1   25.70   16.50
   3  10  -1   48.50   14.70
   2 -10  -1   94.09   15.40
  -2  10   1  142.89   24.60
  -2  10   1  118.09   20.40
   2  10  -1   98.89   19.10
  -2  10   1  114.79   11.30
   2  10  -1   70.79   22.60
   2  10  -1  117.69   10.70
   1 -10  -1  292.67   21.30
  -1 -10   1  282.47   20.00
   1  10  -1  302.67   25.60
   1  10  -1  284.17   17.90
  -1  10   1  289.57   26.70
  -1  10   1  246.18   23.40
   1  10  -1  212.18   28.30
  -1  10   1  295.97   26.50
   0 -10   1  230.18   17.80
   0 -10  -1  224.38   18.70
   0  10   1  254.37   19.70
   0  10   1  266.87   23.40
   0  10   1  210.68   21.10
   0  10  -1  173.78   19.10
   0  10  -1  242.68   19.20
   0  10  -1  248.48   23.00
   1 -10   1  142.29   15.70
  -1 -10  -1  166.58   17.10
   1  10   1   98.69   16.70
   1  10   1  130.39   18.70
  -1  10  -1  132.49   18.00
  -1  10  -1  123.99   20.60
   1  10   1  150.58   15.20
  -1  10  -1  187.18   19.80
   2 -10   1   81.59   19.90
  -2 -10  -1   85.99   14.30
   2  10   1   80.19   17.90
  -2  10  -1   67.79    9.10
   2  10   1   26.50   22.00
  -2  10  -1   74.69   22.40
  -2  10  -1   76.49   17.20
   2  10   1   97.19   10.60
  -2  10  -1  110.19   22.70
   3  10   1   49.80   19.30
  -3  10  -1   46.90   17.50
  -3  10  -1   47.70   10.60
  -3  10  -1   48.60   17.60
   2  11  -1   58.09   16.10
  -2  11   1   47.00    7.30
  -2  11   1   50.79   18.70
  -2  11   1   39.60   15.00
   2  11  -1   33.40    7.90
   1  11  -1   18.00   13.90
  -1  11   1   50.09   16.30
   1  11  -1   32.70   11.10
  -1  11   1   13.10   13.90
   0  11   1   18.10   12.00
   0  11  -1    8.00   11.20
   0  11  -1   23.80   12.10
   0  11   1   12.90   12.00
  -1  11  -1   37.60   15.70
   1  11   1   50.59   16.40
  -1  11  -1   67.99   17.60
   1  11   1   49.80   11.50
   2  11   1   44.90   17.70
  -2  11  -1   46.20    8.70
  -2  11  -1   51.89   18.40
  -2  11  -1   70.69   17.00
   5   0  -2  -13.60   10.10
  -5   0   2    5.20    9.30
  -5   0   2   24.10    9.60
  -5   0   2   -3.10   12.60
  -4   0   2   14.40    7.90
   4   0  -2    9.50    7.70
  -4   0   2    4.60    7.00
   4   0  -2   14.80    8.10
  -4   0   2   16.90   11.60
   3   0  -2  347.77   18.00
  -3   0   2  346.37   18.70
  -3   0   2  326.17   18.00
  -3   0   2  309.17   17.70
   3   0  -2  314.07   15.40
   3   0  -2  355.76   20.20
  -3   0   2  338.37   15.60
   2   0  -2 1285.57   37.90
  -2   0   2 1279.97   38.70
  -2   0   2 1275.37   36.00
   2   0  -2 1285.37   39.20
  -2   0   2 1273.77   38.10
   2   0  -2 1284.77   36.30
  -2   0   2 1303.77   38.20
   1   0  -2  587.54   17.30
  -1   0   2  546.55   17.00
   1   0  -2  572.74   17.60
   1   0  -2  555.34   16.20
  -1   0   2  577.64   17.40
  -1   0   2  556.84   17.40
   1   0  -2  553.04   17.10
  -1   0   2  548.45   16.20
   1   0   2 5639.14  134.99
   1   0   2 5083.59  135.09
  -1   0  -2 5296.87  134.79
   1   0   2 5742.93  136.79
   1   0   2 5331.57  134.09
  -1   0  -2 5330.37  135.19
  -1   0  -2 5455.35  134.09
  -2   0  -2  601.14   22.10
   2   0   2  605.44   20.10
   2   0   2  610.64   21.50
   2   0   2  592.34   21.20
   2   0   2  603.04   22.40
  -2   0  -2  607.04   19.80
  -2   0  -2  567.74   21.10
  -2   0  -2  602.24   21.60
   3   0   2 1492.35   49.10
   3   0   2 1515.85   45.00
  -3   0  -2 1450.85   47.60
  -3   0  -2 1490.75   48.20
  -3   0  -2 1477.45   47.20
  -3   0  -2 1552.24   44.40
   3   0   2 1534.95   47.40
  -4   0  -2   57.19   12.20
   4   0   2   66.39   13.30
  -4   0  -2   82.89   14.20
  -4   0  -2   83.79   11.70
  -4   0  -2   70.79   13.90
  -5   0  -2    4.00    9.70
   5   0   2    0.10   12.70
  -5   0  -2   26.00   13.10
  -5   0  -2   -7.90   11.20
   5  -1  -2   48.50   16.80
  -5  -1   2   28.10   15.20
  -5  -1   2   43.00    9.10
  -5  -1   2    6.30   11.60
  -5   1   2   34.50   11.60
  -5   1   2   20.60    9.80
   5   1  -2   31.10   16.00
  -5   1   2   18.20   13.80
  -4  -1   2  218.08   13.60
  -4  -1   2  237.28   18.00
   4  -1  -2  233.98   21.40
  -4  -1   2  201.38   17.90
  -4   1   2  196.38   18.10
   4   1  -2  240.98   19.00
   4   1  -2  214.78   14.10
  -4   1   2  223.58   18.90
  -4   1   2  203.68   17.10
   4   1  -2  255.97   21.40
  -3  -1   2  540.65   24.10
  -3  -1   2  512.05   23.20
   3  -1  -2  539.05   22.00
   3  -1  -2  579.04   24.40
   3  -1  -2  565.74   26.10
  -3  -1   2  560.94   19.20
  -3  -1   2  534.35   23.90
  -3   1   2  566.24   22.40
   3   1  -2  583.94   25.80
  -3   1   2  532.45   23.60
   3   1  -2  564.04   19.70
  -3   1   2  552.94   24.60
   3   1  -2  566.54   23.80
   2  -1  -2 3691.03   99.99
   2  -1  -2 3916.91   99.19
  -2  -1   2 3905.11  100.49
  -2  -1   2 3900.31   99.39
  -2  -1   2 3836.02   95.79
  -2  -1   2 3497.85  103.89
   2  -1  -2 3852.71  101.19
   2  -1  -2 3768.22   99.69
   2   1  -2 3807.52   96.09
   2   1  -2 3832.92   99.89
   2   1  -2 3924.21  101.19
   2   1  -2 3936.21   99.39
  -2   1   2 3721.73   99.79
  -2   1   2 3827.92   98.99
  -2   1   2 3888.11  100.99
  -2   1   2 3692.43  100.09
  -1  -1   2  128.59    6.40
  -1  -1   2  140.39    4.40
   1  -1  -2  127.39    6.90
   1  -1  -2  148.19    7.00
   1  -1  -2  119.89    7.90
   1  -1  -2  118.39    9.90
  -1  -1   2  143.59    6.70
   1   1  -2  133.49    4.50
  -1   1   2  133.79    7.20
  -1   1   2  144.29    7.30
   1   1  -2  121.19    6.10
  -1   1   2  138.69    7.00
  -1   1   2  135.29    7.20
   1   1  -2  131.99    7.10
   0  -1  -2  271.77    9.70
   0   1  -2  248.28    7.60
   0   1   2  250.87    8.00
   0   1   2  262.07    8.50
   0   1   2  274.57    9.50
   0   1  -2  236.28    7.50
   0   1  -2  246.78    7.20
   2  -1   2 2208.68   63.59
  -2  -1  -2 2271.47   62.99
  -2  -1  -2 2343.87   62.39
   2  -1   2 2238.98   62.39
  -2  -1  -2 2337.17   59.59
   2  -1   2 2261.17   62.29
   2  -1   2 2259.27   61.79
  -2  -1  -2 2189.68   63.19
  -2   1  -2 2213.08   62.39
   2   1   2 2324.47   64.19
  -2   1  -2 2270.27   61.69
   2   1   2 2360.96   60.09
   2   1   2 2287.97   61.99
  -2   1  -2 2406.46   63.69
   2   1   2 2246.38   62.59
  -2   1  -2 2171.28   62.39
   3  -1   2 1194.38   39.60
   3  -1   2 1128.79   41.00
  -3  -1  -2 1184.08   35.30
  -3  -1  -2 1173.88   40.40
  -3  -1  -2 1202.68   40.20
  -3  -1  -2 1189.08   39.60
   3  -1   2 1160.68   38.10
   3   1   2 1190.78   41.50
  -3   1  -2 1182.48   39.90
   3   1   2 1167.98   39.40
   3   1   2 1183.78   36.00
  -3   1  -2 1195.08   40.50
  -3   1  -2 1125.19   39.30
  -3   1  -2 1200.68   38.00
   4  -1   2  344.97   23.90
  -4  -1  -2  339.57   21.90
  -4  -1  -2  292.17   20.90
   4   1   2  307.67   23.10
  -4   1  -2  344.27   22.10
  -4   1  -2  327.27   21.90
  -4   1  -2  314.67   19.90
  -4   1  -2  330.17   22.00
   4   1   2  312.47   17.30
  -5  -1  -2   55.29   15.90
  -5  -1  -2   53.99   13.00
  -5  -1  -2   72.59   11.80
  -5   1  -2   35.00   11.50
   5   1   2   57.29   14.90
  -5   1  -2   68.39   17.50
  -5   1  -2   58.29   13.50
   5  -2  -2   23.00   13.70
  -5  -2   2   30.20   14.80
  -5  -2   2   37.50    8.00
  -5  -2   2   59.19   14.90
   5   2  -2   49.40   15.60
  -5   2   2   37.40   13.10
  -5   2   2   43.10   13.00
  -5   2   2   22.20   13.90
  -4  -2   2  116.09    9.50
   4  -2  -2  110.29   17.50
  -4  -2   2   97.89   13.50
  -4  -2   2  134.19   16.70
  -4   2   2  116.49   15.80
   4   2  -2   70.99   12.90
  -4   2   2  106.29   14.40
  -4   2   2  132.29   15.10
   4   2  -2  140.59   15.40
   4   2  -2  100.69    9.90
  -3  -2   2  663.23   19.90
   3  -2  -2  691.03   26.80
   3  -2  -2  636.74   25.60
  -3  -2   2  637.04   26.20
  -3  -2   2  669.93   25.60
   3  -2  -2  601.24   27.60
  -3  -2   2  595.94   26.10
   3   2  -2  588.84   24.80
   3   2  -2  634.34   27.70
  -3   2   2  632.44   27.20
   3   2  -2  639.94   20.20
   3   2  -2  644.24   26.20
  -3   2   2  681.63   26.80
  -3   2   2  608.74   26.40
   2  -2  -2 2926.81   81.19
  -2  -2   2 3117.59   75.39
   2  -2  -2 3047.09   81.19
  -2  -2   2 2968.40   81.49
  -2  -2   2 2968.70   79.79
  -2  -2   2 2969.00   80.99
   2  -2  -2 3012.80   82.79
   2  -2  -2 3139.49   82.19
  -2   2   2 3029.00   81.29
   2   2  -2 3112.29   75.79
   2   2  -2 3029.00   81.29
  -2   2   2 3115.79   81.79
   2   2  -2 3068.09   80.09
  -2   2   2 3075.39   82.79
  -2   2   2 2941.11   81.59
   2   2  -2 2968.90   82.29
  -1  -2   2 4546.04  119.49
   1  -2  -2 4819.22  121.69
   1  -2  -2 4586.54  120.19
  -1  -2   2 4691.13  117.99
  -1  -2   2 4747.52  119.39
   1  -2  -2 4745.62  119.29
   1  -2  -2 4761.72  120.39
  -1   2   2 4709.23  121.09
   1   2  -2 4671.33  117.99
  -1   2   2 4849.81  120.69
  -1   2   2 4806.02  120.69
  -1   2   2 4821.72  119.39
   1   2  -2 4931.41  120.19
   0  -2   2   97.49    5.10
   0  -2  -2   92.09    6.90
   0  -2   2   93.59    5.10
   0  -2  -2   94.19    6.80
   0  -2   2   95.29    3.30
   0  -2  -2  104.39    5.60
   0  -2   2   96.59    5.00
   0   2   2   85.89    6.60
   0   2  -2   90.29    3.60
   0   2   2  104.69    4.30
   0   2  -2   92.09    5.50
   0   2  -2   86.69    5.70
   0   2   2  108.49    9.40
   0   2   2   85.69    5.10
   0   2   2   92.09    4.60
  -1  -2  -2 1321.97   37.80
   1  -2   2 1385.46   37.30
  -1  -2  -2 1264.57   38.00
  -1  -2  -2 1346.67   35.90
   1  -2   2 1322.97   37.40
   1  -2   2 1378.36   36.40
  -1  -2  -2 1321.47   34.70
   1  -2   2 1351.46   36.70
  -1   2  -2 1314.37   36.90
  -1   2  -2 1213.58   36.80
   1   2   2 1362.66   38.50
   1   2   2 1342.57   37.50
  -1   2  -2 1318.37   37.50
  -1   2  -2 1338.27   36.40
   1   2   2 1392.76   35.80
   1   2   2 1335.57   34.70
   2  -2   2  532.65   20.10
  -2  -2  -2  511.65   16.40
   2  -2   2  544.25   21.00
  -2  -2  -2  529.15   19.60
  -2  -2  -2  527.75   21.10
  -2  -2  -2  527.75   20.30
   2  -2   2  528.85   19.70
   2  -2   2  500.25   19.70
   2   2   2  522.65   20.20
   2   2   2  531.05   16.30
  -2   2  -2  511.75   20.40
   2   2   2  514.55   21.40
  -2   2  -2  550.24   20.80
   2   2   2  509.25   16.80
   2   2   2  524.05   18.90
  -2   2  -2  500.05   20.10
  -2   2  -2  541.15   20.10
  -3  -2  -2  200.48   14.20
   3  -2   2  206.18   16.40
   3  -2   2  173.58   13.40
  -3  -2  -2  188.98   14.70
  -3  -2  -2  218.48   10.70
  -3  -2  -2  218.18   17.60
   3  -2   2  162.28   13.70
   3   2   2  165.58   10.60
  -3   2  -2  177.28   14.60
   3   2   2  177.48   14.30
  -3   2  -2  204.28   15.90
  -3   2  -2  181.78   14.60
  -3   2  -2  196.78   14.90
   3   2   2  188.98   16.20
  -4  -2  -2   34.70    7.70
   4  -2   2   13.30   10.20
  -4  -2  -2   29.00   11.00
  -4  -2  -2   18.30   11.60
  -4   2  -2   24.00   10.60
  -4   2  -2   25.60   10.70
   4   2   2   35.00    8.50
  -4   2  -2   18.30   11.30
  -4   2  -2    1.30    8.40
   5  -2   2    8.80   11.70
  -5  -2  -2  -11.40   10.30
  -5  -2  -2   11.70    8.20
  -5  -2  -2    3.90   12.10
  -5   2  -2   -1.60    8.80
   5   2   2   -1.80   11.90
  -5   2  -2   21.20   14.10
   5   2   2   -1.20    7.50
  -5  -3   2   49.30   15.70
  -5  -3   2   44.30   14.10
   5  -3  -2   43.50   14.40
   5   3  -2   43.40   16.30
  -5   3   2   34.70   16.60
  -5   3   2   28.10   14.30
  -5   3   2   29.20   13.50
   4  -3  -2  112.89   18.20
  -4  -3   2  137.19   16.10
  -4  -3   2  137.29   16.80
   4   3  -2  114.69    7.60
  -4   3   2  120.09   16.10
   4   3  -2  152.38   19.20
   4   3  -2   98.39   18.00
  -4   3   2  106.69   15.20
  -4   3   2   89.19   14.70
   4   3  -2  110.69    8.40
  -3  -3   2  821.62   30.70
   3  -3  -2  736.03   32.10
   3  -3  -2  786.82   31.00
  -3  -3   2  792.12   29.30
   3   3  -2  800.32   22.00
   3   3  -2  803.22   31.00
  -3   3   2  819.42   30.80
   3   3  -2  743.53   28.60
   3   3  -2  839.02   21.70
  -3   3   2  797.62   32.00
  -3   3   2  829.62   32.00
  -3   3   2  771.92   31.60
   2  -3  -2 2316.17   64.69
  -2  -3   2 2299.17   63.69
  -2  -3   2 2336.27   61.89
   2  -3  -2 2269.17   64.69
   2  -3  -2 2325.37   63.69
  -2  -3   2 2222.58   64.29
   2  -3  -2 2243.28   65.79
  -2   3   2 2317.87   65.39
   2   3  -2 2333.07   64.49
   2   3  -2 2340.07   61.89
  -2   3   2 2275.27   65.59
  -2   3   2 2235.78   63.29
  -2   3   2 2240.88   64.89
   2   3  -2 2337.97   65.59
  -1  -3   2 1191.38   33.20
   1  -3  -2 1103.79   33.70
  -1  -3   2 1050.39   28.60
   1  -3  -2 1116.89   31.80
  -1  -3   2 1136.09   32.60
   1  -3  -2 1107.59   33.80
   1  -3  -2 1124.39   34.70
  -1  -3   2 1104.39   29.80
  -1   3   2 1105.69   34.00
  -1   3   2 1140.99   33.90
  -1   3   2 1101.69   34.70
   1   3  -2 1141.19   33.60
   1   3  -2 1114.69   29.90
   1   3  -2 1114.79   28.70
  -1   3   2 1169.08   31.90
   0  -3   2 6900.21  169.38
   0  -3   2 7306.07  169.48
   0  -3   2 6675.03  168.68
   0  -3   2 6927.41  163.98
   0  -3  -2 6809.72  172.18
   0  -3  -2 6958.60  171.88
   0   3   2 6707.23  167.88
   0   3  -2 6659.13  167.28
   0   3  -2 6685.83  170.18
   0   3  -2 6668.83  170.68
   0   3   2 6844.52  165.28
   0   3  -2 6535.65  164.28
   0   3   2 6321.67  171.48
   0   3   2 6647.04  166.28
   0   3   2 6393.56  172.08
  -1  -3  -2 8261.37  198.08
   1  -3   2 8013.40  200.68
  -1  -3  -2 8246.17  201.68
   1  -3   2 7937.91  201.08
   1  -3   2 8065.79  200.38
  -1  -3  -2 8071.89  202.68
   1  -3   2 8063.69  198.68
  -1  -3  -2 8066.69  197.58
   1   3   2 7935.51  197.58
  -1   3  -2 8070.99  201.28
   1   3   2 8189.68  197.78
   1   3   2 7880.81  202.68
   1   3   2 7915.71  201.38
  -1   3  -2 7433.06  200.48
  -1   3  -2 8210.58  198.88
  -2  -3  -2 7147.09  180.08
  -2  -3  -2 7237.38  177.38
   2  -3   2 7536.35  184.48
   2  -3   2 7028.80  178.88
  -2  -3  -2 6922.51  180.78
   2  -3   2 7058.89  180.18
   2  -3   2 6806.52  177.98
  -2   3  -2 6878.11  179.28
  -2   3  -2 7095.79  178.68
  -2   3  -2 6913.81  180.08
   2   3   2 6822.72  175.28
  -2   3  -2 6841.72  179.88
   2   3   2 7321.67  182.08
   2   3   2 7061.29  173.78
   2   3   2 6984.30  176.88
   2   3   2 6890.81  179.88
  -3  -3  -2 1041.30   38.80
  -3  -3  -2 1082.79   38.30
  -3  -3  -2 1048.00   36.10
   3  -3   2 1081.49   39.40
  -3   3  -2 1087.59   37.60
   3   3   2 1061.39   37.90
   3   3   2 1081.29   40.40
  -3   3  -2 1077.89   38.20
  -3   3  -2  968.90   37.80
   3   3   2 1095.69   39.40
   3   3   2 1052.29   31.40
   3   3   2 1086.69   30.70
  -4  -3  -2  409.66   24.20
   4  -3   2  351.96   25.90
  -4  -3  -2  383.26   24.30
   4   3   2  421.76   16.60
  -4   3  -2  417.86   26.10
  -4   3  -2  403.46   25.20
   4   3   2  372.36   26.70
   4   3   2  369.66   16.90
  -4   3  -2  419.56   25.30
  -4   3  -2  388.06   24.40
   5  -3   2   82.29   17.70
  -5  -3  -2   80.19   16.40
  -5  -3  -2   66.39   13.90
  -5   3  -2  108.29   20.60
  -5   3  -2  104.99   18.00
   5   3   2   80.29    9.30
   5   3   2   70.29   17.50
  -5   3  -2   94.99   17.10
   5  -4  -2   -3.00   13.90
  -5  -4   2    8.70   13.00
  -5  -4   2    1.40    9.20
  -5   4   2  -10.10   13.80
  -5   4   2  -15.30   14.40
  -5   4   2    1.80   13.70
  -4  -4   2   85.99   14.10
   4  -4  -2   93.49   17.80
  -4  -4   2   56.39   11.20
   4   4  -2   97.49   15.50
  -4   4   2   76.29   15.10
  -4   4   2   46.70   11.00
   4   4  -2   45.30   12.70
  -4   4   2   89.49   17.00
   3  -4  -2  921.11   36.60
  -3  -4   2  910.61   31.50
   3   4  -2  831.42   33.50
  -3   4   2  896.21   35.90
  -3   4   2  892.91   35.10
  -3   4   2  931.41   33.70
  -3   4   2  908.31   35.40
   3   4  -2  956.60   37.20
   3   4  -2  871.91   30.80
  -2  -4   2  631.84   24.00
   2  -4  -2  674.83   23.90
   2  -4  -2  645.24   25.10
   2  -4  -2  665.93   26.80
  -2  -4   2  647.24   25.00
   2  -4  -2  593.14   24.90
  -2  -4   2  643.64   21.50
   2   4  -2  652.73   21.30
  -2   4   2  649.93   23.50
   2   4  -2  668.73   26.30
   2   4  -2  675.13   25.00
  -2   4   2  643.44   26.30
  -2   4   2  619.64   25.50
  -1  -4   2 3077.69   79.89
  -1  -4   2 2805.62   79.29
  -1  -4   2 2916.81   75.29
   1  -4  -2 2865.61   81.69
   1  -4  -2 2983.10   81.09
   1  -4  -2 2967.40   80.49
  -1  -4   2 3088.39   74.49
   1  -4  -2 2979.30   77.39
   1   4  -2 2796.32   79.99
   1   4  -2 3093.99   81.09
  -1   4   2 3060.49   80.79
  -1   4   2 3065.19   77.19
   1   4  -2 3027.10   75.29
  -1   4   2 3021.70   81.89
  -1   4   2 2921.71   82.29
   1   4  -2 3005.60   74.49
   0  -4   2  749.62   23.70
   0  -4  -2  730.83   27.30
   0  -4   2  763.02   25.10
   0  -4  -2  741.93   24.20
   0  -4   2  772.72   25.60
   0  -4  -2  766.92   27.80
   0   4   2  727.93   27.90
   0   4  -2  749.53   27.20
   0   4  -2  741.73   23.60
   0   4   2  772.42   20.40
   0   4   2  747.73   28.50
   0   4   2  768.02   21.30
   0   4   2  746.23   24.20
  -1  -4  -2 1461.55   38.50
   1  -4   2 1457.25   39.40
  -1  -4  -2 1444.26   39.20
  -1  -4  -2 1371.86   44.50
   1  -4   2 1414.36   42.70
  -1  -4  -2 1454.95   43.50
   1  -4   2 1438.36   42.30
   1  -4   2 1463.65   42.40
  -1   4  -2 1391.76   42.90
   1   4   2 1562.64   44.70
   1   4   2 1433.06   39.30
   1   4   2 1479.95   38.00
  -1   4  -2 1434.36   39.40
   1   4   2 1359.36   44.70
  -1   4  -2 1416.66   43.00
  -1   4  -2 1464.95   43.10
   2  -4   2   24.90    7.70
  -2  -4  -2   25.80    5.70
   2  -4   2   30.60    6.70
  -2  -4  -2   28.50    7.70
   2  -4   2   29.00    7.00
   2  -4   2   30.70    7.40
  -2  -4  -2   29.40    7.30
   2   4   2   25.80    8.00
   2   4   2   16.40    5.20
   2   4   2   14.90    6.30
  -2   4  -2   27.30    6.60
  -2   4  -2   23.60    6.30
  -2   4  -2   33.40    7.30
  -2   4  -2   10.40    7.80
   2   4   2   31.60    4.30
   3  -4   2  113.99   14.90
  -3  -4  -2   89.39   11.40
  -3  -4  -2   74.29   10.50
  -3   4  -2   82.89   13.10
   3   4   2   79.09   10.70
  -3   4  -2   79.99   13.10
   3   4   2  106.89   15.40
   3   4   2   83.49    7.50
   3   4   2  100.39    7.10
  -3   4  -2   69.59   10.10
   3   4   2  126.49   14.70
  -3   4  -2   89.49   12.90
   4  -4   2   72.79   14.90
  -4  -4  -2   54.79   11.20
  -4  -4  -2   71.19   13.40
  -4   4  -2  101.49   16.80
  -4   4  -2   59.79   13.00
   4   4   2   90.29    8.30
  -4   4  -2   81.79   13.20
  -4   4  -2  122.09   17.80
   4   4   2   74.59   15.50
   4   4   2   85.59    8.30
  -5  -4  -2  -10.30   11.30
   5  -4   2   -6.80   12.90
   5   4   2    0.60    5.60
  -5   4  -2    2.90   14.30
  -5   4  -2    6.70   14.80
   5   4   2   -1.30   13.40
  -5  -5   2    2.30   12.20
   5  -5  -2   -6.70   14.80
  -5   5   2   19.50   14.60
  -5   5   2  -11.20   13.50
  -5   5   2  -10.20   13.10
   5   5  -2   -9.60   13.60
   4  -5  -2   36.00   14.20
  -4  -5   2   28.00    9.90
  -4  -5   2   20.80   10.60
  -4   5   2   10.40    9.40
   4   5  -2   20.30   10.60
  -4   5   2   11.60   21.60
   4   5  -2    8.50   13.90
   3  -5  -2  218.88   18.60
  -3  -5   2  185.78   14.90
  -3   5   2  193.48   16.70
   3   5  -2  196.48   13.10
   3   5  -2  182.88   15.60
  -3   5   2  192.18   17.60
  -3   5   2  189.48   17.20
  -3   5   2  207.28   18.60
   3   5  -2  238.78   20.00
   2  -5  -2  764.12   31.00
   2  -5  -2  785.52   29.90
  -2  -5   2  791.12   24.30
   2  -5  -2  727.53   29.10
  -2  -5   2  731.93   28.00
   2   5  -2  761.72   24.00
  -2   5   2  800.02   30.80
   2   5  -2  772.82   29.30
  -2   5   2  761.62   31.10
   2   5  -2  771.52   31.10
  -2   5   2  759.82   30.30
  -2   5   2  826.22   27.40
  -1  -5   2 1566.94   47.20
   1  -5  -2 1549.74   43.40
  -1  -5   2 1571.74   47.20
   1  -5  -2 1593.24   49.60
   1  -5  -2 1516.95   48.80
  -1  -5   2 1587.64   39.30
  -1  -5   2 1593.84   42.80
  -1   5   2 1586.34   43.00
  -1   5   2 1548.55   47.90
  -1   5   2 1521.25   49.90
   1   5  -2 1599.04   49.20
  -1   5   2 1594.44   50.49
   1   5  -2 1539.55   39.30
   1   5  -2 1580.84   42.40
   1   5  -2 1572.64   48.80
   0  -5  -2 2715.83   74.29
   0  -5   2 2841.82   75.89
   0  -5  -2 2731.53   78.89
   0  -5   2 2694.03   73.69
   0  -5   2 2800.42   76.39
   0  -5  -2 2646.84   78.09
   0   5   2 2678.13   68.59
   0   5   2 2775.42   74.49
   0   5   2 2719.63   69.39
   0   5  -2 2818.22   73.89
   0   5   2 2790.42   79.99
   0   5  -2 2779.02   78.79
   0   5   2 2830.42   80.49
  -1  -5  -2 1050.19   32.10
   1  -5   2 1108.59   31.30
   1  -5   2 1062.09   36.20
  -1  -5  -2 1094.79   38.30
   1  -5   2 1107.19   35.50
  -1  -5  -2 1096.19   29.90
  -1  -5  -2 1126.19   37.20
   1  -5   2 1147.29   39.50
  -1   5  -2 1087.09   37.30
  -1   5  -2 1165.28   37.20
   1   5   2 1086.99   32.20
  -1   5  -2 1065.89   31.20
   1   5   2 1151.88   38.70
   1   5   2 1069.79   29.20
   1   5   2 1073.79   38.80
  -1   5  -2 1149.29   36.50
   2  -5   2 1629.24   50.39
  -2  -5  -2 1499.55   49.50
  -2  -5  -2 1570.84   51.69
  -2  -5  -2 1663.03   45.10
   2  -5   2 1590.24   46.70
   2   5   2 1592.04   42.90
   2   5   2 1601.14   42.90
   2   5   2 1584.14   52.49
   2   5   2 1537.35   50.29
   2   5   2 1561.04   44.40
  -2   5  -2 1620.94   47.10
  -2   5  -2 1559.04   50.39
  -2   5  -2 1625.84   50.59
  -2   5  -2 1630.64   51.09
  -3  -5  -2  201.38   16.50
   3  -5   2  199.88   17.60
  -3  -5  -2  252.57   15.80
   3   5   2  217.08   21.10
  -3   5  -2  225.38   16.30
   3   5   2  221.38   14.60
  -3   5  -2  204.08   18.10
  -3   5  -2  210.38   17.20
  -3   5  -2  211.08   19.00
   3   5   2  218.08    9.50
   4  -5   2   47.80   14.80
  -4  -5  -2   59.29   12.90
  -4  -5  -2   71.89   15.00
   4   5   2   62.09   16.70
  -4   5  -2   38.80   10.70
  -4   5  -2   66.99   14.00
  -4   5  -2   51.79   16.70
  -4  -6   2   38.80   10.40
   4  -6  -2   37.80   14.60
  -4   6   2   34.40   16.30
  -4   6   2   31.80   13.80
   4   6  -2   24.20   15.20
   4   6  -2   19.20   15.60
  -4   6   2   37.30   15.40
  -3  -6   2  191.88   15.50
  -3  -6   2  192.18   12.90
   3  -6  -2  177.58   18.90
   3   6  -2  150.78   16.30
  -3   6   2  170.38   16.10
  -3   6   2  174.08   19.80
   3   6  -2  156.38   12.50
  -3   6   2  203.68   19.20
  -3   6   2  180.08   18.30
  -2  -6   2  321.87   12.90
   2  -6  -2  355.86   17.20
  -2  -6   2  334.67   18.30
   2  -6  -2  352.46   21.10
  -2   6   2  317.47   20.50
  -2   6   2  374.66   22.10
   2   6  -2  340.67   10.30
   2   6  -2  312.07   20.20
  -2   6   2  341.87   21.80
  -2   6   2  339.47   16.90
   2   6  -2  306.37   12.60
   2   6  -2  335.77   19.50
  -1  -6   2  464.85   21.10
   1  -6  -2  476.45   23.40
   1  -6  -2  478.55   16.80
   1  -6  -2  457.45   22.70
  -1  -6   2  433.46   17.20
  -1   6   2  450.85   21.40
  -1   6   2  460.65   24.80
  -1   6   2  451.75   16.40
   1   6  -2  475.85   23.40
   1   6  -2  463.95   23.30
   1   6  -2  486.45   17.30
   0  -6   2  419.16   19.50
   0  -6  -2  437.26   19.00
   0  -6   2  427.06   19.30
   0  -6   2  418.06   18.30
   0  -6  -2  429.16   21.70
   0  -6  -2  432.36   21.40
   0   6  -2  426.06   21.50
   0   6   2  429.46   22.90
   0   6  -2  408.26   18.30
   0   6   2  422.56   12.00
   0   6   2  402.16   18.60
   0   6  -2  449.16   22.40
   0   6   2  414.86   22.40
   0   6   2  431.66   12.30
  -1  -6  -2  380.16   16.70
   1  -6   2  426.16   20.40
   1  -6   2  433.76   15.10
   1  -6   2  413.06   19.60
  -1  -6  -2  406.86   22.20
   1   6   2  419.96   17.00
   1   6   2  418.66   23.40
  -1   6  -2  415.26   14.90
  -1   6  -2  402.56   22.20
  -1   6  -2  407.76   20.90
  -1   6  -2  435.26   21.10
   1   6   2  428.26   12.50
   1   6   2  421.66   12.20
   2  -6   2  131.29   13.40
   2  -6   2  157.18   15.10
  -2  -6  -2  138.89    9.70
  -2  -6  -2  132.99    8.70
  -2  -6  -2  139.89   13.80
   2   6   2  132.99    9.00
   2   6   2  135.19   14.10
  -2   6  -2  133.69   11.50
   2   6   2  131.79    9.00
   2   6   2  148.99    9.00
  -2   6  -2  149.49   14.50
  -2   6  -2  109.89   15.50
  -2   6  -2  130.59   14.70
   2   6   2  164.28   15.80
   3  -6   2   80.49   13.60
  -3  -6  -2   86.09   11.10
  -3  -6  -2  112.29   16.00
  -3   6  -2   79.99   13.10
   3   6   2   81.59   16.10
   3   6   2   84.29    6.20
   3   6   2   67.79    7.00
  -3   6  -2   68.59   11.60
   3   6   2   69.89   11.60
   3   6   2   85.29   10.10
  -3   6  -2   65.79   15.50
  -3   6  -2   48.60   11.00
   4  -6   2    8.10   12.00
  -4  -6  -2   18.10   10.20
  -4  -6  -2   18.60   11.70
  -4   6  -2   11.30   13.40
  -4   6  -2   25.90   13.00
  -4   6  -2   37.50   13.80
   4   6   2   32.90   16.60
  -4   6  -2    6.90   11.00
  -4  -7   2   42.00   14.50
   4  -7  -2   57.19   16.30
  -4  -7   2   40.20   10.80
  -4   7   2   12.00   12.70
  -4   7   2   43.30   15.20
   4   7  -2   29.50   16.70
  -4   7   2   13.20   15.90
  -3  -7   2   93.69   13.00
   3  -7  -2  111.89   17.40
  -3  -7   2  120.69   10.80
  -3   7   2  141.89   15.20
  -3   7   2  142.49   19.70
   3   7  -2   98.69   16.20
  -3   7   2  134.19   19.30
   3   7  -2  127.09   16.70
   3   7  -2  100.99   11.50
  -2  -7   2  743.63   21.80
  -2  -7   2  690.03   30.30
  -2  -7   2  742.33   21.60
   2  -7  -2  744.33   27.10
   2  -7  -2  757.32   33.40
  -2   7   2  750.52   34.40
   2   7  -2  736.43   21.20
  -2   7   2  756.42   35.50
  -2   7   2  765.52   32.90
  -2   7   2  695.13   26.40
   2   7  -2  755.62   34.20
   2   7  -2  712.33   32.70
  -1  -7   2  912.01   29.80
   1  -7  -2  932.51   36.30
   1  -7  -2  903.51   27.80
  -1  -7   2  939.61   34.60
  -1   7   2  940.91   27.50
  -1   7   2  925.71   35.00
  -1   7   2  828.92   38.20
   1   7  -2 1014.20   38.80
   1   7  -2  850.01   37.00
  -1   7   2  907.11   37.70
   1   7  -2  909.91   29.30
   0  -7  -2  798.22   29.80
   0  -7   2  813.22   29.60
   0  -7  -2  795.92   32.90
   0  -7   2  830.52   30.70
   0   7   2  804.42   42.40
   0   7  -2  811.32   29.50
   0   7  -2  804.12   33.10
   0   7  -2  821.72   33.80
   0   7   2  887.31   36.30
  -1  -7  -2 1990.20   62.19
  -1  -7  -2 1962.40   55.59
   1  -7   2 1899.91   51.19
   1  -7   2 1941.81   58.99
   1   7   2 2021.20   65.69
   1   7   2 1751.82   63.69
  -1   7  -2 1827.72   63.09
  -1   7  -2 1978.00   59.29
  -1   7  -2 1891.11   50.99
  -1   7  -2 1920.01   61.99
   1   7   2 1955.60   54.99
  -2  -7  -2  682.43   21.90
   2  -7   2  657.23   24.90
  -2  -7  -2  692.63   23.30
   2  -7   2  713.53   30.00
  -2  -7  -2  652.33   42.80
  -2   7  -2  660.13   31.10
  -2   7  -2  728.83   31.70
   2   7   2  671.53   23.00
  -2   7  -2  654.73   32.40
  -2   7  -2  711.53   25.30
   2   7   2  675.03   33.90
   2   7   2  739.33   33.40
   2   7   2  657.83   21.20
  -3  -7  -2  306.77   21.80
  -3  -7  -2  297.97   16.50
   3  -7   2  283.17   21.50
   3   7   2  286.27   15.40
  -3   7  -2  329.07   23.20
  -3   7  -2  333.87   20.20
   3   7   2  293.67   23.60
  -3   7  -2  289.47   28.80
   3   7   2  283.77   24.30
  -3   7  -2  297.87   23.80
   3   7   2  311.77   10.10
  -4  -7  -2   78.89   12.90
  -4  -7  -2   89.09   16.80
   4  -7   2   54.09   17.60
   4   7   2   86.59   19.50
  -4   7  -2   67.39   14.30
  -4   7  -2   83.39   18.90
  -4   7  -2   99.49   19.50
  -4  -8   2   44.80   10.20
   4   8  -2   61.49   19.00
  -4   8   2   57.49   15.10
  -4   8   2   10.30   15.50
  -4   8   2   51.19   18.40
  -3  -8   2  207.68   18.80
  -3  -8   2  223.58   12.40
   3  -8  -2  218.28   22.40
  -3   8   2  254.67   25.50
  -3   8   2  233.38   23.60
   3   8  -2  208.08   22.30
  -3   8   2  223.78   24.70
   3   8  -2  241.38   22.40
   3   8  -2  177.88   11.70
  -3   8   2  215.28   17.40
   2  -8  -2  443.06   19.90
   2  -8  -2  432.26   27.10
  -2  -8   2  447.96   16.50
  -2  -8   2  457.15   24.70
   2   8  -2  436.46   27.80
  -2   8   2  474.45   30.90
  -2   8   2  448.46   27.40
   2   8  -2  487.55   29.10
   2   8  -2  451.35   15.70
  -2   8   2  476.45   28.70
  -2   8   2  456.15   22.60
  -1  -8   2  119.09   11.70
   1  -8  -2  123.19    8.10
  -1  -8   2  113.99   12.80
   1  -8  -2  160.08   18.30
   1   8  -2   86.89   13.80
  -1   8   2  121.59   15.70
   1   8  -2   80.79   14.00
  -1   8   2  111.29    8.10
  -1   8   2   89.29   16.10
   1   8  -2  115.59   11.20
   0  -8   2  661.03   27.90
   0  -8  -2  620.04   29.70
   0   8   2  744.63   34.00
   0   8  -2  696.93   27.80
   0   8  -2  692.33   32.10
   0   8   2  675.13   28.20
   0   8   2  714.83   33.10
   0   8  -2  671.03   31.10
  -1  -8  -2   32.60   10.00
   1  -8   2   27.60    5.10
  -1  -8  -2    9.20    7.80
   1  -8   2   25.80    8.30
  -1   8  -2    9.80    9.50
  -1   8  -2   22.10    9.00
   1   8   2   31.30   12.30
   1   8   2   23.50    8.30
  -1   8  -2   41.00   12.00
  -1   8  -2   26.90    4.70
  -2  -8  -2   17.50    7.00
  -2  -8  -2   21.10    8.80
   2  -8   2   16.80    8.70
   2  -8   2   22.50    6.90
  -2  -8  -2    8.80    3.40
  -2   8  -2   13.00    6.90
   2   8   2   14.90    3.50
   2   8   2    3.90    9.20
  -2   8  -2   20.30   12.00
  -2   8  -2   14.30   12.00
  -2   8  -2   20.00   13.00
   2   8   2   13.40    9.60
   2   8   2   15.70    6.30
  -3  -8  -2   15.30    6.50
   3  -8   2   18.40   10.40
  -3  -8  -2   23.90   11.50
  -3   8  -2    7.30    9.10
   3   8   2   14.40   11.10
  -3   8  -2   10.90   12.60
  -3   8  -2   11.30   13.50
  -3   8  -2   31.20   12.80
   3   8   2   13.70   14.60
   3   8   2   10.90    7.10
  -4  -8  -2   12.50    8.80
  -4   8  -2    2.80   15.40
  -4   8  -2   -4.20   13.30
  -4   8  -2    7.80   12.10
   4   8   2    4.20   13.20
   3  -9  -2    1.00   10.90
  -3   9   2   -1.20    9.70
  -3   9   2  -12.30   12.30
  -3   9   2   15.60   15.50
   3   9  -2    3.30   11.90
  -2  -9   2   79.79   13.20
  -2  -9   2   62.59    8.30
   2  -9  -2   69.69    9.50
   2  -9  -2  114.39   17.60
  -2   9   2   58.89   15.30
   2   9  -2   81.29    8.50
   2   9  -2   50.89   13.90
  -2   9   2   83.09   17.10
  -2   9   2   87.69   16.90
   2   9  -2   65.89   16.10
  -2   9   2   51.39   15.00
   1  -9  -2  461.45   26.20
  -1  -9   2  397.56   19.70
  -1  -9   2  457.75   23.90
  -1   9   2  466.55   30.50
   1   9  -2  470.35   23.10
   1   9  -2  409.76   27.90
   1   9  -2  460.05   28.20
  -1   9   2  419.16   25.90
  -1   9   2  439.96   15.30
  -1   9   2  418.86   14.70
  -1   9   2  508.35   28.90
   0  -9  -2  343.97   22.30
   0  -9   2  370.56   20.60
   0   9  -2  398.96   24.50
   0   9   2  386.16   22.10
   0   9  -2  407.56   21.60
   0   9   2  375.56   26.10
   0   9   2  388.16   25.30
   0   9  -2  399.26   25.40
   1  -9   2  422.36   23.00
  -1  -9  -2  409.46   24.90
  -1   9  -2  405.76   28.40
   1   9   2  467.05   21.70
   1   9   2  396.96   28.40
   1   9   2  472.75   29.30
  -1   9  -2  405.96   12.70
  -1   9  -2  424.36   25.60
   2  -9   2  124.19   15.10
  -2  -9  -2  112.49   16.00
   2  -9   2  116.29   11.20
  -2  -9  -2  157.48   13.30
   2   9   2  143.79   12.00
  -2   9  -2  154.68   22.60
  -2   9  -2  130.09   11.60
   2   9   2  135.89   21.20
  -2   9  -2  171.98   21.80
   2   9   2  192.68   24.90
  -2   9  -2  156.78   20.20
  -3  -9  -2   87.29   17.20
  -3  -9  -2  119.29    8.80
   3   9   2  124.89   23.00
  -3   9  -2   99.79   13.10
  -3   9  -2   97.69   20.00
  -3   9  -2   82.39   19.90
  -3  10   2   15.10   13.80
  -3  10   2    8.50   14.30
  -3  10   2   28.10   10.60
   3  10  -2    0.40   11.30
   2 -10  -2   49.30   13.80
   2  10  -2   75.19    8.20
   2  10  -2   40.30   15.40
  -2  10   2   61.39    9.20
  -2  10   2   54.69   16.60
   2  10  -2   42.90   17.10
  -2  10   2   12.90   14.20
  -1 -10   2   89.49   19.30
   1 -10  -2  106.09   15.60
  -1  10   2  117.69   19.70
   1  10  -2   81.89   15.50
   1  10  -2   92.89   12.40
  -1  10   2   96.89   19.60
   1  10  -2   71.39   15.40
   0 -10   2  189.98   27.10
   0 -10  -2  153.08   16.70
   0  10   2  136.09   18.70
   0  10   2  137.09   19.80
   0  10  -2  179.38   18.90
   0  10   2  156.38   18.10
   0  10  -2  176.48   18.20
  -1 -10  -2   91.09   15.60
   1 -10   2   83.79   19.20
  -1  10  -2   76.59   17.10
   1  10   2   68.79   15.10
   1  10   2   43.40   15.80
  -1  10  -2   63.59   15.20
   1  10   2   63.99   12.10
  -1  10  -2   86.19   16.00
  -2 -10  -2   23.80   11.70
   2  10   2   24.80   13.00
  -2  10  -2   25.40   15.70
   2  10   2   19.10    8.10
  -2  10  -2   25.60    7.00
  -2  10  -2   15.90   15.30
  -2  10  -2   10.20   13.50
  -3  10  -2    4.70    8.90
  -3  10  -2    6.10   15.80
  -3  10  -2   -5.60   11.10
   3  10   2    5.70   13.70
  -2  11   2   82.89   19.20
   2  11  -2   58.19    8.70
  -2  11   2   71.69   17.90
   2  11  -2   60.09   17.60
  -2  11   2   60.59    8.00
  -1  11   2  129.19   18.60
   1  11  -2  100.19   18.10
   1  11  -2  112.59   13.80
  -1  11   2  147.49   21.70
   0  11   2  145.49   22.30
   0  11  -2  112.69   24.80
   0  11  -2  126.69   16.50
   0  11   2  159.88   18.10
   0  11  -2  132.89   18.80
  -1  11  -2   89.89   16.40
  -1  11  -2   89.29   17.70
   1  11   2   90.39   13.60
   1  11   2   59.19   15.80
   2  11   2   68.09   11.00
  -2  11  -2   45.60   17.00
  -2  11  -2   65.79   17.60
   2  11   2   65.69   20.00
  -5   0   3   -2.90   10.60
  -5   0   3   -6.30    7.90
  -5   0   3  -19.90   11.70
   5   0  -3   -4.30   13.30
   4   0  -3  -15.30    9.10
   4   0  -3    3.90    7.10
   4   0  -3   12.10    7.40
  -4   0   3    4.10    8.20
  -4   0   3   -1.20    9.30
  -3   0   3    6.10    5.60
   3   0  -3   -0.80    5.40
  -3   0   3    7.20    7.30
  -3   0   3    3.10    9.10
   3   0  -3   -3.30    6.30
   3   0  -3    2.70    5.30
  -3   0   3   -1.90    5.00
  -2   0   3    2.40    4.90
   2   0  -3    0.00    4.30
   2   0  -3   -0.40    3.70
  -2   0   3   -1.50    4.10
   2   0  -3   -1.50    3.70
   2   0  -3    0.00    4.00
  -2   0   3    1.20    3.50
  -2   0   3   -1.00    3.80
  -1   0   3    1.50    2.30
  -1   0   3    3.90    2.40
   1   0  -3    5.70    2.20
   1   0  -3    2.10    2.20
  -1   0   3    2.00    2.80
   1   0  -3    1.80    2.40
  -1   0   3    2.10    2.00
  -1   0  -3    3.50    1.90
  -1   0  -3    4.40    2.70
   1   0   3    6.90    2.70
  -1   0  -3    5.50    2.50
  -1   0  -3    6.90    2.90
   1   0   3    2.70    2.90
   1   0   3    2.30    1.80
   1   0   3    4.60    2.40
  -2   0  -3   -1.80    4.70
   2   0   3    2.20    3.20
  -2   0  -3   -2.70    4.10
   2   0   3    5.60    4.50
  -2   0  -3    3.80    3.80
   2   0   3    4.60    4.50
   2   0   3    2.50    5.00
  -2   0  -3   -0.50    4.10
  -3   0  -3    0.40    8.10
  -3   0  -3   -1.20    5.80
  -3   0  -3   -0.60    5.10
  -3   0  -3   -3.70    5.20
   3   0   3   -5.10    6.10
   3   0   3   -1.80    6.10
   4   0   3    8.50   10.00
  -4   0  -3    3.70   10.00
  -4   0  -3   -2.80    8.00
  -4   0  -3   -7.30    8.50
  -4   0  -3    0.80    7.10
   5   0   3   -2.90   10.70
  -5   0  -3    3.90   11.60
  -5   0  -3    2.10   12.30
  -5   0  -3   -1.40    9.90
  -5  -1   3   -0.30    7.50
  -5  -1   3   15.40   12.80
  -5  -1   3   11.10    9.50
   5  -1  -3    1.70   12.80
  -5   1   3   20.40   12.90
  -5   1   3   -2.60   10.00
  -5   1   3    4.70   12.50
   5   1  -3    6.40   13.60
  -4  -1   3   -0.90    8.20
  -4  -1   3    6.30    9.60
   4  -1  -3   -1.40   11.90
   4  -1  -3    0.20    6.50
  -4  -1   3   -9.80    5.90
   4   1  -3   -3.80    9.40
  -4   1   3    7.10   11.30
   4   1  -3   14.50    9.10
  -4   1   3    7.70    9.10
  -4   1   3   -1.30    8.00
   4   1  -3    0.00    6.30
   3  -1  -3    5.50    6.70
  -3  -1   3    9.30    6.40
  -3  -1   3   11.50    4.80
   3  -1  -3    6.80    5.40
  -3  -1   3   17.90    7.30
   3  -1  -3   15.80    8.90
  -3  -1   3    1.90    7.00
   3   1  -3    6.60    6.70
   3   1  -3    9.10    8.00
  -3   1   3    7.10    6.60
  -3   1   3   13.90    7.20
  -3   1   3    6.80    7.70
   3   1  -3   15.30    5.50
  -3   1   3   17.60    6.60
   2  -1  -3   60.29    7.60
  -2  -1   3   72.49    7.60
   2  -1  -3   65.89    7.40
  -2  -1   3   68.19    5.40
  -2  -1   3   67.09    7.80
  -2  -1   3   64.89    7.40
   2  -1  -3   76.69    8.10
   2  -1  -3   81.59    9.00
  -2   1   3   72.79    8.10
   2   1  -3   83.69    8.60
  -2   1   3   51.59    6.60
  -2   1   3   72.89    8.50
   2   1  -3   69.29    7.40
   2   1  -3   82.39    9.30
   2   1  -3   50.99    5.20
  -2   1   3   71.99    8.10
   1  -1  -3 2319.67   62.49
   1  -1  -3 2461.95   62.59
   1  -1  -3 2579.34   63.69
  -1  -1   3 2417.46   62.09
  -1  -1   3 2463.05   59.59
  -1  -1   3 2395.06   62.09
   1  -1  -3 2209.08   62.49
  -1  -1   3 2381.16   61.79
   1   1  -3 2481.75   59.39
   1   1  -3 2418.96   62.39
  -1   1   3 2418.16   62.69
  -1   1   3 2353.06   62.59
  -1   1   3 2441.96   63.29
   1   1  -3 2376.46   61.89
  -1   1   3 2395.26   62.69
   0  -1  -3 1523.45   38.80
   0  -1  -3 1536.55   40.70
   0   1   3 1508.75   38.80
   0   1   3 1512.15   40.00
   0   1  -3 1564.84   38.40
   0   1  -3 1411.96   38.90
   0   1   3 1513.25   39.80
  -1  -1  -3   28.50    4.00
  -1  -1  -3   32.90    3.50
   1  -1   3   35.20    4.30
  -1  -1  -3   36.20    4.50
   1  -1   3   36.00    3.70
   1  -1   3   29.10    4.10
  -1  -1  -3   48.90    5.30
   1  -1   3   34.40    4.50
  -1   1  -3   34.90    4.70
  -1   1  -3   42.30    4.40
   1   1   3   46.20    6.60
   1   1   3   36.40    3.60
  -1   1  -3   30.00    4.40
   1   1   3   35.10    5.00
  -2  -1  -3  129.79    9.50
  -2  -1  -3  130.19   10.20
  -2  -1  -3  146.39    9.80
   2  -1   3  113.59    8.70
   2  -1   3  111.29    9.20
   2  -1   3  139.09   10.70
   2  -1   3  122.49    9.40
  -2  -1  -3  137.39    7.80
  -2   1  -3  113.49    9.30
   2   1   3  116.99    9.10
  -2   1  -3  139.89   10.40
  -2   1  -3  124.09    9.60
   2   1   3  120.89   10.20
   2   1   3  130.09    7.80
   2   1   3  125.69    9.10
  -2   1  -3  117.99    9.60
  -3  -1  -3    4.20    6.10
  -3  -1  -3   -3.30    6.60
   3  -1   3    6.00    5.00
  -3  -1  -3    6.60    6.40
   3  -1   3   13.40    7.20
   3  -1   3    5.40    6.90
  -3  -1  -3   -0.50    5.10
  -3   1  -3    0.10    7.00
   3   1   3    6.30    4.80
   3   1   3   14.70    7.90
   3   1   3    2.90    5.40
  -3   1  -3    7.50    6.60
  -3   1  -3    0.30    5.70
  -3   1  -3   -1.20    7.10
   4  -1   3   12.10    9.20
  -4  -1  -3    3.50    9.60
  -4  -1  -3   13.60    8.20
  -4  -1  -3    5.40    7.50
  -4   1  -3   15.30    7.70
  -4   1  -3   28.70   12.90
  -4   1  -3    7.00    9.10
  -4   1  -3   25.20   10.60
   4   1   3   41.00   13.20
   4   1   3   21.10    8.50
  -5  -1  -3    3.40   12.60
  -5  -1  -3   12.90   11.80
   5  -1   3    3.20   11.20
  -5  -1  -3   -7.30    7.80
  -5   1  -3   17.10   11.90
  -5   1  -3    2.10   10.10
   5   1   3   -0.80   12.50
  -5   1  -3   10.70   15.60
  -5  -2   3    1.50   13.00
   5  -2  -3    5.90   13.50
  -5  -2   3   -5.40    8.10
  -5  -2   3    1.40    6.50
   5   2  -3   -8.50   11.60
  -5   2   3    2.50   13.60
  -5   2   3   12.60   11.30
  -5   2   3   -2.40    9.10
  -4  -2   3    0.70    7.20
  -4  -2   3    3.40    5.30
  -4  -2   3    4.10   10.70
   4  -2  -3    1.50   10.40
  -4   2   3   -8.20    9.90
   4   2  -3   -4.00    7.10
  -4   2   3   -2.30    8.90
   4   2  -3    2.50    5.50
  -4   2   3    6.50    9.50
   4   2  -3    8.90   10.70
  -3  -2   3   21.90    8.60
  -3  -2   3    2.70    3.90
   3  -2  -3   24.50    7.80
  -3  -2   3    8.50    6.30
  -3  -2   3   12.10    7.40
   3  -2  -3   22.90    8.20
   3  -2  -3   13.90    8.70
   3   2  -3   10.90    4.60
  -3   2   3   13.90    5.60
   3   2  -3    9.00    6.80
  -3   2   3    9.70    8.70
  -3   2   3    7.50    5.40
   3   2  -3    8.80    6.40
   3   2  -3    5.60    6.80
  -2  -2   3   16.00    4.70
   2  -2  -3   17.80    6.50
  -2  -2   3   21.40    5.40
  -2  -2   3   13.70    2.40
   2  -2  -3   20.90    5.40
   2  -2  -3   21.00    6.50
   2  -2  -3   10.50    4.40
  -2  -2   3   15.60    5.10
   2   2  -3   15.80    5.10
   2   2  -3   17.90    4.90
  -2   2   3   10.30    4.10
  -2   2   3   13.00    5.90
   2   2  -3   20.00    2.70
  -2   2   3   28.10    6.60
   2   2  -3   17.30    6.20
  -2   2   3   17.50    5.70
  -1  -2   3   58.89    4.80
  -1  -2   3   73.29    4.80
   1  -2  -3   57.99    5.10
  -1  -2   3   63.99    5.30
   1  -2  -3   62.39    6.00
   1  -2  -3   64.89    6.40
   1  -2  -3   70.89    6.00
  -1   2   3   65.89    6.00
  -1   2   3   59.49    6.30
   1   2  -3   61.29    4.40
  -1   2   3   67.39    5.50
   1   2  -3   63.99    5.40
  -1   2   3   65.29    6.30
   0  -2  -3  459.85   14.50
   0  -2   3  455.05   13.30
   0  -2   3  479.15   13.80
   0  -2  -3  452.25   16.70
   0  -2   3  459.25   13.90
   0  -2  -3  451.65   17.20
   0  -2   3  474.15   12.80
   0   2  -3  445.26   13.90
   0   2   3  465.05   14.60
   0   2  -3  462.75   14.70
   0   2   3  516.45   17.40
   0   2   3  449.86   13.80
   0   2   3  430.46   14.40
   0   2  -3  453.75   13.30
   0   2  -3  486.55   14.40
   0   2   3  461.65   17.20
   1  -2   3  127.49    7.00
  -1  -2  -3  126.69    5.90
   1  -2   3  124.19    7.00
   1  -2   3  124.29    6.70
  -1  -2  -3  118.19    7.60
   1  -2   3  125.09    7.50
  -1  -2  -3  121.49    8.20
  -1  -2  -3  132.59    6.90
   1   2   3  124.99    5.90
   1   2   3  129.39    8.60
  -1   2  -3  117.29    7.10
   1   2   3  124.19    9.50
  -1   2  -3  135.89    7.90
   1   2   3  127.09    7.50
  -1   2  -3  137.39    7.20
   1   2   3  120.99    5.80
  -2  -2  -3  202.48   12.50
  -2  -2  -3  199.58   11.00
   2  -2   3  201.68   12.00
  -2  -2  -3  190.78   11.80
   2  -2   3  183.28   10.50
   2  -2   3  182.38   12.10
   2  -2   3  183.28   11.10
  -2  -2  -3  198.98    9.00
   2   2   3  188.68    8.90
  -2   2  -3  173.68   11.30
  -2   2  -3  189.28   12.10
  -2   2  -3  171.78   11.10
   2   2   3  177.58   12.50
  -2   2  -3  193.38   11.80
   2   2   3  150.98   10.40
   2   2   3  174.18    8.50
   3  -2   3   28.50    9.30
  -3  -2  -3   27.90    8.50
  -3  -2  -3   31.20    9.30
   3  -2   3    7.60    8.50
  -3  -2  -3   28.80    9.30
   3  -2   3   17.70    6.10
  -3  -2  -3   17.90    5.60
  -3   2  -3    8.20    8.80
   3   2   3   25.40    6.30
   3   2   3   23.70    7.90
  -3   2  -3   23.30    9.00
  -3   2  -3   10.20    7.10
  -3   2  -3   15.20    6.90
   3   2   3   18.80    8.60
  -4  -2  -3    8.40   11.20
  -4  -2  -3   -6.50    9.10
   4  -2   3    5.80    9.60
  -4  -2  -3    3.50    6.80
   4   2   3    1.30    9.30
  -4   2  -3    8.40    7.70
  -4   2  -3   17.80   11.00
  -4   2  -3   -4.60    9.60
   4   2   3   17.10    7.80
  -4   2  -3    4.50   10.00
  -5  -2  -3   13.30   13.20
  -5  -2  -3    6.80   10.80
  -5  -2  -3  -13.90    7.00
   5   2   3  -19.20   11.40
   5   2   3   -1.60    7.50
  -5   2  -3  -14.90   11.30
  -5   2  -3   -6.60   12.40
  -5   2  -3    0.00    8.80
  -5  -3   3   15.70   14.10
  -5  -3   3    9.30   10.90
   5  -3  -3   16.70   14.90
  -5   3   3   15.10   14.00
  -5   3   3   31.60   15.70
  -5   3   3   12.70   12.30
   5   3  -3   10.00   14.20
   4  -3  -3   80.19   15.90
  -4  -3   3  107.19   15.00
  -4  -3   3   73.59   13.00
   4   3  -3   74.09   14.70
   4   3  -3   74.59   12.30
  -4   3   3   61.99   13.90
   4   3  -3   82.79    5.70
  -4   3   3   55.39   11.60
  -4   3   3   64.49   14.60
   3  -3  -3   60.99   10.30
   3  -3  -3   52.49    8.70
  -3  -3   3   42.20    9.20
   3   3  -3   60.49   10.50
  -3   3   3   69.59   11.80
   3   3  -3   78.49   12.40
  -3   3   3   54.59   10.30
  -3   3   3   49.60   11.00
   3   3  -3   43.70    8.70
   3   3  -3   61.29    3.50
  -3   3   3   64.39   11.80
   2  -3  -3  401.66   18.00
   2  -3  -3  415.36   18.60
   2  -3  -3  403.76   19.20
  -2  -3   3  388.36   17.40
  -2  -3   3  404.26   16.90
   2  -3  -3  370.36   16.70
  -2  -3   3  380.66   15.70
  -2   3   3  422.36   19.30
   2   3  -3  402.76   18.30
   2   3  -3  404.96   15.70
  -2   3   3  399.26   18.20
  -2   3   3  375.26   18.30
  -2   3   3  409.16   17.80
   2   3  -3  389.66   17.30
  -1  -3   3  610.64   16.80
  -1  -3   3  645.04   20.50
   1  -3  -3  658.13   23.30
   1  -3  -3  625.84   20.20
  -1  -3   3  621.64   18.10
   1  -3  -3  628.94   22.00
   1  -3  -3  645.24   22.10
  -1  -3   3  645.04   20.40
  -1   3   3  606.54   22.00
  -1   3   3  630.24   22.30
   1   3  -3  662.63   21.40
  -1   3   3  646.24   20.20
  -1   3   3  604.84   22.80
   1   3  -3  606.34   16.60
   1   3  -3  656.13   18.30
   0  -3   3 1852.31   48.50
   0  -3   3 1813.12   48.10
   0  -3   3 1842.12   45.00
   0  -3  -3 1820.82   52.89
   0   3   3 1756.22   52.29
   0   3  -3 1803.52   49.80
   0   3  -3 1767.52   45.60
   0   3   3 1806.02   46.50
   0   3  -3 1825.22   47.90
   0   3   3 1783.82   47.60
   0   3   3 1822.32   52.99
   0   3   3 1788.12   48.50
   0   3  -3 1781.72   50.29
   1  -3   3   94.09    7.70
  -1  -3  -3  111.49    9.40
  -1  -3  -3  112.29    6.80
   1  -3   3   97.69    6.70
  -1  -3  -3   96.89    6.30
   1  -3   3  103.49    7.20
  -1  -3  -3  104.99    8.00
   1  -3   3   94.19    6.50
   1   3   3  111.49    9.10
  -1   3  -3   92.19    8.60
   1   3   3  102.79    6.00
  -1   3  -3   88.99    6.60
  -1   3  -3   98.79    7.30
   1   3   3  101.79    7.90
   1   3   3  104.69    6.70
  -2  -3  -3  741.53   26.80
  -2  -3  -3  738.13   27.70
   2  -3   3  739.93   25.70
   2  -3   3  716.83   26.50
   2  -3   3  763.02   25.70
  -2  -3  -3  696.23   24.30
   2   3   3  729.33   24.40
  -2   3  -3  729.63   26.60
  -2   3  -3  758.92   26.40
  -2   3  -3  754.62   27.60
   2   3   3  741.73   22.20
   2   3   3  743.63   28.40
   2   3   3  750.82   21.90
   2   3   3  738.73   26.70
  -2   3  -3  716.63   25.50
  -3  -3  -3   75.99   12.20
  -3  -3  -3   71.89   11.20
   3  -3   3   63.79   12.00
  -3  -3  -3   75.39   11.20
  -3   3  -3   66.09   11.20
   3   3   3   63.29    7.00
  -3   3  -3   59.79   10.60
  -3   3  -3   63.89   10.20
   3   3   3  101.49   13.00
   3   3   3   41.50    9.60
   3   3   3   77.59    7.90
  -3   3  -3   50.89    9.50
   4  -3   3   22.50   12.50
  -4  -3  -3   23.50    9.40
  -4  -3  -3    9.70   11.00
  -4   3  -3   21.50   11.30
  -4   3  -3   32.20   12.70
  -4   3  -3   16.10   14.30
  -4   3  -3   40.90   13.00
   4   3   3    6.10    8.90
   4   3   3   23.40    6.90
   4   3   3    9.90    6.70
   5  -3   3   17.90   13.80
  -5  -3  -3   37.10   14.70
  -5  -3  -3   10.20   13.10
   5   3   3   23.70   14.20
  -5   3  -3   10.60   12.60
  -5   3  -3    4.90   13.30
   5   3   3   17.60    7.70
  -5   3  -3   19.60   13.80
  -5  -4   3  -14.20   16.50
   5  -4  -3   -0.50   12.70
  -5  -4   3  -18.80   11.70
   5   4  -3    5.10   14.20
  -5   4   3   -1.80   13.50
  -5   4   3    3.90   15.50
  -5   4   3    0.20   12.10
   4  -4  -3   32.50   12.70
  -4  -4   3   40.40   11.80
  -4  -4   3   22.70    9.00
  -4   4   3   23.60   11.80
   4   4  -3   13.90    9.70
   4   4  -3   12.10   11.30
  -4   4   3   10.80   12.30
  -4   4   3   10.40    8.20
   3  -4  -3    2.00    6.20
  -3  -4   3   -2.70    5.90
  -3  -4   3   11.90    7.10
   3  -4  -3   -1.80    7.40
  -3   4   3    6.40    7.50
  -3   4   3    0.60    7.50
  -3   4   3    0.40    9.50
   3   4  -3   -3.20    6.20
  -3   4   3    6.40    7.90
   3   4  -3   -4.80    5.60
   3   4  -3    8.00    7.40
  -2  -4   3   73.49    7.70
   2  -4  -3   95.99    9.90
   2  -4  -3   97.89   11.10
  -2  -4   3   93.79    9.00
  -2  -4   3  115.89   11.70
   2  -4  -3   71.99    8.80
   2  -4  -3  116.19   13.10
   2   4  -3   92.29   11.00
  -2   4   3   86.39   10.00
  -2   4   3   95.09   11.70
  -2   4   3   95.99   11.40
   2   4  -3   85.09    7.60
   2   4  -3   74.69    8.70
  -2   4   3   93.69   13.30
  -1  -4   3  870.51   24.30
   1  -4  -3  836.52   29.00
  -1  -4   3  876.61   23.70
  -1  -4   3  860.81   27.90
  -1  -4   3  865.51   27.80
   1  -4  -3  871.31   29.80
   1  -4  -3  913.11   26.80
   1  -4  -3  883.71   31.20
   1   4  -3  877.81   23.70
   1   4  -3  904.31   29.50
  -1   4   3  855.61   30.20
  -1   4   3  919.91   30.00
  -1   4   3  855.91   31.20
  -1   4   3  877.81   26.30
   0  -4   3   95.09    7.30
   0  -4   3   89.29    7.30
   0  -4  -3   87.09    7.30
   0  -4   3   87.89    3.30
   0  -4   3   84.09    7.00
   0   4   3   99.79    5.90
   0   4  -3   82.99    7.50
   0   4  -3   99.49    9.20
   0   4   3  102.29   10.30
   0   4  -3   97.69    8.60
   0   4   3   83.39    9.90
   0   4  -3   94.19    3.80
   0   4   3   90.09    8.00
   1  -4   3    2.30    3.60
  -1  -4  -3    2.90    5.50
  -1  -4  -3    6.60    3.50
   1  -4   3    4.60    3.60
  -1  -4  -3   11.10    3.40
   1  -4   3    3.40    4.60
   1  -4   3    2.40    3.40
  -1  -4  -3    3.10    3.90
   1   4   3   -1.60    4.50
  -1   4  -3   -1.20    3.60
  -1   4  -3    5.80    4.60
  -1   4  -3    4.50    5.10
   1   4   3    5.20    4.40
   1   4   3    6.20    3.70
   1   4   3    4.80    2.80
   2  -4   3  229.18   12.50
   2  -4   3  239.28   13.00
  -2  -4  -3  228.38   11.80
  -2  -4  -3  228.18   15.00
  -2  -4  -3  221.78   14.20
   2  -4   3  215.88   14.00
   2  -4   3  226.88   13.90
  -2   4  -3  218.78   14.00
   2   4   3  268.27   19.60
   2   4   3  203.98    9.70
   2   4   3  218.98   11.30
   2   4   3  220.88   14.20
  -2   4  -3  215.08   13.80
   2   4   3  222.08    9.60
  -2   4  -3  222.98   14.80
  -2   4  -3  208.08   13.10
  -3  -4  -3  169.18   14.00
  -3  -4  -3  180.68   15.70
   3  -4   3  171.88   16.70
   3   4   3  156.98   14.80
   3   4   3  172.48   10.00
  -3   4  -3  151.08   15.40
   3   4   3  159.78   17.50
  -3   4  -3  150.98   14.40
  -3   4  -3  144.99   14.60
   3   4   3  149.29   15.60
  -3   4  -3  174.98   18.20
   3   4   3  162.08    9.20
  -4  -4  -3    5.70   10.60
   4  -4   3    1.20   10.40
  -4  -4  -3   17.50   11.60
  -4   4  -3   24.80   12.60
  -4   4  -3   18.40   12.20
  -4   4  -3   16.20   11.20
  -4   4  -3   16.30   10.20
   4   4   3   26.70    6.70
   4   4   3   17.90   12.80
   4   4   3    9.80    5.90
  -5  -4  -3   -4.40   11.20
   5  -4   3   18.30   23.00
  -5  -4  -3    2.10   13.50
  -5   4  -3   -4.40   11.50
  -5   4  -3   48.20   15.40
  -5   4  -3    3.10   14.40
   5   4   3   -3.50   14.40
   5   4   3    4.40    5.80
   5  -5  -3    5.30   14.20
  -5  -5   3   25.90   13.80
  -5   5   3   16.30   13.80
   5   5  -3   25.10   17.20
  -5   5   3   18.90   16.40
  -5   5   3   24.40   15.40
   4  -5  -3   37.60   12.10
  -4  -5   3   24.10   10.70
  -4  -5   3   25.90   14.50
  -4   5   3   21.30   12.10
   4   5  -3   30.50   14.40
  -4   5   3   39.00   20.30
   4   5  -3   28.50   11.90
   3  -5  -3  149.88   18.20
  -3  -5   3  149.88   20.60
  -3  -5   3  114.59   12.40
  -3   5   3  119.69   15.40
  -3   5   3  156.38   17.90
   3   5  -3  123.69   11.80
  -3   5   3  112.29   13.10
  -3   5   3  129.79   16.60
   3   5  -3  136.19   17.70
   2  -5  -3  602.24   27.10
   2  -5  -3  687.73   26.90
  -2  -5   3  634.84   24.60
   2  -5  -3  632.24   27.80
  -2  -5   3  639.54   20.80
   2   5  -3  623.44   25.50
  -2   5   3  607.64   26.90
  -2   5   3  606.04   27.50
   2   5  -3  609.44   26.80
  -2   5   3  644.64   27.70
  -2   5   3  636.74   23.80
   2   5  -3  615.84   20.50
   1  -5  -3  481.65   17.10
  -1  -5   3  449.16   18.90
   1  -5  -3  478.15   21.60
   1  -5  -3  459.35   20.50
   1  -5  -3  458.05   21.90
  -1  -5   3  472.95   12.70
  -1   5   3  492.55   22.90
  -1   5   3  446.26   16.40
   1   5  -3  459.25   20.40
  -1   5   3  494.25   20.60
   1   5  -3  466.25   15.60
  -1   5   3  461.25   22.20
   0  -5  -3  132.59   12.10
   0  -5   3  158.08   10.40
   0  -5   3  141.69    9.80
   0  -5   3  146.09   10.00
   0  -5  -3  150.78   12.90
   0  -5  -3  147.49   10.00
   0   5   3  160.08   13.80
   0   5   3  151.28    7.20
   0   5   3  143.89   13.00
   0   5   3  146.19    9.30
   0   5   3  135.79   10.50
   0   5  -3  134.89   10.00
   0   5  -3  144.99   11.50
   0   5  -3  173.08   12.50
  -1  -5  -3  791.92   25.20
  -1  -5  -3  783.02   29.50
  -1  -5  -3  792.92   23.10
   1  -5   3  781.22   23.70
   1  -5   3  778.52   28.20
   1  -5   3  790.22   27.30
  -1  -5  -3  772.52   30.90
   1   5   3  764.32   24.90
  -1   5  -3  777.12   28.10
  -1   5  -3  817.02   24.10
   1   5   3  856.41   31.70
  -1   5  -3  791.12   29.40
   1   5   3  785.72   22.40
   1   5   3  824.92   32.20
  -2  -5  -3  482.25   22.30
  -2  -5  -3  484.35   18.40
   2  -5   3  471.85   21.80
   2  -5   3  484.35   20.00
  -2  -5  -3  460.65   23.60
  -2   5  -3  512.15   20.50
   2   5   3  502.15   24.80
  -2   5  -3  464.75   22.00
   2   5   3  493.85   16.80
   2   5   3  477.65   17.80
  -2   5  -3  474.45   22.40
  -2   5  -3  454.15   22.80
   2   5   3  479.05   16.70
   2   5   3  506.55   23.30
  -3  -5  -3    5.60    7.10
  -3  -5  -3    4.80    7.30
   3  -5   3    7.40    9.00
  -3   5  -3   21.20   10.90
  -3   5  -3    4.10    8.90
  -3   5  -3    7.10    6.80
   3   5   3    4.80    4.70
  -3   5  -3   10.40    9.60
   3   5   3   12.00    9.60
   3   5   3   11.10    4.90
   3   5   3    1.60    6.90
   3   5   3   11.90    8.30
  -4  -5  -3   31.50   11.40
   4  -5   3    9.90   10.10
  -4  -5  -3   28.30   11.20
   4   5   3   15.60    4.90
   4   5   3   19.10   13.50
  -4   5  -3   38.00   12.70
  -4   5  -3   14.80   13.20
  -4   5  -3    7.40   12.60
  -4   5  -3   28.90   12.30
   4   5   3   12.70    4.90
  -4  -6   3    5.50    9.20
  -4  -6   3    4.60    8.40
   4  -6  -3   12.00   12.50
  -4   6   3   14.90   15.40
   4   6  -3   19.70   14.40
   4   6  -3   21.40   11.70
  -4   6   3   18.10   13.20
  -4   6   3  -14.50    9.60
  -3  -6   3   -7.00    5.90
  -3  -6   3    7.80    7.40
   3  -6  -3   11.70   10.30
   3   6  -3   -3.90    6.80
  -3   6   3    3.20    9.60
  -3   6   3    1.70    9.20
   3   6  -3    3.20   10.10
  -3   6   3   -3.00   12.00
  -3   6   3    2.00    8.20
   3   6  -3   -9.10    5.90
  -2  -6   3   11.60    6.10
   2  -6  -3   25.90    9.40
   2  -6  -3   19.70    6.90
  -2  -6   3    6.50    4.40
  -2   6   3    5.50    5.90
  -2   6   3   15.20    7.20
  -2   6   3   16.40    8.50
   2   6  -3   17.20    7.60
  -2   6   3   17.40   10.50
   2   6  -3   22.10    9.10
   2   6  -3   16.10    4.40
   1  -6  -3   32.20    8.70
   1  -6  -3   55.99   10.70
   1  -6  -3   42.30    6.10
  -1  -6   3   32.20    6.00
   1  -6  -3   31.10    7.50
  -1  -6   3   30.10    6.50
   1   6  -3   37.50    9.00
  -1   6   3   24.60    7.10
  -1   6   3   40.50   11.10
  -1   6   3   39.30    5.80
   1   6  -3   30.50    6.00
  -1   6   3   31.10    9.00
   1   6  -3   64.99   10.90
   0  -6  -3  160.18   12.40
   0  -6  -3  139.19   13.40
   0  -6   3  179.88   11.80
   0  -6  -3  140.39   13.40
   0  -6   3  186.18   12.00
   0   6   3  160.48    9.40
   0   6   3  188.58   15.90
   0   6  -3  150.88   16.10
   0   6   3  157.08   12.10
   0   6   3  162.48    7.00
   0   6  -3  156.98   11.70
   1  -6   3   12.70    6.10
   1  -6   3    3.80    3.80
  -1  -6  -3    4.60    7.10
   1  -6   3    3.10    7.20
  -1  -6  -3   12.80    5.90
   1   6   3   17.40    5.90
  -1   6  -3   -1.70    3.90
  -1   6  -3   12.70    7.60
   1   6   3    9.20    3.20
   1   6   3    6.80    6.00
   1   6   3   13.50    3.00
   1   6   3   10.30    6.80
  -1   6  -3    6.20    5.10
  -1   6  -3    0.50    7.20
   2  -6   3   17.40    8.60
  -2  -6  -3   29.40    5.80
  -2  -6  -3   28.10    6.10
  -2  -6  -3   21.70    7.50
   2  -6   3   31.20    8.40
  -2   6  -3   42.60    8.40
  -2   6  -3   33.50    9.20
   2   6   3   39.20   10.20
   2   6   3   36.30    6.50
   2   6   3   20.50    5.50
  -2   6  -3    8.40    9.30
   2   6   3   23.10    8.00
  -2   6  -3   29.20    9.60
   2   6   3   39.20    6.50
  -3  -6  -3    5.60    8.30
   3  -6   3    3.20    8.60
  -3  -6  -3   11.80    6.90
   3   6   3   19.10    5.00
  -3   6  -3    5.90   12.30
   3   6   3   19.70    7.90
   3   6   3    7.60    9.80
   3   6   3    9.70    4.70
  -3   6  -3    5.00   10.00
  -3   6  -3   10.60    8.00
  -3   6  -3   -4.30    9.00
   3   6   3   10.10    9.00
   4  -6   3   -1.50   11.80
  -4  -6  -3   -9.80    8.40
  -4  -6  -3  -15.40    8.30
   4   6   3    7.60   15.30
  -4   6  -3    9.60   10.90
  -4   6  -3    0.00   12.20
  -4   6  -3   -9.20   11.90
  -4   6  -3    5.50   12.50
  -4  -7   3   61.09   12.00
   4  -7  -3   48.40   16.70
  -4   7   3   65.39   13.90
  -4   7   3   56.39   16.80
   4   7  -3   18.20   16.30
  -4   7   3   32.90   17.00
  -3  -7   3   80.89   12.00
  -3  -7   3   76.09    8.90
   3  -7  -3   74.99   16.50
  -3   7   3  106.19   16.10
   3   7  -3   54.29   12.50
   3   7  -3   85.19    9.20
   3   7  -3   84.69   14.80
  -3   7   3   44.60   11.40
  -3   7   3   76.79   12.40
   2  -7  -3  160.58   17.00
  -2  -7   3  188.18   15.10
  -2  -7   3  135.09    6.90
  -2  -7   3  132.19    7.40
   2  -7  -3  136.59   11.20
   2   7  -3  140.39   16.10
  -2   7   3  159.78   13.00
  -2   7   3  118.09   16.30
  -2   7   3   97.79   13.70
   2   7  -3  131.09    7.30
   2   7  -3  148.19   16.60
  -2   7   3  165.48   19.90
   1  -7  -3  389.26   15.30
  -1  -7   3  422.36   20.30
   1  -7  -3  381.86   27.70
  -1  -7   3  395.76   16.80
  -1   7   3  341.27   21.10
  -1   7   3  378.76   14.60
   1   7  -3  413.26   16.60
   1   7  -3  366.56   22.20
  -1   7   3  322.47   23.80
  -1   7   3  354.16   22.40
   1   7  -3  325.37   21.50
   0  -7   3  563.84   23.10
   0  -7   3  547.95   23.10
   0  -7  -3  608.34   27.30
   0  -7  -3  561.34   23.90
   0   7   3  532.45   15.20
   0   7  -3  590.44   27.20
   0   7   3  576.14   28.50
   0   7   3  512.45   26.00
   0   7   3  547.25   15.40
   0   7  -3  566.84   23.30
   0   7   3  580.64   29.00
   1  -7   3  771.72   29.30
   1  -7   3  763.02   23.10
  -1  -7  -3  809.72   41.60
  -1  -7  -3  724.13   27.10
   1   7   3  683.03   34.10
  -1   7  -3  752.22   30.80
  -1   7  -3  713.33   33.20
  -1   7  -3  772.92   32.20
  -1   7  -3  763.92   23.20
   1   7   3  807.72   36.00
   1   7   3  790.32   27.40
   2  -7   3  616.14   27.80
   2  -7   3  635.44   23.90
  -2  -7  -3  633.14   30.00
  -2  -7  -3  645.04   23.00
  -2  -7  -3  659.43   21.60
  -2   7  -3  621.34   24.20
   2   7   3  646.64   33.40
  -2   7  -3  643.74   30.00
   2   7   3  652.03   32.10
   2   7   3  645.84   22.50
  -2   7  -3  633.44   30.00
  -2   7  -3  662.13   31.70
   2   7   3  647.84   20.80
  -3  -7  -3  110.79   14.70
   3  -7   3  130.99   17.80
  -3   7  -3  104.99   16.50
  -3   7  -3  110.59   14.00
  -3   7  -3  119.89   17.70
  -3   7  -3   97.69   17.10
   3   7   3  147.99    9.80
   3   7   3  133.69    8.30
   3   7   3  107.89   16.10
   3   7   3  125.49   11.90
  -4  -7  -3   57.39   12.10
  -4  -7  -3   46.90   12.80
  -4   7  -3   71.09   15.60
   4   7   3   24.40   12.70
  -4   7  -3   49.20   15.60
  -4   7  -3   59.79   17.50
  -4   8   3    0.40   15.80
  -4   8   3   21.70   13.10
   4   8  -3   43.50   16.00
  -4   8   3   16.10   16.80
  -3  -8   3   40.90   10.70
   3  -8  -3   44.60   14.60
  -3  -8   3   32.60    6.90
   3   8  -3   17.40   14.30
  -3   8   3   56.79   14.10
  -3   8   3   32.90   15.90
  -3   8   3   38.30   13.70
   3   8  -3   27.80   11.40
  -3   8   3   32.10   11.00
   3   8  -3   34.80    7.00
  -2  -8   3   43.80   10.60
   2  -8  -3   49.50   12.90
   2  -8  -3   28.10    8.00
   2   8  -3   44.00    5.40
  -2   8   3   40.40   15.20
  -2   8   3   55.69   13.30
   2   8  -3   36.10   11.60
  -2   8   3   40.80   13.10
   2   8  -3   58.09   13.80
  -2   8   3   38.20   14.60
  -1  -8   3    5.20    5.20
   1  -8  -3    4.20    8.70
   1  -8  -3    1.20    4.00
  -1  -8   3   -4.10    6.10
   1   8  -3   11.00    7.00
   1   8  -3   16.70    9.50
  -1   8   3    3.60    4.40
  -1   8   3    6.10    4.70
  -1   8   3    9.00   10.60
  -1   8   3   16.70   11.60
   1   8  -3   10.20    8.50
   0  -8  -3  100.79   14.60
   0  -8   3  102.09   11.10
   0   8   3   69.69   12.60
   0   8  -3   81.59   13.10
   0   8  -3   69.79   12.00
   0   8   3   86.69   15.00
   0   8   3   67.79   11.90
   0   8  -3   83.39   11.70
   1  -8   3  132.19   13.10
  -1  -8  -3  130.19   12.80
  -1  -8  -3  166.88   19.00
   1  -8   3  143.29    9.70
  -1   8  -3  115.69   15.20
  -1   8  -3  139.09   16.30
   1   8   3  143.39   19.10
   1   8   3  130.79   12.90
  -1   8  -3  148.79   18.70
  -1   8  -3  135.19    7.90
   1   8   3  177.28   22.10
  -2  -8  -3    6.10    8.40
  -2  -8  -3   12.30    4.10
   2  -8   3    5.00    6.20
   2  -8   3   11.70    8.00
  -2  -8  -3   31.30    7.70
  -2   8  -3    6.50   10.80
   2   8   3   12.20    6.80
  -2   8  -3   37.60   13.70
   2   8   3   21.90   11.30
   2   8   3    3.00    9.50
  -2   8  -3   20.30    7.40
  -2   8  -3   33.50   10.70
  -3  -8  -3   -2.90    8.90
   3  -8   3    0.70    8.30
  -3  -8  -3   18.20    6.90
   3   8   3    5.00    4.30
  -3   8  -3   -1.80    9.40
  -3   8  -3   -1.10   11.70
   3   8   3    9.90   11.40
   3   8   3   16.30   13.40
  -3   8  -3    6.90   11.30
  -3   8  -3    3.60   14.80
  -4  -8  -3   -9.70    8.10
   4   8   3    1.90   13.60
  -4   8  -3   15.10   15.60
  -4   8  -3  -12.00   12.40
  -4   8  -3   12.70   12.50
   3  -9  -3   29.60   14.10
  -3   9   3   34.10   16.70
   3   9  -3   14.10   12.70
  -3   9   3   24.20   10.50
  -3   9   3    6.10   14.90
   2  -9  -3  244.78   23.00
   2  -9  -3  192.48   13.30
  -2  -9   3  193.58   18.70
  -2  -9   3  185.18   11.00
   2   9  -3  200.48   24.70
  -2   9   3  192.18   21.10
   2   9  -3  200.98   10.40
  -2   9   3  214.28   22.30
  -2   9   3  223.18   26.10
   2   9  -3  187.18   29.00
  -2   9   3  195.38   16.20
  -1  -9   3  251.37   15.70
   1  -9  -3  314.97   22.10
  -1   9   3  281.17   11.70
  -1   9   3  273.17   12.00
   1   9  -3  282.67   23.60
  -1   9   3  289.37   22.30
  -1   9   3  348.37   27.30
   1   9  -3  276.07   22.60
  -1   9   3  308.97   23.20
   1   9  -3  299.77   17.00
   0  -9  -3  607.04   30.40
   0   9   3  624.94   33.60
   0   9   3  644.84   33.10
   0   9  -3  633.84   28.20
   0   9   3  633.54   28.70
   0   9  -3  651.63   31.20
   0   9  -3  677.73   32.40
   1  -9   3  717.73   32.20
  -1  -9  -3  771.32   35.70
  -1   9  -3  781.42   34.10
  -1   9  -3  790.82   38.20
   1   9   3  759.82   38.30
   1   9   3  680.33   37.60
   1   9   3  809.02   30.20
   2  -9   3  252.37   14.60
   2  -9   3  287.87   20.20
  -2  -9  -3  276.57   22.80
   2   9   3  301.07   16.30
  -2   9  -3  262.17   25.60
  -2   9  -3  319.57   15.80
   2   9   3  307.17   27.80
  -2   9  -3  305.47   23.60
   2   9   3  291.37   27.80
  -3  -9  -3   38.50   12.50
  -3  -9  -3   33.00    6.00
  -3   9  -3   30.90   10.50
  -3   9  -3   61.89   18.80
   3   9   3   54.79   15.70
  -3   9  -3   40.10   17.40
  -3  10   3   31.00   17.20
   3  10  -3   -4.30   11.90
  -3  10   3   19.50   10.20
  -3  10   3  -10.80   14.70
   2 -10  -3   13.30   11.20
   2  10  -3    1.90    5.50
  -2  10   3   -7.00   12.70
   2  10  -3  -10.70   15.90
  -2  10   3   -3.00   13.30
  -2  10   3   -6.90   10.40
   2  10  -3   13.10   13.10
   1 -10  -3   28.40   11.90
  -1 -10   3   29.30    8.60
  -1  10   3   35.10   22.80
  -1  10   3   17.30   14.70
   1  10  -3   27.10   11.50
   1  10  -3   39.00   10.50
   1  10  -3   22.00   11.40
  -1  10   3   58.59   15.30
   0 -10   3   13.70    7.90
   0 -10  -3   33.80   10.70
   0  10   3   31.40   13.70
   0  10   3   18.90   11.50
   0  10  -3   25.90   11.10
   0  10  -3    8.10    9.70
   0  10  -3   27.30   11.50
   0  10   3   11.10   11.40
   1 -10   3   -5.00    7.10
  -1 -10  -3   -3.10    7.90
  -1  10  -3    9.90   11.80
  -1  10  -3   -3.90    8.90
   1  10   3   10.60   12.00
   1  10   3   12.20   12.30
   1  10   3    0.90    8.80
  -1  10  -3   -2.50   10.40
  -2 -10  -3   -4.20    8.30
  -2  10  -3    9.60    6.50
  -2  10  -3   16.00   14.50
   2  10   3   -9.90   12.20
  -2  10  -3    4.60   14.00
  -2  10  -3    1.10   11.60
  -2  11   3   83.19   20.80
  -2  11   3   86.29    9.00
   2  11  -3   69.79   17.50
  -2  11   3   65.79   18.30
  -1  11   3  127.39   19.10
  -1  11   3  109.99   20.00
   1  11  -3   76.99   16.10
   1  11  -3   74.09   12.50
   0 -11  -3  195.78   20.40
   0  11  -3  148.49   17.40
   0  11  -3  132.09   20.90
   0  11   3  229.18   24.40
   0  11   3  255.87   23.80
   0  11  -3  209.28   22.30
  -1  11  -3  183.48   23.60
   1  11   3  123.49   20.90
   1  11   3  165.48   17.30
  -1  11  -3  165.28   20.50
   2  11   3  109.19   22.50
   2  11   3   93.79   12.40
  -2  11  -3  104.39   20.70
  -2  11  -3  100.09   19.80
  -5   0   4    5.20    9.00
  -5   0   4   25.10   14.70
  -5   0   4   -2.50    8.60
   5   0  -4   -6.80   13.50
  -4   0   4   46.80   12.60
  -4   0   4   12.60    7.30
   4   0  -4   27.60    8.70
  -4   0   4   10.60    8.80
   4   0  -4   24.80   12.70
   4   0  -4   20.50    7.50
  -3   0   4  185.68   13.60
   3   0  -4  163.78   15.70
   3   0  -4  183.38   13.80
  -3   0   4  196.18   14.40
  -3   0   4  217.88   15.70
   3   0  -4  168.98   11.40
  -3   0   4  170.38   11.60
   2   0  -4 1558.74   42.50
  -2   0   4 1547.25   42.70
   2   0  -4 1592.74   46.00
  -2   0   4 1515.45   44.40
   2   0  -4 1602.34   45.00
   2   0  -4 1533.25   44.70
  -2   0   4 1511.65   45.20
  -2   0   4 1523.85   44.90
  -1   0  -4 4118.69  107.59
  -1   0  -4 4389.46  107.59
   1   0   4 4392.96  107.99
   1   0   4 4259.47  107.09
   1   0   4 4254.67  107.79
  -1   0  -4 4080.89  107.69
  -1   0  -4 4352.56  107.09
  -2   0  -4 6381.16  163.88
  -2   0  -4 6501.05  161.68
  -2   0  -4 6432.86  163.48
   2   0   4 6411.06  161.98
   2   0   4 6299.07  163.08
   2   0   4 6512.85  163.38
  -3   0  -4  905.91   33.00
  -3   0  -4  886.71   32.80
   3   0   4  894.81   33.90
  -3   0  -4  849.41   32.60
   3   0   4  867.51   31.70
  -3   0  -4  882.21   29.70
  -4   0  -4  175.88   17.10
  -4   0  -4  192.98   18.00
  -4   0  -4  193.38   18.10
   4   0   4  192.98   19.10
  -4   0  -4  159.08   14.70
   5   0   4   59.59   15.90
  -5   0  -4   73.99   16.50
  -5   0  -4  101.19   14.30
  -5   0  -4   87.69   17.80
  -5  -1   4   80.79   10.90
  -5  -1   4   84.49   16.70
   5  -1  -4   68.79   16.60
  -5  -1   4   81.19   15.40
  -5   1   4   66.09   13.20
   5   1  -4   57.29   18.20
  -5   1   4   46.00   11.90
  -5   1   4   68.09   16.80
  -4  -1   4  383.26   24.20
   4  -1  -4  335.27   22.00
  -4  -1   4  390.26   17.20
  -4  -1   4  388.86   22.40
   4  -1  -4  416.76   26.40
  -4   1   4  416.16   24.30
   4   1  -4  376.46   25.40
   4   1  -4  364.86   22.70
   4   1  -4  381.06   17.50
  -4   1   4  358.56   22.30
  -4   1   4  354.46   19.80
   3  -1  -4  974.80   34.90
  -3  -1   4  938.71   34.60
   3  -1  -4 1019.40   36.90
  -3  -1   4 1006.90   34.60
  -3  -1   4  959.00   29.20
  -3  -1   4 1021.30   34.50
   3  -1  -4  944.71   32.40
  -3   1   4  987.10   32.80
  -3   1   4  952.00   34.80
   3   1  -4  994.10   29.80
   3   1  -4  963.20   36.30
  -3   1   4  974.50   34.70
   3   1  -4  982.20   34.60
   2  -1  -4 3830.22  106.59
   2  -1  -4 3993.40  104.59
  -2  -1   4 3895.51   98.79
   2  -1  -4 3854.61  101.89
  -2  -1   4 4004.10  102.99
  -2  -1   4 3965.40  102.89
  -2  -1   4 3951.70  103.39
   2  -1  -4 3818.62  103.09
  -2   1   4 3859.51  103.39
   2   1  -4 3964.40  103.19
  -2   1   4 3952.50  102.39
   2   1  -4 4036.30   98.99
  -2   1   4 3930.81  104.19
   2   1  -4 4098.39  102.89
  -2   1   4 3837.42  103.09
   2   1  -4 4073.49  104.19
  -2  -1  -4 2025.10   57.89
  -2  -1  -4 2071.49   54.39
  -2  -1  -4 2077.09   56.99
   2  -1   4 1994.80   56.09
  -2  -1  -4 2002.70   57.29
   2  -1   4 2003.90   56.59
   2  -1   4 2045.70   56.39
   2  -1   4 2020.90   57.59
  -2   1  -4 2067.19   56.29
   2   1   4 2049.99   54.69
   2   1   4 2005.50   58.19
  -2   1  -4 2074.59   57.29
  -2   1  -4 2011.50   56.79
  -2   1  -4 1976.80   57.09
   2   1   4 2034.80   56.49
   2   1   4 2029.50   56.79
  -3  -1  -4  607.14   25.10
  -3  -1  -4  606.44   25.70
   3  -1   4  610.64   26.50
   3  -1   4  593.54   24.20
  -3  -1  -4  587.64   21.60
   3  -1   4  611.04   24.70
  -3  -1  -4  582.34   25.60
  -3   1  -4  625.64   25.70
   3   1   4  605.34   30.40
  -3   1  -4  597.94   26.10
   3   1   4  583.34   22.40
   3   1   4  553.94   26.30
  -3   1  -4  595.84   25.80
  -4  -1  -4  204.08   18.10
  -4  -1  -4  195.08   18.10
  -4  -1  -4  193.58   14.10
   4  -1   4  176.18   19.10
  -4   1  -4  168.98   17.00
  -4   1  -4  189.58   19.80
  -4   1  -4  206.68   18.50
  -4   1  -4  178.88   16.20
   4   1   4  176.78   19.40
  -5  -1  -4   74.39   12.20
   5  -1   4   36.60   13.50
  -5  -1  -4   56.49   16.60
  -5  -1  -4   52.49   15.50
  -5   1  -4   57.49   14.00
  -5   1  -4   23.20   12.30
  -5   1  -4   51.39   15.40
   5   1   4   42.10   15.00
   5  -2  -4   -0.90   13.60
  -5  -2   4   -4.10    8.80
  -5  -2   4   -2.90    5.80
  -5  -2   4    9.70   12.30
  -5   2   4  -10.10   10.60
  -5   2   4   -6.80   11.80
  -5   2   4    4.00   13.70
   5   2  -4    2.70   11.60
   4  -2  -4    5.10   13.40
  -4  -2   4   15.70   10.20
  -4  -2   4   20.50    9.70
  -4  -2   4   -3.60    4.80
  -4   2   4  -14.50   11.00
  -4   2   4   -9.40    9.10
   4   2  -4   -2.80    8.80
   4   2  -4    4.70    8.40
  -4   2   4   -7.70    8.60
   4   2  -4   -4.90    4.90
   3  -2  -4   54.09    8.20
   3  -2  -4   92.59   12.50
  -3  -2   4   89.89   11.70
  -3  -2   4  105.39   16.20
  -3  -2   4   86.69    6.40
   3  -2  -4  109.09   12.10
  -3   2   4   76.89   11.60
   3   2  -4   56.59    9.30
  -3   2   4   63.39    9.80
   3   2  -4   90.49   12.80
   2  -2  -4  418.76   18.80
   2  -2  -4  408.26   17.70
  -2  -2   4  440.76   11.90
   2  -2  -4  430.36   17.90
  -2  -2   4  405.96   16.80
   2  -2  -4  405.76   17.60
  -2  -2   4  422.96   17.40
  -2  -2   4  428.96   16.70
   2   2  -4  405.76   17.00
   2   2  -4  409.26   17.90
   2   2  -4  426.86   11.70
   2   2  -4  438.06   16.90
  -2   2   4  462.25   18.90
  -2   2   4  413.26   17.70
  -2   2   4  440.26   18.20
  -2   2   4  462.95   19.10
   1  -2  -4 2211.88   59.49
  -1  -2   4 2297.17   57.89
   1  -2  -4 2238.78   58.99
  -1  -2   4 2236.98   57.79
  -1  -2   4 2237.98   57.49
   1  -2  -4 2315.27   59.89
   1  -2  -4 2140.29   60.49
  -1   2   4 2193.78   59.89
   1   2  -4 2217.08   58.09
  -1   2   4 2217.38   58.79
  -1   2   4 2154.78   59.59
   1   2  -4 2194.28   57.39
   1   2  -4 2256.97   58.49
   0  -2   4  830.32   21.00
   0  -2   4  802.42   22.50
   0  -2  -4  808.02   26.30
   0  -2   4  838.22   20.90
   0  -2   4  816.82   21.80
   0   2   4  773.12   25.70
   0   2  -4  792.22   22.50
   0   2   4  753.92   23.60
   0   2  -4  817.02   22.00
   0   2  -4  856.21   22.60
   0   2   4  800.22   22.90
   0   2   4  790.32   25.50
   0   2   4  806.02   23.20
   0   2  -4  775.62   22.50
  -1  -2  -4 1313.57   38.30
   1  -2   4 1328.47   37.80
   1  -2   4 1309.27   36.80
  -1  -2  -4 1379.76   37.30
   1  -2   4 1370.66   36.50
  -1  -2  -4 1367.96   37.10
  -1  -2  -4 1387.56   39.60
   1  -2   4 1324.47   36.80
   1   2   4 1376.86   36.90
  -1   2  -4 1369.36   37.10
  -1   2  -4 1230.48   38.40
   1   2   4 1332.17   35.80
  -1   2  -4 1315.57   38.00
   1   2   4 1361.26   39.80
   1   2   4 1344.87   37.10
  -1   2  -4 1322.77   37.00
   2  -2   4  499.15   19.40
   2  -2   4  479.35   18.40
   2  -2   4  487.95   19.40
  -2  -2  -4  532.25   21.00
  -2  -2  -4  496.95   19.90
   2  -2   4  481.45   19.80
  -2  -2  -4  503.75   19.20
   2   2   4  482.45   16.30
  -2   2  -4  497.85   19.50
   2   2   4  465.45   18.60
  -2   2  -4  485.35   19.50
   2   2   4  488.65   16.80
   2   2   4  491.65   21.10
  -2   2  -4  480.45   19.80
   2   2   4  498.65   19.70
  -2   2  -4  486.65   19.60
   3  -2   4  837.62   33.40
  -3  -2  -4  915.71   33.50
  -3  -2  -4  866.31   27.70
  -3  -2  -4  851.21   31.90
  -3  -2  -4  855.31   33.50
  -3   2  -4  842.42   32.80
   3   2   4  837.92   32.30
  -3   2  -4  916.71   37.20
   3   2   4  882.01   34.70
  -3   2  -4  881.71   31.60
   3   2   4  821.72   28.00
  -3   2  -4  887.91   33.30
  -4  -2  -4  144.59   13.70
   4  -2   4  126.99   17.20
  -4  -2  -4  152.28   17.20
  -4  -2  -4  186.08   18.70
  -4   2  -4  195.28   21.20
   4   2   4  159.98   13.50
  -4   2  -4  132.89   16.70
  -4   2  -4  177.68   17.40
   4   2   4  189.78   20.30
  -4   2  -4  191.98   18.20
  -5  -2  -4   31.10   14.90
   5  -2   4   35.90   14.90
  -5  -2  -4   35.00   12.70
  -5  -2  -4   36.60    9.50
   5   2   4   15.50   14.10
   5   2   4   38.80    9.10
  -5   2  -4   27.70   14.80
  -5   2  -4   45.80   14.30
  -5   2  -4   32.30   12.70
   5  -3  -4   62.59   18.40
  -5  -3   4   96.09   17.50
  -5  -3   4   74.09   16.30
   5   3  -4   59.79   15.80
  -5   3   4   94.69   17.10
  -5   3   4   66.19   13.50
  -5   3   4   95.89   17.70
  -4  -3   4  221.48   18.20
   4  -3  -4  242.98   23.10
  -4  -3   4  254.57   19.80
  -4   3   4  277.87   21.50
   4   3  -4  227.78   18.50
  -4   3   4  253.17   20.40
   4   3  -4  206.78   21.20
  -4   3   4  206.48   20.60
  -3  -3   4  802.92   30.30
   3  -3  -4  800.22   33.30
  -3  -3   4  806.42   29.40
   3  -3  -4  802.62   37.80
  -3   3   4  795.02   31.40
   3   3  -4  784.72   30.90
  -3   3   4  810.62   31.30
  -3   3   4  858.91   32.60
   3   3  -4  737.43   28.80
  -3   3   4  817.42   32.60
   3   3  -4  883.71   33.50
   2  -3  -4 2342.47   65.69
   2  -3  -4 2311.57   64.49
  -2  -3   4 2269.27   62.39
   2  -3  -4 2291.87   65.29
   2  -3  -4 2354.46   67.39
  -2  -3   4 2263.47   63.59
  -2  -3   4 2351.06   67.89
  -2   3   4 2318.87   64.59
  -2   3   4 2344.97   66.29
   2   3  -4 2300.07   62.49
  -2   3   4 2328.77   66.09
   2   3  -4 2330.57   64.79
   2   3  -4 2351.36   65.69
  -2   3   4 2277.27   66.69
   1  -3  -4 5317.97  132.19
   1  -3  -4 5173.48  133.59
   1  -3  -4 5132.39  134.09
  -1  -3   4 5284.07  131.59
  -1  -3   4 5334.37  129.69
  -1  -3   4 5220.38  127.99
   1  -3  -4 5212.48  135.79
  -1  -3   4 5311.37  131.59
   1   3  -4 5115.49  131.89
   1   3  -4 5088.69  127.69
   1   3  -4 5240.38  132.39
  -1   3   4 5144.59  133.89
  -1   3   4 5306.57  131.89
   1   3  -4 5276.17  129.89
  -1   3   4 5239.18  136.29
  -1   3   4 5145.29  134.09
   0  -3   4 5868.71  141.19
   0  -3  -4 5824.02  142.89
   0  -3   4 5806.72  141.59
   0  -3  -4 5537.65  150.88
   0  -3  -4 5660.83  146.79
   0  -3   4 5771.32  139.49
   0  -3   4 5770.12  141.99
   0   3  -4 5738.93  143.89
   0   3   4 5415.86  142.29
   0   3  -4 5653.93  143.19
   0   3   4 5774.22  141.19
   0   3   4 5537.35  146.69
   0   3   4 5719.43  142.79
   0   3   4 5599.24  147.19
   0   3  -4 5474.15  140.29
   0   3  -4 5692.43  141.89
  -1  -3  -4 2677.43   68.29
   1  -3   4 2716.53   68.89
   1  -3   4 2727.73   69.09
  -1  -3  -4 2696.63   71.39
   1  -3   4 2581.14   68.09
  -1  -3  -4 2572.44   67.59
  -1  -3  -4 2645.54   73.09
   1  -3   4 2543.65   70.09
  -1   3  -4 2679.13   69.49
  -1   3  -4 2663.03   68.49
  -1   3  -4 2568.34   70.39
  -1   3  -4 2376.56   68.99
   1   3   4 2673.93   73.19
   1   3   4 2602.84   67.59
   1   3   4 2591.64   67.89
   1   3   4 2701.43   71.49
  -2  -3  -4 2668.83   73.09
  -2  -3  -4 2806.02   75.89
   2  -3   4 2660.03   74.59
   2  -3   4 2737.03   73.79
   2  -3   4 2703.13   74.99
  -2  -3  -4 2683.13   76.79
  -2   3  -4 2698.93   75.29
   2   3   4 2747.82   77.29
   2   3   4 2727.73   75.49
  -2   3  -4 2726.13   74.19
   2   3   4 2704.73   72.69
  -2   3  -4 2679.63   74.89
   2   3   4 2701.43   70.19
  -2   3  -4 2757.72   74.69
   2   3   4 2690.83   70.59
  -3  -3  -4  665.43   26.40
  -3  -3  -4  631.44   28.50
  -3  -3  -4  640.34   27.80
   3  -3   4  615.64   27.70
  -3   3  -4  616.24   27.40
   3   3   4  658.43   21.50
  -3   3  -4  632.24   27.60
   3   3   4  672.53   30.30
  -3   3  -4  571.44   26.20
  -3   3  -4  624.44   27.30
   3   3   4  624.24   27.10
   3   3   4  646.04   22.30
   4  -3   4  228.98   21.10
  -4  -3  -4  238.38   20.00
  -4  -3  -4  233.28   19.80
  -4   3  -4  199.98   19.60
   4   3   4  210.88   13.00
  -4   3  -4  188.88   20.10
   4   3   4  250.47   23.10
  -4   3  -4  215.38   19.90
  -4   3  -4  189.98   18.20
   4   3   4  212.08   14.10
  -5  -3  -4  127.49   18.40
   5  -3   4   85.99   16.10
  -5  -3  -4  133.29   20.20
  -5   3  -4   81.49   17.50
   5   3   4  110.79   21.70
  -5   3  -4  124.39   19.30
  -5   3  -4   98.79   17.50
   5   3   4  150.98   19.40
   5  -4  -4   -5.70   13.80
  -5  -4   4   11.10   13.00
   5   4  -4   -6.10   13.10
  -5   4   4   11.90   12.90
  -5   4   4    3.60   14.40
  -5   4   4  -19.70   11.60
  -4  -4   4   63.89   11.40
  -4  -4   4   39.30   11.50
   4  -4  -4   39.60   13.20
   4   4  -4   44.50   10.90
  -4   4   4   61.89   14.60
  -4   4   4   52.69   14.90
   4   4  -4   31.40   11.70
  -4   4   4   41.20   13.20
  -3  -4   4   26.20    8.50
   3  -4  -4   30.70    8.90
  -3  -4   4   32.60    8.20
   3  -4  -4   19.20    8.80
  -3   4   4   27.00    8.40
  -3   4   4   35.20   11.90
  -3   4   4   37.90   10.60
   3   4  -4   13.80    6.80
  -3   4   4   25.40    9.30
   3   4  -4   23.80    6.80
   3   4  -4   34.90   10.10
   2  -4  -4 1081.49   37.20
  -2  -4   4 1195.68   33.50
   2  -4  -4 1160.88   37.90
   2  -4  -4 1098.59   39.00
   2  -4  -4 1137.69   37.70
  -2  -4   4 1092.09   35.30
  -2  -4   4 1111.59   36.00
  -2   4   4 1109.59   38.00
  -2   4   4 1140.69   39.10
   2   4  -4 1102.69   36.10
  -2   4   4 1083.29   35.40
   2   4  -4 1134.89   37.50
  -2   4   4 1113.09   38.30
   2   4  -4 1122.79   33.20
   1  -4  -4 2477.95   70.39
  -1  -4   4 2426.16   61.89
   1  -4  -4 2407.86   67.49
  -1  -4   4 2397.36   64.89
  -1  -4   4 2387.26   65.59
  -1  -4   4 2420.36   65.19
   1  -4  -4 2486.55   65.09
   1  -4  -4 2456.35   68.49
  -1   4   4 2349.96   69.89
  -1   4   4 2417.76   64.29
  -1   4   4 2454.35   67.79
   1   4  -4 2503.85   66.99
   1   4  -4 2428.76   61.69
   1   4  -4 2500.55   66.69
  -1   4   4 2375.56   68.59
   0  -4   4 1742.63   43.70
   0  -4   4 1694.73   47.60
   0  -4  -4 1732.83   48.80
   0  -4  -4 1692.03   52.89
   0  -4  -4 1703.53   53.39
   0  -4   4 1714.93   48.20
   0  -4   4 1768.62   47.70
   0   4   4 1761.92   47.10
   0   4  -4 1823.82   44.70
   0   4   4 1748.33   48.70
   0   4   4 1864.61   54.19
   0   4  -4 1789.82   51.29
   0   4   4 1661.63   53.49
   0   4  -4 1743.83   47.80
   0   4   4 1711.93   45.70
   0   4  -4 1777.62   50.49
  -1  -4  -4  591.14   22.70
   1  -4   4  585.04   18.70
   1  -4   4  597.34   21.90
   1  -4   4  578.64   20.30
  -1  -4  -4  585.74   24.30
  -1  -4  -4  572.94   18.50
  -1  -4  -4  598.64   19.20
   1  -4   4  563.34   20.40
   1   4   4  559.44   22.60
   1   4   4  588.14   19.20
   1   4   4  566.44   24.30
   1   4   4  578.54   18.20
  -1   4  -4  572.14   21.20
  -1   4  -4  626.94   21.80
  -1   4  -4  584.14   22.10
  -1   4  -4  562.34   18.80
   2  -4   4  568.94   21.40
   2  -4   4  597.64   23.20
  -2  -4  -4  590.54   20.90
  -2  -4  -4  566.54   23.70
  -2  -4  -4  582.44   25.40
   2  -4   4  559.74   21.70
   2  -4   4  521.95   23.10
  -2   4  -4  586.84   22.30
   2   4   4  528.85   18.50
   2   4   4  577.04   26.20
  -2   4  -4  592.84   24.90
   2   4   4  556.04   20.10
   2   4   4  559.04   18.50
  -2   4  -4  564.54   23.10
   2   4   4  591.14   23.90
  -2   4  -4  553.54   22.90
  -3  -4  -4  993.00   37.90
   3  -4   4  993.20   38.30
  -3  -4  -4 1033.60   35.40
   3   4   4 1002.50   37.80
   3   4   4 1042.60   31.20
  -3   4  -4  987.80   36.50
  -3   4  -4 1007.60   38.10
   3   4   4 1066.39   30.40
  -3   4  -4 1023.40   38.10
  -3   4  -4  984.50   37.80
   3   4   4  972.30   40.10
  -4  -4  -4   52.69   12.80
   4  -4   4   57.59   13.80
  -4  -4  -4   59.39   12.20
   4   4   4   52.29   13.90
  -4   4  -4   63.39   15.00
  -4   4  -4   59.99   13.90
   4   4   4   75.49    8.60
  -4   4  -4   56.29   15.00
  -4   4  -4   96.19   16.80
   4   4   4   79.49    9.60
  -5  -4  -4   94.19   17.90
  -5  -4  -4   39.00   14.70
  -5   4  -4   56.59   15.60
  -5   4  -4   66.89   16.60
   5   4   4   56.99    8.60
   5   4   4   51.29   18.90
  -5   4  -4   30.30   13.60
  -5  -5   4   15.30   13.00
   5  -5  -4    4.70   15.20
   5   5  -4   30.30   16.00
  -5   5   4    7.10   15.70
  -5   5   4   35.00   16.20
  -5   5   4   37.90   16.50
  -4  -5   4   55.29   11.20
   4  -5  -4  114.89   18.70
  -4  -5   4   86.89   13.70
   4   5  -4  104.49   18.50
  -4   5   4   78.39   15.30
   4   5  -4   97.29   15.40
  -4   5   4   56.29   16.60
  -4   5   4   70.29   18.50
   3  -5  -4  285.67   21.90
  -3  -5   4  314.87   18.10
   3   5  -4  290.87   16.20
  -3   5   4  349.37   20.20
   3   5  -4  299.47   19.70
   3   5  -4  337.17   22.40
  -3   5   4  284.67   20.40
  -3   5   4  311.87   22.80
   2  -5  -4 1181.18   40.50
  -2  -5   4 1191.58   34.10
  -2  -5   4 1146.29   37.70
   2  -5  -4 1147.59   42.20
   2  -5  -4 1168.88   37.50
  -2   5   4 1137.29   41.00
  -2   5   4 1162.28   40.90
   2   5  -4 1249.07   40.90
  -2   5   4 1185.28   37.40
   2   5  -4 1151.68   39.00
  -2   5   4 1222.08   42.90
   2   5  -4 1173.88   34.10
  -1  -5   4 3480.75   94.99
  -1  -5   4 3580.34   88.09
   1  -5  -4 3414.76   98.09
  -1  -5   4 3499.25   93.99
   1  -5  -4 3543.55   96.49
   1  -5  -4 3540.25   92.49
  -1  -5   4 3612.64   87.79
   1  -5  -4 3713.43  100.29
  -1   5   4 3452.95   99.79
   1   5  -4 3781.82   97.19
  -1   5   4 3551.34   91.79
  -1   5   4 3535.65   96.39
   1   5  -4 3505.55   90.19
  -1   5   4 3569.24   99.39
   1   5  -4 3603.74   97.39
   0  -5  -4 7081.79  179.38
   0  -5   4 7342.77  179.58
   0  -5   4 7092.79  178.38
   0  -5  -4 6939.71  184.38
   0  -5   4 6864.91  178.28
   0  -5  -4 6973.60  184.98
   0   5  -4 7027.80  177.98
   0   5   4 7189.58  185.98
   0   5   4 6956.60  179.08
   0   5   4 7090.59  174.48
   0   5  -4 6920.21  181.48
   0   5  -4 7204.18  182.78
   0   5   4 6948.21  185.48
   0   5   4 7224.78  175.78
  -1  -5  -4 2783.72   79.39
   1  -5   4 2830.32   75.89
   1  -5   4 2777.42   72.29
  -1  -5  -4 2771.02   72.19
   1  -5   4 2797.32   77.29
  -1  -5  -4 2667.13   73.79
  -1  -5  -4 2793.22   81.19
  -1   5  -4 2886.51   77.59
   1   5   4 2829.52   80.69
   1   5   4 2725.63   82.09
   1   5   4 2775.62   73.99
   1   5   4 2808.12   73.39
  -1   5  -4 2818.52   78.29
  -1   5  -4 2830.72   72.69
  -2  -5  -4 1878.81   51.89
   2  -5   4 1637.94   59.79
  -2  -5  -4 1825.02   58.99
   2  -5   4 1848.12   55.49
  -2  -5  -4 1791.02   56.59
  -2   5  -4 1778.42   55.99
   2   5   4 1877.51   50.29
   2   5   4 1846.12   49.99
   2   5   4 1901.71   57.59
  -2   5  -4 1861.41   53.29
  -2   5  -4 1889.71   57.29
   2   5   4 1866.11   50.99
   2   5   4 1814.92   59.49
  -2   5  -4 1858.21   56.19
   3  -5   4  275.67   20.00
  -3  -5  -4  290.87   17.00
  -3  -5  -4  287.67   19.40
   3   5   4  294.47   13.50
  -3   5  -4  285.77   19.40
   3   5   4  264.37   29.20
  -3   5  -4  281.37   20.70
   3   5   4  287.17   23.30
   3   5   4  286.77   12.80
  -3   5  -4  298.37   19.40
  -3   5  -4  322.47   21.10
  -4  -5  -4   59.09   13.30
  -4  -5  -4   33.60   10.80
   4  -5   4   81.19   19.80
  -4   5  -4   46.60   13.70
  -4   5  -4   63.49   16.00
   4   5   4   52.69    7.50
  -4   5  -4   50.59   13.20
   4   5   4   60.39   16.90
  -4   5  -4   60.89   14.40
   4   5   4   61.79    7.40
   4  -6  -4   -0.40   12.50
  -4  -6   4   -4.30    9.50
  -4  -6   4   11.20    9.10
  -4   6   4   -0.70   14.00
   4   6  -4   10.70   11.40
  -4   6   4  -11.70   10.70
  -4   6   4   14.70   12.60
  -3  -6   4   45.50    9.50
  -3  -6   4   49.80    8.80
   3  -6  -4   27.40   12.20
  -3   6   4   29.00   11.00
  -3   6   4   49.99   13.50
  -3   6   4   28.40    9.20
   3   6  -4   23.40    8.20
  -3   6   4   58.29   12.80
   3   6  -4   36.50   12.50
   3   6  -4   30.50    7.50
  -2  -6   4   52.49    6.10
   2  -6  -4   63.79   13.20
  -2  -6   4   57.69    9.40
   2  -6  -4   73.49    9.70
  -2   6   4   50.89   11.00
   2   6  -4   53.99    6.00
   2   6  -4   45.50   10.70
  -2   6   4   55.69    9.20
  -2   6   4   40.40   11.20
  -2   6   4   66.19   11.40
   2   6  -4   75.39   11.80
  -1  -6   4  268.57   12.20
   1  -6  -4  265.57   17.60
  -1  -6   4  266.87   14.90
   1  -6  -4  279.87   18.60
   1  -6  -4  268.67   12.60
  -1   6   4  249.78   16.10
   1   6  -4  255.67   12.00
  -1   6   4  262.97   19.40
  -1   6   4  279.07   12.40
  -1   6   4  274.97   18.50
   1   6  -4  286.77   17.40
   0  -6   4  877.11   32.00
   0  -6  -4  954.40   36.50
   0  -6   4  967.10   31.70
   0  -6  -4  999.90   38.40
   0  -6   4  989.70   32.00
   0   6   4 1024.00   38.70
   0   6  -4  981.60   32.00
   0   6   4  984.00   38.00
   0   6   4  979.80   27.50
   0   6   4  957.10   32.50
   0   6  -4  983.50   35.10
   0   6  -4 1024.10   36.10
   0   6   4  944.21   26.70
  -1  -6  -4  500.45   16.10
   1  -6   4  529.05   21.10
  -1  -6  -4  481.15   19.40
   1  -6   4  481.35   22.30
   1  -6   4  516.75   17.10
  -1  -6  -4  498.05   25.50
  -1  -6  -4  497.85   23.90
  -1   6  -4  509.25   22.40
  -1   6  -4  471.55   23.60
   1   6   4  524.65   19.90
  -1   6  -4  479.95   17.10
   1   6   4  518.95   26.10
   1   6   4  477.95   26.00
   1   6   4  497.35   15.50
  -2  -6  -4  261.27   18.00
   2  -6   4  262.87   16.20
   2  -6   4  251.87   14.10
  -2  -6  -4  260.37   13.10
  -2  -6  -4  272.37   13.00
  -2   6  -4  248.48   19.40
  -2   6  -4  244.98   15.00
   2   6   4  262.27   12.50
   2   6   4  265.07   12.90
   2   6   4  239.28   12.60
   2   6   4  271.07   18.90
  -2   6  -4  246.78   17.00
  -2   6  -4  250.77   17.50
   3  -6   4  299.87   21.00
  -3  -6  -4  344.97   18.00
  -3  -6  -4  301.67   21.10
  -3   6  -4  328.27   20.20
   3   6   4  303.87   16.80
   3   6   4  302.17   13.20
   3   6   4  289.57   22.00
  -3   6  -4  300.57   22.50
   3   6   4  283.67   13.40
  -3   6  -4  312.17   21.20
  -3   6  -4  312.77   22.40
   3   6   4  316.37   24.30
  -4  -6  -4   93.39   16.20
  -4  -6  -4   59.69   12.40
   4  -6   4   85.09   16.40
  -4   6  -4   77.89   23.70
   4   6   4   66.69    6.50
  -4   6  -4   40.60   11.90
  -4   6  -4   75.19   15.60
  -4   6  -4   87.69   18.20
   4   6   4   76.29   19.30
  -4  -7   4   49.99   11.10
   4  -7  -4   55.49   16.70
  -4   7   4   57.59   14.70
  -4   7   4   25.40   15.20
  -4   7   4   50.59   16.70
   4   7  -4   27.70   15.60
  -3  -7   4  106.09   10.30
  -3  -7   4  134.99   16.00
   3  -7  -4  124.69   18.10
   3   7  -4  107.09   10.20
  -3   7   4  151.18   20.90
   3   7  -4   60.09   14.70
  -3   7   4   78.39   13.10
  -3   7   4  101.09   14.00
  -3   7   4   99.59   21.50
  -2  -7   4  678.13   28.50
   2  -7  -4  669.83   25.40
  -2  -7   4  619.54   17.90
   2  -7  -4  704.73   33.00
  -2  -7   4  686.53   19.70
  -2   7   4  666.03   33.60
   2   7  -4  678.83   30.70
  -2   7   4  624.74   33.00
   2   7  -4  710.53   31.80
   2   7  -4  656.73   20.20
  -2   7   4  685.63   31.10
  -1  -7   4 1069.39   33.50
  -1  -7   4 1098.99   37.80
   1  -7  -4 1107.19   33.40
   1  -7  -4 1128.19   42.20
  -1   7   4 1115.29   39.80
   1   7  -4 1131.69   33.50
   1   7  -4 1072.99   41.30
  -1   7   4 1028.60   43.80
  -1   7   4 1088.89   42.90
  -1   7   4 1117.49   32.40
   0  -7  -4  641.94   30.10
   0  -7   4  721.63   26.80
   0  -7  -4  703.13   27.70
   0  -7   4  703.83   26.40
   0   7   4  727.23   32.60
   0   7   4  702.13   20.20
   0   7   4  689.03   20.70
   0   7  -4  698.43   30.20
   0   7   4  729.23   27.90
   0   7  -4  724.13   27.30
  -1  -7  -4 1903.41   55.99
   1  -7   4 1940.61   50.79
  -1  -7  -4 1876.01   62.19
   1  -7   4 1874.61   56.89
  -1   7  -4 1857.11   50.89
   1   7   4 1946.91   55.29
   1   7   4 2120.69   66.89
  -1   7  -4 1893.51   58.79
  -1   7  -4 1705.13   60.99
   1   7   4 1918.71   48.50
  -2  -7  -4  631.14   23.20
   2  -7   4  597.84   23.50
   2  -7   4  587.04   27.00
  -2  -7  -4  644.24   21.80
  -2  -7  -4  597.34   29.80
  -2   7  -4  629.24   30.60
  -2   7  -4  660.03   31.00
  -2   7  -4  617.34   29.30
   2   7   4  642.14   32.10
   2   7   4  633.24   20.70
   2   7   4  662.13   23.00
  -2   7  -4  625.24   23.80
   2   7   4  657.33   33.60
  -3  -7  -4   99.69   14.80
  -3  -7  -4  116.79   12.10
   3  -7   4  129.69   16.30
   3   7   4   99.59   15.70
  -3   7  -4  114.59   19.60
  -3   7  -4   66.59   12.10
   3   7   4  120.49    9.30
   3   7   4  113.79   11.60
   3   7   4  103.19    9.00
  -3   7  -4   92.39   14.80
  -3   7  -4  137.69   14.60
   3   7   4   82.89   13.30
  -4  -7  -4   67.09   13.00
  -4  -7  -4   75.09   15.50
  -4   7  -4   88.99   16.90
  -4   7  -4   79.09   18.10
  -4   7  -4   60.49   14.80
   4   7   4   47.80   14.10
  -4  -8   4   22.20    8.90
  -4   8   4    6.80   14.80
  -4   8   4   25.30   17.30
   4   8  -4   13.00   13.10
  -4   8   4   -5.40   11.40
  -3  -8   4   15.70    5.80
   3  -8  -4   15.10   11.10
  -3  -8   4   18.90    8.90
  -3   8   4   23.30   13.70
  -3   8   4   24.10   15.50
  -3   8   4   -2.20    9.90
  -3   8   4   15.00   14.70
   3   8  -4    5.50    9.20
   3   8  -4    5.20   10.50
   3   8  -4   11.30    6.30
   2  -8  -4   15.10    9.40
  -2  -8   4   30.50    4.90
  -2  -8   4   12.40    7.50
   2  -8  -4   20.80    7.90
  -2   8   4   16.70   13.30
  -2   8   4   26.00   11.50
  -2   8   4   21.40   14.00
   2   8  -4   28.70   12.50
  -2   8   4   14.60    7.80
   2   8  -4   20.80   11.00
   1  -8  -4   43.20   10.00
  -1  -8   4   71.59   10.00
   1   8  -4   53.39   12.30
   1   8  -4   75.89    9.50
   1   8  -4  100.09   16.00
  -1   8   4   73.59    7.50
  -1   8   4   59.99   13.80
  -1   8   4   71.69    7.70
  -1   8   4  110.69   18.30
  -1   8   4   67.89   13.80
   0  -8   4   43.40    9.60
   0  -8  -4   39.30   11.20
   0   8   4   44.90   12.20
   0   8  -4   37.90   10.30
   0   8   4   61.79   13.30
   0   8   4   25.70    9.60
   0   8  -4   36.30    9.60
  -1  -8  -4   26.80    9.00
   1  -8   4   28.60    5.20
  -1  -8  -4   34.50    9.80
   1  -8   4   29.10    8.00
   1   8   4   13.20    9.40
  -1   8  -4   25.00    4.80
   1   8   4   38.20   11.70
   1   8   4   18.50    8.40
  -1   8  -4   19.30    9.80
  -1   8  -4   31.00    9.60
  -1   8  -4   17.20   11.30
  -2  -8  -4  221.38   19.50
  -2  -8  -4  195.78   14.40
   2  -8   4  198.48   13.00
   2  -8   4  230.78   17.50
  -2  -8  -4  235.88   10.90
   2   8   4  255.77   14.50
  -2   8  -4  250.07   14.40
   2   8   4  222.08   10.00
  -2   8  -4  247.48   20.70
  -2   8  -4  221.18   22.00
  -2   8  -4  214.18   18.90
   2   8   4  226.58   23.20
   2   8   4  195.78   22.30
  -3  -8  -4   55.39    9.30
  -3  -8  -4   60.39   14.30
   3  -8   4   62.29   13.10
  -3   8  -4   60.09   13.40
   3   8   4   59.79   17.50
   3   8   4   64.79    7.40
  -3   8  -4   53.29   12.10
  -3   8  -4   79.19   17.20
  -3   8  -4   46.60   14.00
   3   8   4   64.29    9.60
   3   8   4   48.20   15.40
   3   8   4   61.69    7.80
  -4  -8  -4   60.79   11.40
  -4   8  -4   57.59   15.10
  -4   8  -4   42.20   16.50
  -4   8  -4   67.99   18.60
   4   8   4   36.30   14.80
   3  -9  -4   30.80   13.50
  -3   9   4   33.20   15.50
  -3   9   4   52.89   19.80
  -3   9   4   55.39   12.00
   3   9  -4   19.20   12.10
   2  -9  -4   55.09   13.60
  -2  -9   4   78.79   12.20
  -2  -9   4   51.69    8.70
   2  -9  -4   72.99   10.10
   2   9  -4   64.79    6.30
   2   9  -4   70.39   15.00
   2   9  -4   63.19   16.60
  -2   9   4   28.30   16.80
  -2   9   4   60.89    9.60
  -2   9   4   45.10   13.80
  -1  -9   4  174.78   14.60
   1  -9  -4  170.58   18.40
  -1  -9   4  152.58   13.40
  -1   9   4  177.58    9.90
   1   9  -4  157.08   13.80
  -1   9   4  176.38   22.00
  -1   9   4  161.08   20.40
  -1   9   4  173.38   19.60
   1   9  -4  175.38   18.80
   1   9  -4  183.48   20.10
  -1   9   4  183.98    9.70
   0  -9   4  114.79   12.30
   0   9   4  107.39   16.50
   0   9  -4  150.38   17.80
   0   9   4  174.08   20.60
   0   9  -4  173.08   19.10
   0   9  -4  107.09   14.20
   0   9   4  138.79   16.00
  -1  -9  -4  323.57   29.50
   1  -9   4  271.17   18.30
  -1   9  -4  336.07   25.50
   1   9   4  366.66   26.80
   1   9   4  290.37   26.00
  -1   9  -4  341.87   22.80
   1   9   4  311.67   18.80
   2  -9   4  104.39   15.20
  -2  -9  -4  105.39   13.10
   2  -9   4   99.79   10.40
  -2  -9  -4  103.59   16.40
  -2   9  -4   79.89   15.90
  -2   9  -4  104.39   20.20
  -2   9  -4   97.49   15.10
   2   9   4   85.49   17.70
   2   9   4   82.69   19.60
  -2   9  -4  118.39   11.30
   2   9   4  114.39   11.80
  -3  -9  -4   52.09    7.60
  -3  -9  -4   60.19   15.20
  -3   9  -4   68.49   18.20
   3   9   4   66.49    7.20
  -3   9  -4   39.50   14.90
  -3   9  -4   57.89   11.70
  -3  10   4   13.80   10.10
   3  10  -4    8.00   12.20
  -3  10   4    2.50   13.50
   2 -10  -4    1.50    9.80
   2  10  -4    5.20   11.60
  -2  10   4    5.50    8.90
   2  10  -4   21.30   14.30
  -2  10   4    5.10   13.30
   2  10  -4    8.90    5.50
  -1 -10   4   16.60    8.10
   1 -10  -4   11.00    9.80
   1  10  -4    8.10    8.80
   1  10  -4   16.30   11.00
   1  10  -4   14.60   11.70
  -1  10   4   12.40    3.70
  -1  10   4   24.80   13.70
  -1  10   4   25.10   13.30
  -1  10   4    4.40   11.10
   0 -10  -4   43.20   11.80
   0 -10   4   64.49   11.00
   0  10   4   53.09   14.70
   0  10   4   50.39   14.00
   0  10  -4   41.10   10.80
   0  10  -4   60.19   14.10
   0  10  -4   53.39   12.90
   0  10   4   41.70   12.90
   1 -10   4   27.60    9.00
  -1 -10  -4   31.60   10.90
   1  10   4   20.10   10.40
  -1  10  -4   28.40   10.80
  -1  10  -4   18.70   12.70
   1  10   4   30.20   13.30
  -1  10  -4   19.90   13.00
   1  10   4   11.50   12.30
  -2  10  -4   25.10    7.40
   2  10   4   12.20    8.50
  -2  10  -4    4.60   13.70
  -2  10  -4   13.10   14.00
  -2  10  -4   -8.20   11.30
   2  10   4   15.50   18.80
  -2  11   4   35.30   19.00
  -2  11   4   47.10    8.20
  -2  11   4   56.29   17.30
   2  11  -4   56.99   17.50
   1  11  -4   36.90   10.90
  -1  11   4   35.20   15.50
   1  11  -4   40.80   13.90
  -1  11   4   59.59   17.60
   0 -11  -4   85.09   14.90
   0  11  -4   76.59   14.60
   0  11  -4   88.09   15.30
   0  11  -4  101.19   17.80
   0  11   4  110.49   18.90
   1  11   4   77.19   13.20
  -1  11  -4   77.99   16.80
  -1  11  -4   78.09   17.50
   1  11   4  107.59   21.70
   2  11   4   77.49   20.90
   2  11   4   51.09   10.80
  -2  11  -4   74.79   18.10
  -2  11  -4   38.10   16.20
  -5   0   5    5.60    8.70
  -5   0   5   -5.10   10.40
   5   0  -5  -17.00   12.90
  -5   0   5   -1.80   11.90
  -4   0   5   -8.60    7.30
   4   0  -5   -9.30   10.70
   4   0  -5   -1.30    8.20
   4   0  -5   -4.50    6.40
  -4   0   5    9.60   11.70
  -4   0   5   -0.60    7.30
  -3   0   5   -5.00    6.30
  -3   0   5    1.00    5.40
  -3   0   5   -5.60    4.70
  -3   0   5   -0.50    6.10
   3   0  -5   -6.30    7.90
   3   0  -5   -3.50    4.90
   3   0  -5   -3.70    5.70
  -2   0   5   -2.20    3.70
  -2   0   5    1.10    4.20
   2   0  -5    1.80    3.70
   2   0  -5    9.80    4.90
  -2   0   5    5.50    4.50
  -2   0   5    1.80    5.30
   2   0  -5    2.30    4.20
   2   0  -5   -1.00    4.20
  -1   0   5   14.20    2.70
   1   0  -5   16.50    3.70
  -1   0   5   17.70    3.60
  -1   0   5   12.60    3.30
   1   0  -5   15.20    3.00
   1   0  -5   12.20    3.40
  -1   0   5   12.90    3.70
   0   0  -5   -0.60    1.20
   0   0   5    0.90    1.00
   0   0   5   -0.30    0.90
   0   0   5    9.90    3.00
   0   0   5    0.10    1.80
   0   0  -5    1.20    1.00
   0   0  -5    0.90    2.50
   0   0  -5    2.30    2.00
  -1   0  -5   -0.90    2.50
   1   0   5    0.90    2.50
  -1   0  -5    6.50    3.30
  -1   0  -5    2.10    2.30
   1   0   5    2.00    2.40
   1   0   5    0.80    2.20
  -1   0  -5    3.00    2.00
   1   0   5    3.70    2.90
   2   0   5    9.20    4.80
  -2   0  -5    8.90    5.50
  -2   0  -5   -4.50    4.90
   2   0   5   -4.10    5.80
   2   0   5    5.50    4.30
  -2   0  -5    7.40    4.70
  -2   0  -5    0.70    4.60
   2   0   5    8.60    4.50
  -3   0  -5    2.50    6.20
   3   0   5    5.60    6.40
  -3   0  -5   -0.80    6.80
   3   0   5    6.00    6.40
   3   0   5    8.00    6.20
  -3   0  -5    8.60    6.50
  -3   0  -5    7.40    7.40
  -4   0  -5   -0.90    8.00
  -4   0  -5    1.70    9.90
  -4   0  -5   -4.90    8.00
   4   0   5    0.00    8.20
  -4   0  -5    9.20   10.10
  -5   0  -5   -2.70   13.80
   5   0   5   -2.10   12.90
  -5   0  -5   -3.20   10.00
  -5   0  -5   -0.50   12.10
  -5  -1   5    8.40    8.10
  -5  -1   5   -2.30    9.90
  -5  -1   5   -1.30   12.00
   5  -1  -5   -2.20   13.10
  -5   1   5   19.40   10.80
  -5   1   5   22.80   14.50
  -5   1   5   19.20   11.30
   5   1  -5   13.60   15.10
  -4  -1   5   18.60    8.60
  -4  -1   5   19.50    6.90
  -4  -1   5   22.10   11.30
   4  -1  -5   21.80   12.30
   4  -1  -5   19.70    8.90
  -4   1   5   10.10    9.10
   4   1  -5   23.70   11.80
  -4   1   5   11.10   10.90
   4   1  -5   21.00   10.50
  -4   1   5   19.70   10.00
   4   1  -5   16.00    6.50
  -3  -1   5    5.80    5.60
  -3  -1   5   11.00    5.00
   3  -1  -5   10.20    6.80
  -3  -1   5   23.30    8.30
   3  -1  -5    5.10    5.40
  -3  -1   5   12.30    6.60
   3  -1  -5    3.00    6.80
  -3   1   5   12.00    6.70
  -3   1   5   21.20    8.10
  -3   1   5   26.90    8.90
   3   1  -5    6.70    7.50
  -3   1   5    0.50    6.60
   3   1  -5   10.90    5.00
   3   1  -5   10.60    5.90
  -2  -1   5 1006.80   31.40
  -2  -1   5 1024.70   30.90
   2  -1  -5  943.51   30.00
   2  -1  -5  998.40   31.70
  -2  -1   5  976.40   31.10
   2  -1  -5  971.30   32.50
  -2  -1   5  952.40   27.20
   2  -1  -5 1044.90   32.00
   2   1  -5  988.00   31.80
  -2   1   5  995.00   31.00
  -2   1   5  975.10   31.20
   2   1  -5  946.51   30.80
   2   1  -5  984.90   31.00
  -2   1   5  989.80   32.20
  -2   1   5  939.51   31.50
   2   1  -5  962.10   27.00
  -1  -1   5    3.40    2.30
  -1  -1   5    3.40    2.00
  -1  -1   5    2.00    1.90
   1  -1  -5    6.30    3.30
   1  -1  -5    4.10    2.80
   1  -1  -5    7.20    3.50
   1  -1  -5    3.20    3.10
  -1  -1   5    0.30    3.10
   1   1  -5    3.70    2.60
  -1   1   5   -0.40    3.50
   1   1  -5    6.70    2.80
  -1   1   5    5.60    3.00
  -1   1   5    5.30    3.40
  -1   1   5    3.00    2.50
   1   1  -5    5.30    2.50
   1   1  -5    6.60    1.80
   0  -1   5  826.52   22.20
   0  -1  -5  807.22   23.70
   0  -1  -5  832.12   24.10
   0  -1   5  810.22   23.10
   0  -1  -5  774.22   22.60
   0   1   5  812.92   23.50
   0   1   5  815.72   22.70
   0   1  -5  813.32   22.10
   0   1   5  813.62   24.30
   0   1   5  810.22   23.10
   0   1  -5  780.12   23.60
   1  -1   5   49.10    4.10
   1  -1   5   48.20    5.00
   1  -1   5   55.19    4.70
  -1  -1  -5   56.39    5.00
  -1  -1  -5   55.19    5.90
   1  -1   5   60.29    5.80
  -1  -1  -5   50.19    5.70
  -1   1  -5   58.59    4.60
   1   1   5   52.79    5.20
   1   1   5   49.30    4.60
  -1   1  -5   52.89    5.50
   1   1   5   61.69    6.30
  -1   1  -5   59.99    5.40
   1   1   5   59.79    4.90
  -1   1  -5   56.99    5.40
   1   1   5   53.39    4.90
   2  -1   5  279.07   14.40
   2  -1   5  311.77   13.70
  -2  -1  -5  289.97   17.30
   2  -1   5  296.57   13.90
   2  -1   5  338.67   14.90
  -2  -1  -5  312.07   12.90
  -2  -1  -5  293.37   14.80
   2   1   5  332.27   15.90
  -2   1  -5  305.07   14.40
  -2   1  -5  283.97   14.30
   2   1   5  297.57   14.20
  -2   1  -5  299.67   14.50
  -2   1  -5  312.07   14.80
   2   1   5  331.67   14.60
   2   1   5  286.77   12.80
   3  -1   5   48.00   10.30
  -3  -1  -5   51.19    8.10
  -3  -1  -5   64.09   11.10
  -3  -1  -5   48.90    9.50
   3  -1   5   47.70    8.80
  -3  -1  -5   52.49    9.20
   3   1   5   30.30    8.10
   3   1   5   44.00    7.80
  -3   1  -5   55.19    9.90
  -3   1  -5   38.00    8.00
  -3   1  -5   49.00    9.10
   3   1   5   57.09    8.40
  -3   1  -5   46.20   10.50
  -4  -1  -5   -6.90    8.70
  -4  -1  -5    3.10    9.90
   4  -1   5   -3.50    7.70
  -4  -1  -5    2.30    7.40
  -4  -1  -5    1.50    7.80
  -4   1  -5   -1.70    9.00
  -4   1  -5    7.60   12.40
   4   1   5   -0.30    8.90
  -4   1  -5   -8.30    6.50
  -4   1  -5    5.00   11.70
  -5  -1  -5   15.40   13.60
  -5  -1  -5   -1.40    9.70
  -5  -1  -5  -13.50   13.10
   5  -1   5    2.90   11.90
  -5   1  -5   -3.00   11.50
  -5   1  -5   -5.50   12.50
  -5   1  -5   -5.20   10.90
   5   1   5   -0.80   12.50
  -5  -2   5   11.50   12.40
  -5  -2   5   -3.40    5.30
   5  -2  -5   -5.40   14.60
  -5  -2   5   -6.10    8.60
  -5   2   5    1.90   14.60
  -5   2   5  -14.00   10.30
   5   2  -5  -11.50   10.30
  -5   2   5   -3.80   10.40
  -4  -2   5   30.80   10.70
  -4  -2   5   25.80   10.90
  -4  -2   5   41.10    6.50
   4  -2  -5   31.30   13.20
   4   2  -5   15.10   10.50
  -4   2   5   24.30   11.70
  -4   2   5   25.10   11.30
   4   2  -5   37.00   11.60
  -4   2   5   35.10   10.30
   4   2  -5   27.30    5.70
  -3  -2   5   66.69   10.90
  -3  -2   5   76.89   10.60
   3  -2  -5   56.99    9.80
   3  -2  -5   60.59   10.90
   3  -2  -5   53.39    9.30
  -3  -2   5   58.49    5.70
   3   2  -5   76.09   12.00
   3   2  -5   57.99    5.50
  -3   2   5   95.09   12.30
  -3   2   5   68.09   11.20
   3   2  -5   59.69    8.80
  -3   2   5   48.50    9.30
  -2  -2   5   98.79    4.20
  -2  -2   5  109.79    9.20
  -2  -2   5   96.39    8.40
   2  -2  -5   99.59    9.50
   2  -2  -5  116.69    9.40
   2  -2  -5  100.29    9.00
   2  -2  -5  107.79   10.50
  -2  -2   5   98.39    8.10
  -2   2   5  100.49    9.80
  -2   2   5   91.49    9.40
   2   2  -5   91.39    8.50
   2   2  -5   93.59    8.40
  -2   2   5  102.19   10.30
   2   2  -5   90.59    9.50
   2   2  -5  104.59    3.90
  -2   2   5   93.39    9.30
   1  -2  -5 1433.06   40.20
   1  -2  -5 1429.66   39.70
   1  -2  -5 1399.66   39.80
  -1  -2   5 1395.36   37.70
   1  -2  -5 1414.86   41.50
  -1  -2   5 1390.86   38.10
  -1  -2   5 1408.86   35.20
  -1  -2   5 1374.36   35.20
  -1  -2   5 1425.96   37.70
   1   2  -5 1413.36   38.20
  -1   2   5 1427.56   41.50
  -1   2   5 1421.66   39.50
  -1   2   5 1440.86   40.20
  -1   2   5 1419.06   40.10
   1   2  -5 1355.06   38.20
   0  -2   5  429.06   13.30
   0  -2   5  420.66   12.90
   0  -2  -5  437.86   14.40
   0  -2  -5  428.06   16.90
   0   2   5  408.56   14.00
   0   2   5  403.16   15.70
   0   2   5  415.56   14.00
   0   2  -5  430.46   12.20
   0   2   5  357.56   14.30
   0   2   5  394.06   15.90
   0   2  -5  421.86   13.30
   1  -2   5  329.77   12.30
   1  -2   5  347.57   12.90
  -1  -2  -5  344.47   12.10
  -1  -2  -5  315.97   14.70
  -1  -2  -5  325.97   12.80
   1  -2   5  341.27   11.80
  -1  -2  -5  337.67   13.80
   1  -2   5  344.17   13.40
  -1   2  -5  338.17   14.00
   1   2   5  342.57   12.10
   1   2   5  332.47   12.00
  -1   2  -5  361.16   13.30
   1   2   5  344.67   13.50
   1   2   5  345.27   12.90
   1   2   5  317.77   16.60
  -1   2  -5  347.07   12.50
  -1   2  -5  340.07   12.50
   2  -2   5  232.58   13.10
   2  -2   5  267.37   13.80
  -2  -2  -5  255.87   13.80
  -2  -2  -5  237.88   12.80
   2  -2   5  247.58   13.60
   2  -2   5  264.27   12.30
  -2  -2  -5  261.57   14.50
   2   2   5  252.77   12.70
  -2   2  -5  249.48   14.10
  -2   2  -5  266.97   13.50
  -2   2  -5  261.77   13.80
  -2   2  -5  229.88   13.00
   2   2   5  242.68   15.00
   2   2   5  239.88   11.00
   2   2   5  243.38   10.90
   3  -2   5  165.48   16.00
  -3  -2  -5  149.88   13.90
  -3  -2  -5  135.99   14.70
  -3  -2  -5  153.08   10.40
  -3  -2  -5  124.39   13.80
   3   2   5  141.39   15.20
  -3   2  -5  159.48   13.80
  -3   2  -5  136.19   13.60
   3   2   5  140.49   12.80
   3   2   5  140.39   11.10
  -3   2  -5  123.99   13.70
  -3   2  -5  125.39   13.90
  -4  -2  -5   16.20   11.90
   4  -2   5   10.70   10.00
  -4  -2  -5   20.30    8.00
  -4  -2  -5   42.70   12.30
  -4   2  -5   17.60   11.10
   4   2   5   23.70   11.50
   4   2   5   24.10    9.50
  -4   2  -5   17.60   11.30
  -4   2  -5   22.90   11.10
  -4   2  -5   26.60   11.10
   5  -2   5  -17.40   11.60
  -5  -2  -5   21.20   13.40
  -5  -2  -5  -19.30    9.60
  -5   2  -5   13.10   14.60
   5   2   5    6.20    8.90
  -5   2  -5    9.90   12.40
  -5   2  -5  -21.80    9.80
   5   2   5    2.50   12.50
  -5  -3   5   10.90   10.30
  -5  -3   5   17.20   12.50
   5  -3  -5   17.10   14.70
   5   3  -5    3.60   12.20
  -5   3   5   15.70   13.00
  -5   3   5  -10.40   12.00
  -5   3   5   -2.90   12.00
  -4  -3   5    2.60    8.10
  -4  -3   5    9.50   10.50
  -4   3   5    3.80    8.50
  -4   3   5   -7.40   10.00
   4   3  -5    6.30    8.50
  -4   3   5   -2.60   11.70
   4   3  -5    7.70   10.00
   3  -3  -5    3.70    6.20
  -3  -3   5    4.90    5.30
   3  -3  -5    2.40    7.40
  -3  -3   5   -2.70    6.70
  -3   3   5   13.60    7.10
   3   3  -5    2.80    7.30
  -3   3   5    9.00    7.00
   3   3  -5    0.10    6.70
  -3   3   5   11.80    9.30
   3   3  -5    4.70    6.80
  -3   3   5   -2.90    7.90
   2  -3  -5    3.50    5.40
   2  -3  -5   -8.10    5.20
  -2  -3   5    0.60    4.80
   2  -3  -5    7.30    5.00
  -2  -3   5    1.30    4.00
   2  -3  -5    2.50    5.60
  -2  -3   5    0.00    4.40
   2   3  -5    9.10    5.60
   2   3  -5   -0.20    3.70
  -2   3   5   -1.70    5.30
  -2   3   5    1.90    4.10
   2   3  -5    2.20    4.30
  -2   3   5    7.00    6.50
  -2   3   5    1.10    4.70
   1  -3  -5   71.79    7.60
  -1  -3   5   84.49    5.50
  -1  -3   5   78.09    4.00
   1  -3  -5   94.99    9.30
  -1  -3   5   68.99    5.60
   1  -3  -5   90.79    7.10
  -1  -3   5   87.59    6.20
   1  -3  -5   87.89    8.00
   1   3  -5   80.19    3.80
  -1   3   5   78.59    8.00
   1   3  -5   89.49    5.50
   1   3  -5   76.49    6.10
   1   3  -5   78.99    6.60
  -1   3   5   80.19    8.50
  -1   3   5   84.39    6.60
  -1   3   5   84.69    8.10
   0  -3  -5  582.94   23.10
   0  -3   5  591.64   16.70
   0  -3  -5  578.64   19.30
   0  -3  -5  629.64   23.10
   0  -3   5  602.94   16.70
   0  -3   5  565.94   18.20
   0  -3   5  605.94   16.90
   0   3  -5  609.24   19.50
   0   3   5  562.84   22.60
   0   3   5  568.74   19.20
   0   3  -5  574.64   18.60
   0   3  -5  569.14   18.30
   0   3  -5  579.04   17.80
   0   3   5  536.25   19.20
   0   3   5  589.04   18.30
  -1  -3  -5  134.99    7.50
  -1  -3  -5  136.29   11.00
   1  -3   5  146.79    8.10
  -1  -3  -5  132.99    8.00
   1  -3   5  148.09    8.00
   1  -3   5  142.79    7.60
  -1  -3  -5  151.78    9.70
   1  -3   5  137.39    9.00
  -1   3  -5  144.69    8.30
  -1   3  -5  136.19    8.10
   1   3   5  141.29    8.00
   1   3   5  142.89    7.70
   1   3   5  134.59    9.30
   1   3   5  154.38   11.00
  -1   3  -5  164.38    8.50
  -1   3  -5  132.29    9.30
  -2  -3  -5  509.65   21.10
   2  -3   5  472.05   19.10
   2  -3   5  478.35   20.30
   2  -3   5  452.85   18.40
   2  -3   5  490.55   20.20
  -2  -3  -5  506.35   21.90
  -2  -3  -5  485.65   19.30
   2   3   5  523.05   22.90
   2   3   5  466.75   20.10
  -2   3  -5  444.96   19.50
  -2   3  -5  463.35   20.40
  -2   3  -5  501.85   20.30
   2   3   5  470.75   18.50
   2   3   5  507.05   16.80
  -2   3  -5  448.46   19.40
   2   3   5  467.35   16.90
  -3  -3  -5   22.40    9.40
  -3  -3  -5   28.10    9.70
  -3  -3  -5   33.90    9.60
   3  -3   5   11.50    8.50
  -3   3  -5   18.80    8.70
   3   3   5   23.10    6.70
   3   3   5   23.60    6.10
  -3   3  -5   12.90    5.90
   3   3   5   21.30    7.70
  -3   3  -5   17.20    8.80
   3   3   5   33.40   10.70
  -3   3  -5   35.40    9.60
  -4  -3  -5    5.50   10.80
   4  -3   5   -1.90    9.80
  -4  -3  -5   10.30   11.10
  -4   3  -5   -3.60   10.90
  -4   3  -5   -3.60   10.40
   4   3   5   13.20    7.50
   4   3   5    4.10    6.50
   4   3   5   14.90   11.80
  -4   3  -5    9.00    8.00
  -4   3  -5   -2.70    9.80
  -5  -3  -5    5.60   13.60
   5  -3   5   -4.10   10.70
  -5  -3  -5    1.40   11.20
   5   3   5    5.50    7.80
   5   3   5    7.10   13.20
  -5   3  -5   -7.80   13.00
  -5   3  -5    8.60   13.90
  -5   3  -5    6.30    9.80
  -5  -4   5   11.40   12.10
   5  -4  -5  -19.00   13.60
  -5   4   5   -4.80   12.00
  -5   4   5    6.40   13.00
   5   4  -5    4.60   13.70
  -5   4   5    5.60   14.50
   4  -4  -5    1.60   10.20
  -4  -4   5   15.30   10.60
  -4  -4   5    7.30    9.00
   4   4  -5    1.80    9.60
   4   4  -5   28.00   10.20
  -4   4   5   -3.10   12.60
  -4   4   5   36.40   12.60
  -4   4   5   10.40    7.60
   3  -4  -5    5.60    8.70
   3  -4  -5   13.40    8.10
  -3  -4   5    6.90    6.30
  -3  -4   5    6.60    7.60
  -3   4   5    9.20    8.70
  -3   4   5    1.00    8.50
  -3   4   5    7.70    6.60
   3   4  -5    5.60    7.80
   3   4  -5   -0.40    6.40
  -3   4   5   -0.50   10.00
   3   4  -5    5.70    7.00
   2  -4  -5   94.19   12.10
   2  -4  -5   71.69    9.10
  -2  -4   5   83.09    8.20
  -2  -4   5   97.39    8.60
  -2  -4   5   84.69    9.60
   2  -4  -5   80.19   11.70
   2  -4  -5  102.59   13.40
  -2   4   5   94.29   10.40
  -2   4   5   66.59    9.10
  -2   4   5  118.49   12.80
  -2   4   5   79.49   11.30
   2   4  -5   78.69    7.60
   2   4  -5   97.59    9.30
   1  -4  -5  774.52   29.40
   1  -4  -5  720.23   26.20
  -1  -4   5  749.73   23.50
  -1  -4   5  725.13   21.00
   1  -4  -5  779.92   24.40
  -1  -4   5  752.02   24.20
  -1  -4   5  753.32   21.20
   1  -4  -5  748.23   27.20
  -1   4   5  717.73   27.30
  -1   4   5  788.32   24.10
   1   4  -5  730.73   21.30
   1   4  -5  773.52   25.40
   1   4  -5  725.93   24.80
  -1   4   5  736.83   26.50
  -1   4   5  749.23   28.90
   0  -4   5  961.70   28.80
   0  -4  -5  856.01   33.00
   0  -4  -5  912.01   29.40
   0  -4  -5 1012.30   34.90
   0  -4   5  926.61   27.80
   0  -4   5  962.60   27.60
   0  -4   5  947.51   25.30
   0   4   5  957.70   34.40
   0   4   5  971.40   27.40
   0   4   5  932.61   30.40
   0   4  -5 1009.70   30.80
   0   4   5  997.40   30.10
   0   4   5  980.90   34.30
   0   4  -5  933.71   28.60
   0   4  -5  998.30   31.50
   0   4  -5  969.80   26.40
  -1  -4  -5   56.29    9.80
  -1  -4  -5   43.20    5.60
   1  -4   5   51.49    6.30
  -1  -4  -5   42.90    7.10
   1  -4   5   46.90    6.30
   1  -4   5   31.70    5.10
   1  -4   5   70.59    8.80
  -1  -4  -5   52.89    6.10
  -1   4  -5   34.70    5.40
   1   4   5   47.60    9.20
   1   4   5   40.30    6.90
   1   4   5   35.50    5.00
  -1   4  -5   53.49    7.40
  -1   4  -5   70.69    9.00
  -1   4  -5   44.70    5.60
   1   4   5   44.00    6.30
   2  -4   5  512.05   23.50
   2  -4   5  597.74   22.20
   2  -4   5  550.24   21.40
  -2  -4  -5  593.44   24.30
  -2  -4  -5  553.64   21.10
  -2  -4  -5  562.74   25.50
   2  -4   5  548.05   22.50
   2   4   5  582.44   24.00
   2   4   5  575.64   19.40
  -2   4  -5  545.85   22.70
  -2   4  -5  578.14   24.30
   2   4   5  579.04   26.20
   2   4   5  555.94   19.00
  -2   4  -5  579.64   22.40
   2   4   5  575.34   20.80
   3  -4   5  262.17   18.40
  -3  -4  -5  221.98   19.50
  -3  -4  -5  248.18   18.10
  -3  -4  -5  247.78   16.60
  -3   4  -5  227.18   16.90
   3   4   5  235.38   17.20
   3   4   5  252.87   12.40
  -3   4  -5  261.07   18.00
   3   4   5  251.67   20.80
  -3   4  -5  236.08   17.40
  -3   4  -5  237.88   18.50
   3   4   5  218.28   12.80
  -4  -4  -5   12.00   10.00
  -4  -4  -5    7.90   10.30
  -4   4  -5   -2.70    9.60
   4   4   5   14.30   14.20
  -4   4  -5    1.70    9.80
   4   4   5   12.70    7.10
  -4   4  -5   -7.10   12.50
   4   4   5    3.80    6.30
  -4   4  -5   -3.00   12.50
  -5  -4  -5  -19.80   10.60
  -5  -4  -5   11.60   13.80
  -5   4  -5    0.80   13.30
  -5   4  -5   -9.00   12.70
   5   4   5   10.20    7.40
   5   4   5   -9.30   16.80
  -5   4  -5   17.50   14.30
  -4  -5   5    4.90    8.50
   4  -5  -5   -6.30   11.10
  -4  -5   5    3.60    9.40
  -4   5   5    2.00   11.30
  -4   5   5   -1.10   13.30
   4   5  -5    6.00   10.90
  -4   5   5    7.30   11.10
   4   5  -5    1.10   10.10
  -3  -5   5   -1.60    5.60
  -3  -5   5   23.90   13.20
   3  -5  -5   -6.20    7.60
   3   5  -5    0.40    8.50
   3   5  -5    9.70    6.70
  -3   5   5   -1.30   10.80
  -3   5   5   11.10    8.20
  -3   5   5   20.30   10.20
   3   5  -5    2.00    5.30
  -3   5   5    2.40    8.60
   2  -5  -5  106.39   10.60
  -2  -5   5   97.89    9.60
   2  -5  -5  120.79   12.30
  -2  -5   5  107.39    8.40
   2  -5  -5  107.29   13.20
  -2   5   5  111.49   14.10
  -2   5   5   89.59   10.90
   2   5  -5   83.69   10.90
  -2   5   5  112.99   14.70
   2   5  -5  117.99   11.30
  -2   5   5  112.89   10.40
   2   5  -5   92.79    7.50
   1  -5  -5  873.21   33.30
   1  -5  -5  897.81   28.70
   1  -5  -5  974.60   35.80
  -1  -5   5  879.11   28.80
  -1  -5   5  933.31   24.60
  -1  -5   5  909.61   30.00
   1  -5  -5  938.81   32.00
  -1  -5   5  928.81   24.20
  -1   5   5  924.31   34.60
  -1   5   5  869.21   34.60
  -1   5   5  908.71   32.10
   1   5  -5  896.71   26.20
   1   5  -5  933.91   31.50
  -1   5   5  932.41   28.30
   1   5  -5  933.21   31.80
   0  -5  -5  188.18   14.40
   0  -5  -5  179.68   11.80
   0  -5  -5  180.28   14.30
   0  -5   5  198.28   11.10
   0  -5   5  186.48    6.70
   0  -5   5  175.88    9.80
   0  -5   5  171.78    6.10
   0   5   5  190.58   14.90
   0   5  -5  195.58   12.90
   0   5  -5  195.38   11.20
   0   5   5  172.48   14.80
   0   5   5  206.08   10.80
   0   5   5  181.88   12.20
   0   5   5  196.48    8.50
  -1  -5  -5  123.79    7.80
  -1  -5  -5  125.39    9.40
   1  -5   5  137.99   10.10
   1  -5   5  131.69    7.90
  -1  -5  -5  136.19   12.40
  -1  -5  -5  133.59   14.10
   1  -5   5  132.49    9.60
   1  -5   5  137.89   11.40
   1   5   5  142.19    9.50
   1   5   5  141.79   12.80
   1   5   5  122.59    7.60
  -1   5  -5  120.29    8.20
  -1   5  -5  132.09   11.40
  -1   5  -5  125.19   10.20
   1   5   5  127.29   13.60
  -1   5  -5  135.99   11.40
  -2  -5  -5    7.60    7.90
  -2  -5  -5    7.90    5.80
  -2  -5  -5   14.20    7.00
   2  -5   5   11.50    6.20
   2  -5   5   -3.90    6.70
   2   5   5   -2.30    5.30
  -2   5  -5    8.70    5.90
  -2   5  -5   12.40    7.00
   2   5   5    2.90    6.50
   2   5   5    3.30    5.20
  -2   5  -5    1.40    4.60
   2   5   5   10.20    5.10
  -2   5  -5    6.60    8.50
   2   5   5   14.20    5.30
  -3  -5  -5    4.60    7.10
  -3  -5  -5   -6.60    7.40
   3  -5   5    5.90    9.50
   3   5   5   -0.50    5.20
  -3   5  -5  -13.60    8.00
   3   5   5    2.40    6.60
   3   5   5   -2.50    5.30
  -3   5  -5    3.80    9.60
  -3   5  -5    3.80    8.90
  -3   5  -5   22.10   11.00
  -4  -5  -5    0.20   10.20
   4  -5   5    8.50   11.00
  -4  -5  -5    7.50   10.80
   4   5   5    5.90    6.50
   4   5   5    1.20    5.90
  -4   5  -5    7.00   13.70
  -4   5  -5   -6.30    9.70
  -4   5  -5   -0.40    8.40
  -4   5  -5   -1.10   10.90
   4   5   5   -3.50   12.80
  -4  -6   5   43.90   11.80
  -4  -6   5   29.50    9.90
   4  -6  -5   55.99   14.30
  -4   6   5   45.00   14.90
   4   6  -5   20.30   12.80
  -4   6   5   25.70   13.30
  -4   6   5   35.00   17.00
   4   6  -5   47.30   13.80
  -3  -6   5  148.69   12.50
  -3  -6   5  160.88   13.90
   3  -6  -5   95.59   14.50
   3   6  -5  136.39   17.60
   3   6  -5  136.09   11.40
  -3   6   5  107.89   14.40
  -3   6   5  170.48   20.10
   3   6  -5  175.68   16.50
  -3   6   5  157.18   19.50
  -3   6   5  151.08   15.90
  -2  -6   5  356.16   18.40
   2  -6  -5  367.36   18.20
  -2  -6   5  360.86   13.90
   2  -6  -5  368.56   23.10
  -2   6   5  361.46   21.70
   2   6  -5  386.66   22.00
  -2   6   5  342.47   22.30
  -2   6   5  394.86   23.50
   2   6  -5  351.86   13.70
  -2   6   5  365.16   21.50
   2   6  -5  385.76   20.30
   1  -6  -5  220.88   11.70
   1  -6  -5  251.27   18.10
  -1  -6   5  211.48   12.90
   1  -6  -5  209.48   16.40
  -1  -6   5  227.48   11.10
   1   6  -5  205.68   10.60
  -1   6   5  209.18   18.20
  -1   6   5  242.28   16.70
   1   6  -5  220.28   15.50
  -1   6   5  195.88   16.60
  -1   6   5  216.28   11.40
   1   6  -5  206.18   15.30
   0  -6   5 1166.08   36.90
   0  -6  -5 1163.38   38.10
   0  -6  -5 1242.38   59.29
   0  -6  -5 1193.28   42.70
   0  -6   5 1171.68   40.20
   0  -6   5 1064.79   36.10
   0   6   5 1263.77   35.00
   0   6   5 1147.89   43.50
   0   6   5 1115.19   42.70
   0   6  -5 1222.38   40.70
   0   6   5 1186.38   32.30
   0   6  -5 1152.48   36.50
   0   6   5 1180.78   38.10
   0   6  -5 1170.48   39.60
  -1  -6  -5  339.97   19.90
   1  -6   5  360.76   13.30
  -1  -6  -5  343.77   21.90
  -1  -6  -5  325.17   12.80
   1  -6   5  342.67   16.20
   1  -6   5  319.97   18.20
  -1  -6  -5  334.97   16.00
   1   6   5  339.37   22.30
  -1   6  -5  327.87   18.70
   1   6   5  350.66   12.50
   1   6   5  356.06   16.30
   1   6   5  320.87   20.70
  -1   6  -5  331.97   13.60
  -1   6  -5  324.97   19.30
  -1   6  -5  335.97   18.10
   2  -6   5  758.92   27.60
  -2  -6  -5  857.61   33.90
   2  -6   5  874.11   31.10
  -2  -6  -5  766.72   26.40
  -2  -6  -5  809.42   26.80
   2   6   5  794.82   33.80
  -2   6  -5  772.72   31.70
  -2   6  -5  774.42   28.10
  -2   6  -5  862.11   32.50
   2   6   5  812.32   26.60
   2   6   5  773.52   26.80
   2   6   5  787.82   35.80
  -2   6  -5  850.81   33.30
   2   6   5  793.22   25.90
  -3  -6  -5  404.76   20.50
  -3  -6  -5  455.75   25.40
   3  -6   5  455.35   25.10
  -3   6  -5  483.45   29.50
  -3   6  -5  415.96   22.20
  -3   6  -5  491.65   26.50
   3   6   5  428.76   17.60
   3   6   5  421.26   25.80
   3   6   5  445.76   28.40
  -3   6  -5  414.26   25.90
   3   6   5  459.05   17.50
  -4  -6  -5   43.70   12.30
  -4  -6  -5   52.59   12.90
   4  -6   5   44.00   13.60
  -4   6  -5   56.99   14.60
  -4   6  -5   85.19   16.00
  -4   6  -5   84.39   16.20
   4   6   5   71.39    7.50
   4   6   5   70.69    7.30
   4   6   5   53.29   14.40
  -4   6  -5   76.19   18.40
   4  -7  -5   -8.50   11.70
  -4  -7   5    9.70    9.00
  -4   7   5    0.10   13.30
   4   7  -5   11.00   15.20
  -4   7   5  -16.90   13.90
  -4   7   5   18.60   12.20
  -3  -7   5   36.80    7.50
   3  -7  -5   30.40   13.40
  -3  -7   5   29.50    9.20
   3   7  -5   17.50    6.70
   3   7  -5   24.20    8.80
   3   7  -5   35.40   14.00
  -3   7   5   18.90   12.60
  -3   7   5   21.90   10.00
  -3   7   5   27.90   11.50
  -3   7   5   35.20   12.80
   2  -7  -5   10.50    8.60
  -2  -7   5   11.00    3.70
   2  -7  -5   12.70    6.40
   2   7  -5    5.50    7.30
   2   7  -5    8.90    4.30
  -2   7   5    2.30    7.60
  -2   7   5   13.30    8.50
  -2   7   5    8.40   11.40
  -2   7   5    9.50   11.00
   2   7  -5   -2.70    6.40
   1  -7  -5  120.89   14.50
   1  -7  -5  127.89    9.30
  -1  -7   5  109.09    9.60
  -1  -7   5  121.59   10.80
  -1   7   5  174.78   28.10
   1   7  -5  128.09   14.30
   1   7  -5  126.39   14.10
   1   7  -5  115.19    9.80
  -1   7   5  122.09    9.40
  -1   7   5  133.69   14.00
   0  -7   5   28.60    6.60
   0  -7   5   11.00    7.30
   0  -7  -5   17.50    8.90
   0  -7  -5   20.10    8.40
   0   7  -5    5.70    7.10
   0   7   5   19.80    6.60
   0   7   5   13.90    8.60
   0   7  -5   10.60    6.90
   0   7   5    9.30    3.70
   0   7   5    5.50    8.00
   0   7   5   15.70    9.70
   0   7  -5   14.00    7.60
  -1  -7  -5  158.88   13.00
   1  -7   5  142.99    8.80
  -1  -7  -5  141.49   15.20
   1  -7   5  142.19   19.40
  -1   7  -5  147.09   15.50
   1   7   5  167.48   17.90
   1   7   5  153.58   16.60
   1   7   5  174.18   12.90
  -1   7  -5  146.09    9.30
   1   7   5  173.88    8.10
   1   7   5  166.88    9.10
  -1   7  -5  165.48   17.90
   2  -7   5   66.19   11.00
   2  -7   5   61.59    9.30
  -2  -7  -5   68.89    9.60
  -2  -7  -5   78.29   14.10
  -2  -7  -5   58.29    7.70
   2   7   5   56.69    7.20
   2   7   5   54.89    8.70
  -2   7  -5   68.09   11.20
  -2   7  -5   36.60   13.10
  -2   7  -5   41.60   10.70
   2   7   5   54.29   14.10
   2   7   5   92.99   16.10
  -2   7  -5   54.79    9.30
   3  -7   5   21.10   10.50
  -3  -7  -5    4.50    8.50
  -3  -7  -5   -7.80    6.80
   3   7   5   13.70    6.30
  -3   7  -5   -9.10    9.50
  -3   7  -5   -5.00   11.80
  -3   7  -5   -4.00    9.00
   3   7   5    9.60    6.60
   3   7   5    6.50    7.90
   3   7   5    1.90    9.50
   3   7   5   -5.60    7.80
  -3   7  -5    4.70    7.40
  -4  -7  -5    1.20   11.40
  -4  -7  -5   -1.20    9.80
  -4   7  -5    5.30   14.60
  -4   7  -5   -4.50   11.90
   4   7   5    5.00   10.00
  -4   7  -5    8.90   14.70
  -4  -8   5   52.89   10.00
   4  -8  -5   14.20   18.80
  -4   8   5   16.20   19.70
  -4   8   5   30.70   13.60
  -4   8   5   41.90   18.00
   4   8  -5   26.80   14.80
   3  -8  -5   50.99   16.60
  -3  -8   5  100.49   19.50
  -3  -8   5   73.59    8.10
  -3   8   5   43.00   13.80
   3   8  -5   54.09    7.90
  -3   8   5   69.99   17.90
  -3   8   5   53.69   12.30
   3   8  -5   69.09   15.80
  -2  -8   5  206.08   15.90
   2  -8  -5  225.98   21.10
  -2  -8   5  224.18    8.80
   2  -8  -5  186.28   13.40
   2   8  -5  212.98   19.30
  -2   8   5  253.47   26.80
  -2   8   5  226.28   14.70
  -2   8   5  198.08   19.60
  -2   8   5  241.08   22.90
   2   8  -5  216.18   20.60
  -1  -8   5  456.75   21.30
   1  -8  -5  477.35   26.30
  -1  -8   5  406.46   18.80
  -1   8   5  426.06   25.10
   1   8  -5  410.76   25.20
  -1   8   5  484.95   30.30
  -1   8   5  425.96   26.40
  -1   8   5  455.75   17.10
   1   8  -5  445.26   18.80
  -1   8   5  458.35   17.90
   0  -8   5  287.27   16.50
   0  -8  -5  307.17   21.50
   0   8   5  339.07   24.10
   0   8   5  306.87   10.50
   0   8  -5  317.67   21.00
   0   8  -5  298.87   18.10
   0   8   5  301.57   19.10
   0   8   5  287.77   22.30
   0   8  -5  309.67   20.10
   1  -8   5   71.59   10.40
  -1  -8  -5   70.99   11.40
  -1  -8  -5   47.90   11.10
   1  -8   5   58.39    5.80
  -1   8  -5   64.09    6.20
  -1   8  -5   59.89   12.40
  -1   8  -5   62.89   14.00
   1   8   5   50.89    3.50
   1   8   5   78.29   16.10
   1   8   5   52.39   10.40
   1   8   5   33.40    9.70
   2  -8   5  217.28   13.80
  -2  -8  -5  244.38   20.70
  -2  -8  -5  226.38   11.60
  -2   8  -5  217.08   20.00
  -2   8  -5  207.98   14.00
   2   8   5  215.18   23.30
  -2   8  -5  233.58   19.40
   2   8   5  244.38   14.80
   2   8   5  235.78   11.10
  -2   8  -5  209.58   21.20
   2   8   5  223.68   23.20
   3  -8   5   80.29   14.60
  -3  -8  -5   85.09   16.30
  -3   8  -5   84.29   17.30
   3   8   5   68.19   16.90
  -3   8  -5   95.39   13.50
   3   8   5   96.19    9.60
  -3   8  -5   95.89   16.70
   3   8   5  110.49   10.60
  -3   8  -5  102.49   18.30
   3   8   5   81.39   10.20
  -4   8  -5    0.00   12.00
   3  -9  -5   19.20   13.70
  -3   9   5    2.10   12.90
   3   9  -5    1.90   10.60
  -3   9   5   10.20   13.10
  -3   9   5    6.90   10.80
   2  -9  -5   21.50   11.30
  -2  -9   5   23.10    8.90
  -2   9   5   18.90   13.20
   2   9  -5   27.30   11.40
  -2   9   5   31.30   17.10
  -2   9   5    7.50    7.80
  -2   9   5   26.80   11.80
   2   9  -5   21.70   12.60
  -1  -9   5   68.89   10.20
  -1  -9   5   51.39    9.50
   1  -9  -5   41.80   11.00
  -1   9   5   49.70   13.40
  -1   9   5   58.29   14.00
   1   9  -5   57.89    9.60
  -1   9   5   53.29   15.80
  -1   9   5   66.19    7.00
  -1   9   5   65.89    7.30
   1   9  -5   45.40   12.70
   0  -9  -5    9.60    8.00
   0  -9   5    5.00    6.40
   0   9   5   -0.90    9.80
   0   9   5    1.40    9.90
   0   9   5    6.40   10.90
   0   9  -5    7.30    8.90
   0   9  -5    3.10    8.80
   1  -9   5   35.90    9.10
  -1  -9  -5   25.10    9.70
  -1   9  -5   19.00   11.60
  -1   9  -5   13.50   11.80
   1   9   5   14.90    9.60
   1   9   5   31.10   13.10
   1   9   5   12.20    9.80
   2  -9   5   12.40    7.30
  -2  -9  -5   20.10    9.90
  -2  -9  -5   19.40   10.30
   2  -9   5   18.70    8.90
  -2   9  -5   21.80    7.80
   2   9   5    5.80   15.20
  -2   9  -5   27.60   10.50
  -2   9  -5   24.80   12.70
   2   9   5   18.70    9.50
   2   9   5   31.10   15.20
  -2   9  -5   18.70   14.30
  -3  -9  -5   10.40    6.30
  -3  -9  -5   23.40   11.20
  -3   9  -5    3.20   12.30
  -3   9  -5   18.70   10.30
   3   9   5   23.70    7.10
   3   9   5   13.60   10.30
  -3   9  -5    2.90   12.00
   2 -10  -5  107.29   17.00
  -2  10   5  130.19   24.90
   2  10  -5  114.49   19.60
   2  10  -5  107.89    8.10
   2  10  -5  129.69   21.60
  -2  10   5  144.19   20.60
  -2  10   5  128.19   11.90
  -1 -10   5  165.28   14.60
   1 -10  -5  168.78   18.90
  -1  10   5  158.18   21.50
   1  10  -5  184.98   21.80
   1  10  -5  161.88   21.40
  -1  10   5  145.09    8.40
   1  10  -5  160.88   14.30
  -1  10   5  147.89    8.50
  -1  10   5  192.78   21.30
   0 -10   5  171.78   14.40
   0 -10  -5  167.38   18.30
   0  10   5  152.88   18.20
   0  10   5  199.78   22.50
   0  10   5  205.08   23.10
   0  10  -5  167.58   17.50
   0  10  -5  178.28   19.80
   1 -10   5  201.38   16.30
  -1 -10  -5  234.28   21.10
  -1  10  -5  223.58   20.40
  -1  10  -5  249.58   23.80
   1  10   5  223.98   23.70
  -1  10  -5  213.98   21.20
   1  10   5  195.48   35.80
   1  10   5  217.68   18.30
  -2 -10  -5  115.99   16.80
  -2  10  -5  141.69   11.20
   2  10   5  145.69   14.40
  -2  10  -5  102.39   20.40
  -2  10  -5  103.89   19.70
   2  10   5  119.39   26.90
  -2  10  -5   74.19   19.10
  -2  11   5   23.90   16.20
   2  11  -5   15.70   12.90
  -2  11   5   18.60   16.80
  -1  11   5   32.10   16.20
   1  11  -5   38.30   10.60
  -1  11   5   46.30   17.40
   1  11  -5   40.30   13.40
   0 -11  -5   25.80   12.00
   0  11  -5    2.40    9.80
   0  11  -5   16.40   11.80
   0  11   5   15.40   12.80
   0  11  -5   11.30   11.10
   0  11   5   -9.70   11.90
   1  11   5   13.30   14.70
   1  11   5    0.40   11.00
  -1  11  -5   -1.90   11.20
  -1  11  -5   14.00   13.60
  -2  11  -5   27.20   14.60
   2  11   5   39.40   17.70
   2  11   5   35.20   10.60
  -5   0   6   14.50    9.40
  -5   0   6   12.60   11.20
  -5   0   6    8.50   14.10
   5   0  -6   10.90   15.10
  -4   0   6  147.79   17.70
   4   0  -6  177.98   17.30
  -4   0   6  170.68   16.30
   4   0  -6  159.88   19.10
  -4   0   6  174.88   13.50
   4   0  -6  160.98   13.60
   3   0  -6  937.01   33.40
   3   0  -6  933.41   29.90
  -3   0   6  887.31   33.90
  -3   0   6  936.11   33.20
  -3   0   6  939.11   30.20
  -3   0   6  946.01   34.10
   3   0  -6  997.00   36.10
   2   0  -6  130.09    9.80
   2   0  -6  101.29    7.00
  -2   0   6  105.39    8.00
  -2   0   6  123.89    9.80
   2   0  -6   97.09    8.50
  -2   0   6  120.19    8.80
   2   0  -6  110.19    9.60
  -2   0   6  119.19    9.10
  -1   0   6 3336.47   85.89
  -1   0   6 3371.76   87.69
   1   0  -6 3354.46   85.29
   1   0  -6 3504.75   86.89
  -1   0   6 3406.96   85.79
  -1   0   6 3448.16   86.69
   1   0  -6 3318.37   87.39
  -1   0  -6 2612.14   66.59
   1   0   6 2463.05   67.29
  -1   0  -6 2526.95   66.49
  -1   0  -6 2688.23   68.09
   1   0   6 2486.75   66.39
   1   0   6 2627.44   67.19
   1   0   6 2543.25   65.99
   2   0   6 8779.52  223.08
   2   0   6 8952.40  222.58
  -2   0  -6 8946.60  224.08
  -2   0  -6 8739.83  222.08
  -2   0  -6 8869.41  224.18
  -2   0  -6 9026.10  224.48
   2   0   6 9203.68  224.98
   2   0   6 8646.94  223.68
   3   0   6 1547.45   50.49
  -3   0  -6 1738.63   49.70
  -3   0  -6 1690.23   52.59
   3   0   6 1669.23   49.99
  -3   0  -6 1610.84   52.29
   3   0   6 1716.93   53.79
  -3   0  -6 1646.94   51.99
  -4   0  -6  293.67   21.10
   4   0   6  302.97   22.90
  -4   0  -6  315.77   19.00
  -4   0  -6  278.67   21.50
  -4   0  -6  313.47   21.80
  -5   0  -6    5.70   11.40
   5   0   6   22.70   12.70
  -5   0  -6    9.50   10.80
  -5   0  -6   30.20   13.60
  -5  -1   6   14.40   14.20
  -5  -1   6  -14.70    9.50
   5  -1  -6   -0.20   13.50
  -5  -1   6    7.70   10.10
   5   1  -6   -7.50   12.80
  -5   1   6    1.60   11.00
  -5   1   6   -6.70   12.60
  -5   1   6    8.20   10.30
  -4  -1   6   21.80    6.90
   4  -1  -6   41.10   13.90
  -4  -1   6   15.40    9.00
   4  -1  -6   16.10    8.60
  -4  -1   6   18.50   10.80
  -4   1   6   23.90    8.60
  -4   1   6   51.29   12.70
  -4   1   6    6.10    9.00
   4   1  -6   17.20    9.40
   4   1  -6   17.60   10.90
   4   1  -6   29.40    7.20
  -3  -1   6   41.00    8.60
   3  -1  -6   35.90    9.30
   3  -1  -6   45.90    9.40
  -3  -1   6   31.00    9.30
   3  -1  -6   32.90    7.60
  -3  -1   6   17.90    5.50
   3   1  -6   37.90    5.90
  -3   1   6   30.30    8.50
  -3   1   6   34.50    9.30
  -3   1   6   26.80    7.80
   3   1  -6   31.20    7.50
  -3   1   6   24.60    7.30
   3   1  -6   30.00   13.20
   2  -1  -6  305.27   15.10
   2  -1  -6  302.27   14.70
   2  -1  -6  313.87   15.80
  -2  -1   6  333.57   14.20
  -2  -1   6  319.57   14.50
   2  -1  -6  312.47   13.90
  -2  -1   6  310.17   11.70
  -2  -1   6  312.07   14.80
  -2   1   6  326.97   15.50
   2   1  -6  312.17   11.10
   2   1  -6  333.87   14.60
  -2   1   6  333.67   14.80
   2   1  -6  337.47   14.50
  -2   1   6  340.07   15.70
   2   1  -6  344.77   15.70
  -2   1   6  295.37   14.50
   1  -1  -6  670.23   20.80
   1  -1  -6  655.93   21.50
   1  -1  -6  642.54   21.20
  -1  -1   6  661.03   18.30
  -1  -1   6  667.13   20.90
   1  -1  -6  687.33   20.40
  -1  -1   6  646.94   18.80
  -1  -1   6  629.74   19.20
   1   1  -6  663.03   19.70
  -1   1   6  671.03   20.50
  -1   1   6  626.94   21.30
  -1   1   6  647.24   20.60
   1   1  -6  637.54   17.90
   1   1  -6  668.43   19.40
  -1   1   6  662.03   21.40
   1   1  -6  648.54   20.40
   0  -1   6   31.00    4.30
   0  -1  -6   31.10    4.80
   0  -1   6   24.60    3.30
   0  -1  -6   28.10    3.70
   0   1   6   29.00    3.50
   0   1  -6   24.80    4.20
   0   1   6   31.10    4.00
   0   1   6   37.30    4.10
   0   1  -6   32.80    3.70
  -1  -1  -6   28.10    5.20
   1  -1   6   23.00    4.30
   1  -1   6   30.00    4.10
  -1  -1  -6   16.10    4.10
  -1  -1  -6   16.90    3.40
   1  -1   6   25.50    3.30
   1  -1   6   25.70    4.60
   1   1   6   19.20    4.30
   1   1   6   17.20    3.50
  -1   1  -6   24.30    4.40
   1   1   6   25.70    4.00
   1   1   6   27.20    5.10
   1   1   6   26.10    4.20
  -1   1  -6   20.50    4.80
  -1   1  -6   20.40    3.40
  -1   1  -6   27.70    3.70
  -2  -1  -6  335.27   14.10
   2  -1   6  353.16   16.00
  -2  -1  -6  343.37   15.80
  -2  -1  -6  347.97   16.70
  -2  -1  -6  342.67   15.90
   2  -1   6  333.67   15.60
   2  -1   6  317.97   15.10
   2  -1   6  351.76   14.80
  -2   1  -6  380.96   16.50
   2   1   6  366.56   16.10
   2   1   6  337.77   15.40
  -2   1  -6  334.47   15.40
   2   1   6  389.16   20.80
   2   1   6  347.37   14.30
  -2   1  -6  360.26   15.90
  -2   1  -6  322.07   15.40
  -3  -1  -6    5.60    6.40
   3  -1   6    7.30    6.10
   3  -1   6   -0.30    6.90
  -3  -1  -6   13.40    7.90
  -3  -1  -6   16.80    8.00
  -3  -1  -6   13.30    8.00
   3   1   6   13.10    8.00
  -3   1  -6    2.30    7.50
  -3   1  -6    9.50    7.70
   3   1   6   18.90    6.90
  -3   1  -6    9.10    6.30
   4  -1   6    1.50    9.80
  -4  -1  -6   -0.20    8.60
  -4  -1  -6   -2.40    7.50
  -4  -1  -6   -5.10    8.00
  -4  -1  -6    3.20    9.70
   4   1   6  -11.20    8.20
  -4   1  -6   12.20    8.60
  -4   1  -6   -1.50    8.70
  -4   1  -6    3.70    8.90
  -4   1  -6   -0.70   10.70
  -5  -1  -6   10.80   12.90
   5  -1   6    7.60   10.90
  -5  -1  -6   37.30   11.80
  -5  -1  -6   13.70   13.00
   5   1   6    5.30   15.10
  -5   1  -6    5.60   13.30
  -5   1  -6    7.90   13.60
   5  -2  -6   29.60   16.20
  -5  -2   6   27.90    6.20
  -5  -2   6    0.50   13.60
  -5  -2   6   14.50   10.00
  -5   2   6   23.20   14.50
  -5   2   6   29.90   12.20
  -5   2   6   20.20   10.90
   5   2  -6   20.20   12.90
  -4  -2   6  186.18   16.50
  -4  -2   6  173.28    9.90
   4  -2  -6  135.59   18.80
  -4  -2   6  188.78   19.00
   4  -2  -6  162.18   16.90
   4   2  -6  176.68   17.80
  -4   2   6  183.98   18.50
  -4   2   6  188.78   19.70
  -4   2   6  188.78   18.50
   4   2  -6  164.38    9.30
   4   2  -6  173.48   20.50
  -3  -2   6 1353.16   42.70
   3  -2  -6 1264.17   43.50
   3  -2  -6 1331.07   41.90
   3  -2  -6 1317.77   45.40
  -3  -2   6 1239.58   41.70
  -3  -2   6 1290.97   34.70
   3   2  -6 1295.77   44.20
   3   2  -6 1300.27   34.40
  -3   2   6 1324.57   43.70
  -3   2   6 1277.27   43.40
  -3   2   6 1280.47   44.20
  -3   2   6 1203.28   53.89
   3   2  -6 1296.27   43.40
   2  -2  -6 1165.78   37.10
  -2  -2   6 1119.29   34.20
  -2  -2   6 1085.79   33.40
   2  -2  -6 1080.79   35.00
  -2  -2   6 1115.69   28.50
   2  -2  -6 1120.69   34.60
  -2  -2   6 1101.59   34.10
   2  -2  -6 1072.29   35.10
   2   2  -6 1133.89   34.30
  -2   2   6 1094.79   36.20
  -2   2   6 1121.19   35.20
  -2   2   6 1096.79   35.30
   2   2  -6 1152.18   35.50
   2   2  -6 1089.09   33.90
  -2   2   6 1129.99   35.40
   2   2  -6 1021.00   28.00
   1  -2  -6 1006.00   32.40
   1  -2  -6 1024.50   31.20
   1  -2  -6 1020.30   30.70
  -1  -2   6 1015.40   28.20
   1  -2  -6  977.40   30.50
  -1  -2   6 1025.50   26.50
  -1  -2   6 1037.10   29.40
  -1  -2   6 1063.89   28.20
  -1  -2   6  992.90   26.60
  -1   2   6 1040.30   31.20
   1   2  -6 1061.99   29.20
   1   2  -6 1058.69   28.90
  -1   2   6 1053.89   30.80
   1   2  -6 1018.10   29.40
  -1   2   6 1013.60   32.40
  -1   2   6 1033.90   31.00
   1  -2   6 9999.00  237.98
  -1  -2  -6 9450.75  238.18
   1  -2   6 9667.93  236.58
   1  -2   6 9734.33  238.48
  -1   2  -6 9577.44  236.98
   1   2   6 9579.44  238.18
  -1   2  -6 9140.08  237.98
  -2  -2  -6 3776.92  102.49
  -2  -2  -6 3713.13  101.09
   2  -2   6 3889.91  100.79
  -2  -2  -6 3916.81  100.69
   2  -2   6 3812.22  100.49
   2  -2   6 3828.92   99.19
   2  -2   6 3777.32  100.19
   2   2   6 3832.92  102.99
  -2   2  -6 3792.22  100.39
  -2   2  -6 3714.33  100.49
  -2   2  -6 3717.93  100.39
   2   2   6 3741.33  100.89
  -2   2  -6 3814.82  100.69
   2   2   6 3731.13   97.79
   2   2   6 3765.32   99.89
   2   2   6 3871.61   97.69
  -3  -2  -6 1458.15   47.80
   3  -2   6 1434.16   47.60
  -3  -2  -6 1449.55   46.70
  -3  -2  -6 1454.55   42.50
  -3  -2  -6 1466.35   48.70
  -3   2  -6 1509.25   46.80
  -3   2  -6 1478.15   47.30
   3   2   6 1464.95   49.60
  -3   2  -6 1362.06   46.70
   3   2   6 1380.76   46.50
   3   2   6 1422.76   42.30
  -3   2  -6 1403.96   46.80
   3   2   6 1405.76   43.00
  -4  -2  -6  444.86   25.80
   4  -2   6  424.96   26.00
  -4  -2  -6  434.96   20.00
  -4  -2  -6  402.46   24.80
  -4   2  -6  394.26   24.90
  -4   2  -6  456.75   25.80
  -4   2  -6  368.16   24.10
  -4   2  -6  449.56   24.90
   4   2   6  435.26   28.00
   4   2   6  396.86   19.60
  -5  -2  -6    8.30   13.20
  -5  -2  -6   26.00   14.00
   5  -2   6   28.70   15.20
  -5   2  -6    7.10   11.80
   5   2   6   17.70   15.30
  -5   2  -6   20.30   13.80
   5   2   6   12.70    9.20
  -5   2  -6   23.80   16.00
  -5  -3   6    2.30   11.60
  -5  -3   6  -19.30    9.20
   5  -3  -6   16.40   16.30
  -5   3   6   -2.20   12.40
  -5   3   6  -19.50   11.50
   5   3  -6    3.10   14.00
  -5   3   6   -5.10   12.50
  -4  -3   6   22.00   10.60
  -4  -3   6   24.90   10.00
   4  -3  -6   27.50   12.70
   4   3  -6   16.30    9.10
  -4   3   6   45.80   12.80
   4   3  -6   35.70   12.70
  -4   3   6   36.10   12.50
  -4   3   6   27.90   12.40
  -3  -3   6   72.49   10.10
  -3  -3   6   95.79   11.60
   3  -3  -6   57.49   11.10
   3   3  -6   63.79   11.20
   3   3  -6   90.19   11.60
   3   3  -6   67.09   10.50
  -3   3   6   77.69   11.80
  -3   3   6   80.29   13.40
  -3   3   6   95.39   13.60
  -3   3   6   68.69   11.50
  -2  -3   6 1130.99   34.90
   2  -3  -6 1258.77   48.60
   2  -3  -6 1161.38   39.40
   2  -3  -6 1126.39   37.50
  -2  -3   6 1149.19   34.90
  -2  -3   6 1145.49   35.70
  -2   3   6 1173.98   38.40
   2   3  -6 1143.89   36.90
  -2   3   6 1167.58   36.90
  -2   3   6 1204.18   38.20
  -2   3   6 1130.49   38.70
   2   3  -6 1157.68   34.80
  -1  -3   6    0.60    2.50
   1  -3  -6    9.50    4.80
  -1  -3   6    3.60    2.50
  -1  -3   6   12.20    3.40
   1  -3  -6    9.10    4.80
   1  -3  -6   10.60    4.60
  -1  -3   6    1.90    2.00
   1  -3  -6   -0.60    3.50
  -1   3   6    1.70    4.00
   1   3  -6    8.00    3.40
  -1   3   6    2.70    4.20
  -1   3   6    2.70    3.90
  -1   3   6    3.90    5.30
   1   3  -6    1.10    2.60
   1   3  -6    3.40    1.90
   0  -3   6   29.40    4.40
   0  -3   6   20.50    2.10
   0  -3  -6   43.30    7.40
   0  -3   6   27.70    3.50
   0  -3  -6   22.30    5.70
   0  -3   6   25.60    2.10
   0  -3  -6   30.20    4.90
   0   3  -6   26.40    3.90
   0   3   6   17.90    4.70
   0   3  -6   26.70    4.20
   0   3   6   21.60    4.30
   0   3   6   24.70    4.80
   0   3   6   41.80    5.60
   0   3  -6   26.50    4.50
   0   3   6   25.00    6.10
   0   3  -6   28.80    4.10
   1  -3   6 2342.17   60.29
   1  -3   6 2329.37   59.69
   1  -3   6 2231.78   59.39
  -1  -3  -6 2237.98   60.69
   1  -3   6 2225.48   61.79
  -1  -3  -6 2319.87   63.39
  -1  -3  -6 2235.18   65.29
  -1  -3  -6 2180.98   59.79
   1   3   6 2277.57   59.89
   1   3   6 2302.97   60.69
  -1   3  -6 2277.67   62.19
   1   3   6 2242.48   62.69
   1   3   6 2292.67   65.79
  -1   3  -6 2335.97   60.89
  -1   3  -6 2247.88   60.39
  -1   3  -6 2232.38   60.29
   2  -3   6  114.99   11.40
  -2  -3  -6  134.59   11.50
  -2  -3  -6  135.89   12.00
   2  -3   6  148.89    9.80
  -2  -3  -6  109.39    9.60
   2  -3   6  130.29   10.70
   2  -3   6  128.29   10.60
   2   3   6  137.59    9.00
  -2   3  -6  141.29   11.60
  -2   3  -6  118.99   11.40
   2   3   6  162.98   10.50
   2   3   6  146.09   13.40
  -2   3  -6  136.09   10.40
   2   3   6  136.79    8.70
   2   3   6  137.89   11.10
  -2   3  -6  145.39   11.10
   3  -3   6   86.69   12.60
  -3  -3  -6  126.39   20.80
  -3  -3  -6   92.49   13.40
  -3  -3  -6   93.29   12.50
  -3   3  -6   82.19   12.30
  -3   3  -6  101.49   13.20
   3   3   6  120.49   14.30
  -3   3  -6   86.39   11.00
   3   3   6   98.49    9.30
   3   3   6   82.99   13.00
   3   3   6   98.99   10.30
   4  -3   6   86.89   14.10
  -4  -3  -6   74.19   13.40
  -4  -3  -6  101.89   16.20
  -4   3  -6   81.39   14.20
   4   3   6   80.59   10.10
   4   3   6  106.99   11.90
  -4   3  -6   84.09   15.40
  -4   3  -6   53.89   10.90
   4   3   6   62.89   16.20
  -4   3  -6   81.49   14.60
  -5  -3  -6  -10.50   11.60
  -5  -3  -6   12.40   11.20
   5   3   6   -1.50    7.90
  -5   3  -6   23.50   15.10
  -5   3  -6   -5.30   11.40
   5   3   6  -30.00   12.80
  -5   3  -6   13.10   14.40
  -5  -4   6   47.70   13.40
   5  -4  -6   17.30   16.60
  -5   4   6   24.40   13.90
  -5   4   6    2.50   14.10
  -5   4   6   11.60   14.20
   5   4  -6    1.80   13.80
   4  -4  -6  236.88   25.60
  -4  -4   6  191.68   17.80
  -4  -4   6  173.68   17.00
   4   4  -6  163.38   17.10
  -4   4   6  220.98   32.30
   4   4  -6  199.08   21.40
  -4   4   6  193.48   19.80
  -4   4   6  187.28   19.70
  -3  -4   6  444.36   21.10
   3  -4  -6  466.45   23.70
   3  -4  -6  432.16   25.40
  -3  -4   6  462.15   20.80
   3   4  -6  468.05   22.60
   3   4  -6  466.45   24.30
  -3   4   6  407.56   23.90
  -3   4   6  448.56   23.90
  -3   4   6  466.65   25.40
  -3   4   6  459.55   22.70
   3   4  -6  443.06   20.30
   2  -4  -6 1269.87   40.10
  -2  -4   6 1281.57   37.20
   2  -4  -6 1227.38   41.60
   2  -4  -6 1256.47   44.00
   2  -4  -6 1249.68   41.20
  -2  -4   6 1154.38   38.30
  -2  -4   6 1271.27   38.50
  -2   4   6 1372.26   43.00
   2   4  -6 1312.77   41.00
  -2   4   6 1312.77   40.30
  -2   4   6 1279.87   43.70
  -2   4   6 1278.87   42.10
   2   4  -6 1254.47   37.10
   1  -4  -6 3663.23  100.89
   1  -4  -6 3675.93   96.79
  -1  -4   6 3643.24   90.99
   1  -4  -6 3456.15   97.59
   1  -4  -6 3534.65   94.59
  -1  -4   6 3570.04   90.69
  -1  -4   6 3713.73   92.69
  -1   4   6 3667.63   93.99
   1   4  -6 3535.95   90.39
   1   4  -6 3549.24   94.39
   1   4  -6 3533.15   91.29
  -1   4   6 3713.63   98.29
  -1   4   6 3634.14   96.89
   1   4  -6 3697.83   94.59
  -1   4   6 3645.64  100.39
   0  -4   6 5033.50  122.89
   0  -4   6 4872.11  121.79
   0  -4   6 4778.02  124.69
   0  -4  -6 4861.51  131.39
   0  -4   6 5055.39  122.79
   0  -4  -6 5000.30  132.59
   0  -4  -6 4905.51  126.19
   0   4   6 4745.23  131.39
   0   4  -6 4800.22  124.79
   0   4   6 4766.72  123.89
   0   4   6 5042.60  126.59
   0   4  -6 5080.39  127.49
   0   4   6 4858.31  125.79
   0   4  -6 5134.79  124.59
   0   4   6 4840.62  131.19
   1  -4   6 4940.91  123.39
   1  -4   6 4967.70  126.09
  -1  -4  -6 4755.32  127.99
   1  -4   6 4951.00  122.99
   1  -4   6 4802.22  124.19
  -1  -4  -6 4886.41  123.69
  -1  -4  -6 4779.72  130.79
  -1  -4  -6 4852.71  123.69
   1   4   6 4947.10  128.19
   1   4   6 4911.21  123.19
  -1   4  -6 4897.31  124.79
   1   4   6 4537.95  130.59
  -1   4  -6 4898.81  124.99
   1   4   6 4782.62  123.59
  -1   4  -6 4983.50  126.49
  -1   4  -6 4807.72  123.49
  -2  -4  -6 2209.38   63.59
   2  -4   6 2103.09   60.79
   2  -4   6 2219.68   70.39
  -2  -4  -6 2156.18   65.39
  -2  -4  -6 2090.89   59.69
   2  -4   6 2273.87   66.09
  -2   4  -6 2084.69   61.39
   2   4   6 2142.99   65.59
  -2   4  -6 2110.99   60.29
   2   4   6 2083.69   58.89
   2   4   6 2069.99   57.09
   2   4   6 2034.90   57.39
  -2   4  -6 2180.18   61.49
   2   4   6 2020.50   62.29
  -2   4  -6 2130.39   62.69
  -3  -4  -6 1296.67   48.20
  -3  -4  -6 1356.96   43.60
   3  -4   6 1336.17   45.80
  -3  -4  -6 1305.47   46.50
  -3   4  -6 1311.47   44.70
   3   4   6 1324.17   39.90
   3   4   6 1338.27   39.00
  -3   4  -6 1327.07   45.70
   3   4   6 1283.97   45.80
  -3   4  -6 1338.67   45.80
   3   4   6 1362.36   49.80
  -3   4  -6 1283.57   46.00
  -4  -4  -6   94.09   14.70
   4  -4   6   92.19   15.20
  -4  -4  -6  143.29   21.80
   4   4   6  120.79   11.50
  -4   4  -6  128.79   28.00
   4   4   6  117.09   19.20
  -4   4  -6   81.59   14.70
  -4   4  -6  122.89   16.90
   4   4   6  136.79   18.30
  -5  -4  -6   16.40   13.10
  -5  -4  -6   -1.80   11.70
  -5   4  -6   38.40   17.30
   5   4   6   23.10   17.00
  -5   4  -6   33.10   14.30
  -5   4  -6   16.10   14.90
  -4  -5   6   36.90   10.80
  -4  -5   6   24.70    8.40
  -4   5   6   32.20   14.50
  -4   5   6   30.20   11.60
  -4   5   6   33.80   12.40
   4   5  -6   76.79   14.60
   4   5  -6   39.50   13.50
   3  -5  -6   25.80   11.20
  -3  -5   6   10.10    7.70
  -3  -5   6   26.00    6.90
  -3   5   6   15.70    9.80
   3   5  -6   10.20    9.30
  -3   5   6    8.60    7.60
  -3   5   6    7.80   10.60
   3   5  -6   23.10    6.90
  -3   5   6    9.20    6.60
   3   5  -6    6.60    7.60
  -2  -5   6   66.39    8.40
   2  -5  -6   56.69    8.90
  -2  -5   6   64.29    7.30
   2   5  -6   64.79    7.10
  -2   5   6   62.59   10.60
   2   5  -6   40.00    8.70
  -2   5   6   37.50    8.00
  -2   5   6   29.40    9.70
  -2   5   6   68.89    9.60
   1  -5  -6    1.70    6.50
  -1  -5   6    2.90    2.50
   1  -5  -6   -1.00    4.60
   1  -5  -6    0.70    5.90
  -1  -5   6    5.80    3.90
   1  -5  -6    7.60    4.50
  -1   5   6   -1.60    4.30
   1   5  -6    0.20    4.40
  -1   5   6    2.00    5.70
   1   5  -6    2.80    5.50
  -1   5   6   -0.30    6.60
  -1   5   6    4.10    6.30
   1   5  -6   -2.00    3.40
   0  -5  -6  296.67   14.80
   0  -5   6  314.07   10.50
   0  -5  -6  302.27   18.10
   0  -5  -6  296.37   18.20
   0  -5   6  310.57   12.40
   0  -5   6  300.07    9.60
   0  -5   6  306.37   14.00
   0  -5   6  355.66   14.90
   0   5   6  273.07   17.90
   0   5   6  280.57   18.40
   0   5   6  285.87   15.20
   0   5   6  297.07   11.90
   0   5  -6  279.77   13.70
   0   5  -6  274.17   15.40
   0   5   6  351.76   13.50
  -1  -5  -6   71.69    8.30
   1  -5   6   80.89    7.00
  -1  -5  -6   77.69    6.90
   1  -5   6   66.79    7.40
  -1  -5  -6   73.69   11.80
   1  -5   6   83.49    8.20
   1  -5   6   98.69   11.10
  -1  -5  -6   58.99    9.80
  -1   5  -6   56.19    9.50
   1   5   6   73.09    6.50
   1   5   6  101.99   14.20
   1   5   6   72.19   11.10
   1   5   6   71.39    8.40
  -1   5  -6   68.39    8.20
  -1   5  -6   72.59    7.10
  -2  -5  -6   92.69   12.80
   2  -5   6  108.29   10.90
  -2  -5  -6  119.79   15.80
   2  -5   6   74.19    9.50
  -2  -5  -6   97.59    9.40
   2   5   6  102.69    9.80
   2   5   6   95.09    9.10
  -2   5  -6   94.29   10.40
   2   5   6  122.29   14.30
  -2   5  -6   87.19   13.40
   2   5   6  106.89    9.30
   2   5   6  110.69   14.10
  -2   5  -6   90.99   11.30
  -3  -5  -6   85.99   11.90
  -3  -5  -6  113.19   14.90
   3  -5   6   89.19   13.00
   3   5   6   92.39    9.50
   3   5   6   68.09   10.90
   3   5   6  120.29   17.90
   3   5   6  105.79    9.90
  -3   5  -6   84.59   12.10
  -3   5  -6  103.19   14.60
  -3   5  -6  104.09   13.40
  -3   5  -6   93.39   15.30
   4  -5   6    5.80   11.00
  -4  -5  -6    0.20    8.90
  -4  -5  -6    1.40    9.90
   4   5   6    7.00    7.50
   4   5   6    5.90    6.50
   4   5   6    5.70   13.00
  -4   5  -6   -8.20   12.80
  -4   5  -6   -5.30   11.50
  -4   5  -6  -18.90    8.40
  -4   5  -6    1.60    9.30
  -4  -6   6   51.29   11.80
   4  -6  -6   41.80   14.50
  -4  -6   6   47.90   10.70
   4   6  -6   68.59   15.40
  -4   6   6   55.29   14.00
  -4   6   6   79.59   16.50
  -4   6   6   29.80   15.90
   4   6  -6   29.10   14.70
  -3  -6   6  335.77   19.10
  -3  -6   6  332.07   17.10
   3  -6  -6  347.27   25.60
  -3   6   6  363.16   24.40
   3   6  -6  302.27   20.40
  -3   6   6  328.07   24.20
   3   6  -6  362.46   24.50
   3   6  -6  315.27   16.50
  -3   6   6  328.37   20.80
  -3   6   6  305.67   22.80
   2  -6  -6  703.63   33.60
  -2  -6   6  728.33   22.70
   2  -6  -6  730.83   34.80
  -2  -6   6  730.63   27.80
   2  -6  -6  739.23   27.80
  -2   6   6  706.43   32.10
   2   6  -6  719.93   22.90
   2   6  -6  789.82   31.70
  -2   6   6  720.53   33.70
  -2   6   6  757.72   33.10
  -2   6   6  710.33   27.40
   1  -6  -6  868.11   35.80
  -1  -6   6  908.91   27.50
   1  -6  -6  963.30   37.50
   1  -6  -6  935.81   29.70
  -1  -6   6  923.21   30.40
  -1   6   6  910.61   33.40
   1   6  -6  871.61   33.40
  -1   6   6  933.71   28.60
  -1   6   6  886.71   37.20
   1   6  -6  876.61   27.20
  -1   6   6  853.51   36.20
   1   6  -6  915.51   33.30
   0  -6  -6 1499.85   51.59
   0  -6   6 1459.95   42.90
   0  -6   6 1464.15   44.70
   0  -6  -6 1425.36   45.70
   0  -6  -6 1496.05   51.19
   0   6   6 1465.45   41.80
   0   6   6 1427.86   40.70
   0   6   6 1518.15   52.39
   0   6  -6 1519.65   44.70
   0   6   6 1595.44   46.70
   0   6   6 1541.75   52.19
   0   6  -6 1535.55   47.60
   0   6  -6 1545.65   48.30
   1  -6   6 1648.14   46.30
   1  -6   6 1403.16   46.30
  -1  -6  -6 1455.95   51.99
   1  -6   6 1469.05   41.00
  -1  -6  -6 1456.15   44.40
  -1  -6  -6 1496.05   41.60
  -1  -6  -6 1514.05   50.49
  -1   6  -6 1437.56   48.00
  -1   6  -6 1434.56   41.60
  -1   6  -6 1523.65   47.50
   1   6   6 1471.65   40.80
   1   6   6 1447.26   44.10
   1   6   6 1485.25   53.39
  -1   6  -6 1578.84   47.80
   1   6   6 1447.76   51.49
   2  -6   6  778.52   29.20
  -2  -6  -6  734.53   25.80
   2  -6   6  767.22   27.10
  -2  -6  -6  733.83   32.10
  -2  -6  -6  752.32   26.20
  -2   6  -6  801.12   28.00
  -2   6  -6  711.03   30.00
   2   6   6  767.92   26.00
  -2   6  -6  787.32   31.20
   2   6   6  753.42   25.10
   2   6   6  751.12   26.20
   2   6   6  761.82   35.60
   2   6   6  707.43   32.30
  -2   6  -6  794.02   32.80
   3  -6   6  326.27   21.60
  -3  -6  -6  315.37   22.00
  -3  -6  -6  344.27   18.60
   3   6   6  291.07   15.70
   3   6   6  286.77   22.30
  -3   6  -6  344.57   21.50
   3   6   6  333.27   15.60
   3   6   6  353.56   25.30
  -3   6  -6  372.46   21.50
  -3   6  -6  311.17   22.10
  -3   6  -6  363.26   25.30
  -4  -6  -6  103.19   18.10
  -4  -6  -6   78.99   13.90
   4  -6   6   51.59   13.30
   4   6   6  106.39   20.10
   4   6   6   70.29   10.50
  -4   6  -6   54.89   17.90
  -4   6  -6   70.09   14.70
   4   6   6   94.29    9.70
  -4   6  -6   75.79   16.70
  -4   6  -6   71.79   15.70
   4  -7  -6   24.60   13.90
  -4  -7   6   19.60    9.50
   4   7  -6    5.00   14.50
  -4   7   6   26.10   17.30
  -4   7   6   28.90   12.70
  -4   7   6   17.00   14.20
   3  -7  -6    9.40    9.90
  -3  -7   6    4.90    7.40
  -3  -7   6    2.80    6.40
  -3   7   6    2.10    7.90
   3   7  -6    2.60   11.50
  -3   7   6   14.70   12.50
  -3   7   6    1.90    9.40
   3   7  -6    3.00    7.50
   3   7  -6   20.60   10.20
  -2  -7   6    0.60    3.30
   2  -7  -6    6.80    5.80
   2  -7  -6   11.60    9.90
   2   7  -6    2.20    6.10
  -2   7   6    4.80   10.50
   2   7  -6   -8.50    5.90
  -2   7   6   16.70    9.20
  -2   7   6   -0.50    7.00
  -2   7   6   -1.20    9.50
   1  -7  -6   43.10   10.10
  -1  -7   6   35.90    7.20
  -1  -7   6   46.40    7.60
   1  -7  -6   53.59    7.50
  -1   7   6   38.00   11.50
   1   7  -6   48.60   10.90
  -1   7   6   41.40    7.00
  -1   7   6   45.90   10.70
   1   7  -6   53.09   11.20
   1   7  -6   49.40    7.40
   0  -7  -6  203.38   19.20
   0  -7  -6  218.08   18.10
   0  -7   6  218.48   14.10
   0  -7   6  228.68   13.00
   0   7  -6  197.38   15.40
   0   7   6  192.28   18.10
   0   7   6  232.28   10.00
   0   7   6  230.68   16.00
   0   7  -6  207.18   14.40
   0   7   6  232.68   19.80
   0   7  -6  237.58   16.80
   0   7   6  215.08   10.10
  -1  -7  -6   90.79   11.60
  -1  -7  -6   61.89   12.40
   1  -7   6   87.79    7.40
   1  -7   6   81.69    9.70
   1   7   6  110.59   11.70
  -1   7  -6   82.89   12.40
   1   7   6   48.40   12.10
   1   7   6   76.49   14.60
  -1   7  -6   87.69    7.90
   1   7   6   68.09    6.60
  -1   7  -6   71.39   11.90
  -1   7  -6   69.09   13.00
   1   7   6   71.09    6.30
  -2  -7  -6    9.40    8.50
  -2  -7  -6   -5.10    4.80
  -2  -7  -6    8.00    6.80
   2  -7   6    3.90    6.20
  -2   7  -6  -10.20    6.50
  -2   7  -6   -1.20    6.80
  -2   7  -6    5.30    9.90
  -2   7  -6   -8.40    6.40
   2   7   6   -2.10   10.10
   2   7   6    3.60    6.50
   2   7   6    3.60    5.40
   2   7   6   -3.80    9.50
  -3  -7  -6    5.90    8.50
   3  -7   6    2.30    9.30
  -3  -7  -6    3.90    7.40
   3   7   6   18.50    6.50
   3   7   6   10.40    7.20
  -3   7  -6   18.30    9.70
   3   7   6    8.00   10.60
  -3   7  -6   10.20   10.50
  -3   7  -6    0.70   13.90
  -3   7  -6   -0.50    9.10
  -4  -7  -6    5.30    9.20
  -4  -7  -6    2.60   10.70
   4   7   6    3.60   10.20
  -4   7  -6    3.30   11.40
   4   7   6   11.90    5.40
  -4   7  -6   -2.60   13.60
  -4   7  -6   13.20   12.50
   4  -8  -6   30.20   15.30
  -4  -8   6   56.19   10.30
   4   8  -6   42.50   15.90
  -4   8   6   36.10   19.00
  -4   8   6   50.79   14.80
  -4   8   6   48.30   17.50
   3  -8  -6  223.98   26.60
  -3  -8   6  197.38   11.50
  -3  -8   6  239.28   18.10
   3   8  -6  189.28   20.90
  -3   8   6  148.79   19.50
   3   8  -6  169.38   11.40
  -3   8   6  175.68   17.00
   3   8  -6  193.68   22.80
  -3   8   6  201.68   23.70
  -2  -8   6  318.37   19.20
   2  -8  -6  327.27   24.80
  -2   8   6  301.07   22.50
   2   8  -6  281.07   22.00
  -2   8   6  301.77   17.30
  -2   8   6  334.07   27.50
  -2   8   6  269.97   23.60
   2   8  -6  307.17   22.10
   1  -8  -6  838.62   36.90
  -1  -8   6  748.03   27.20
  -1  -8   6  771.52   29.10
   1   8  -6  821.22   35.50
  -1   8   6  757.92   26.90
  -1   8   6  826.62   37.50
   1   8  -6  805.72   27.30
  -1   8   6  783.82   25.60
   1   8  -6  774.32   35.20
  -1   8   6  830.62   33.60
  -1   8   6  810.12   39.40
   0  -8   6  674.93   25.60
   0  -8  -6  675.83   32.50
   0   8  -6  730.93   28.50
   0   8   6  689.83   34.40
   0   8   6  690.63   34.60
   0   8  -6  704.33   31.20
   0   8   6  699.83   20.50
   0   8   6  654.43   28.40
   0   8  -6  714.33   30.70
  -1  -8  -6  246.58   20.50
   1  -8   6  228.68   14.90
   1  -8   6  240.08   10.20
   1   8   6  239.18    9.30
   1   8   6  227.78   21.90
  -1   8  -6  241.98   18.90
  -1   8  -6  246.88   11.00
   1   8   6  224.18   22.30
   1   8   6  251.67   16.70
  -1   8  -6  253.47   18.60
  -1   8  -6  226.28   20.00
   1   8   6  223.88    9.10
  -2  -8  -6  574.94   24.30
   2  -8   6  548.55   25.50
  -2  -8  -6  580.84   20.60
   2  -8   6  556.74   22.10
  -2  -8  -6  532.65   30.50
  -2   8  -6  569.54   31.10
  -2   8  -6  530.85   28.90
   2   8   6  604.84   34.50
   2   8   6  539.55   34.00
   2   8   6  602.84   23.50
  -2   8  -6  533.15   22.90
  -2   8  -6  560.64   29.20
   2   8   6  558.74   19.30
  -3  -8  -6   89.39   15.30
  -3  -8  -6  135.29   12.70
   3  -8   6  116.19   15.40
   3   8   6  111.29   12.10
  -3   8  -6  135.39   15.60
   3   8   6  124.79   12.80
  -3   8  -6  101.09   21.30
  -3   8  -6  124.69   20.00
   3   8   6  108.29   10.70
  -3   8  -6  116.39   17.70
   3   8   6  102.79   18.30
   3  -9  -6   54.09   17.50
  -3   9   6   49.30   12.20
  -3   9   6   47.50   17.20
   3   9  -6   29.40   13.00
  -3   9   6   34.20   13.50
   2  -9  -6   13.90   12.00
  -2  -9   6    6.90    3.90
  -2  -9   6   18.00    8.00
   2   9  -6  -10.60    8.60
   2   9  -6    1.90    9.20
  -2   9   6    5.40    7.40
  -2   9   6    0.90   12.70
  -2   9   6   11.30   14.10
  -2   9   6    5.90   12.00
  -1  -9   6  103.49   11.50
  -1  -9   6  113.39   11.90
   1  -9  -6  105.29   15.10
  -1   9   6  120.69    9.60
  -1   9   6   93.59   15.90
  -1   9   6  126.29   20.70
  -1   9   6  150.28   18.80
   1   9  -6   99.59   15.00
   1   9  -6  121.49   16.50
  -1   9   6  122.49    9.50
   1   9  -6  121.99   12.10
   0  -9   6   10.90    6.40
   0  -9  -6    2.50    8.70
   0   9   6    7.00   10.20
   0   9  -6    6.80    7.70
   0   9   6   13.50   11.10
   0   9  -6    6.60    8.90
   0   9   6   -1.60   10.10
   0   9  -6    3.10    9.00
   1  -9   6    3.10    2.70
   1  -9   6   -5.60    5.80
  -1  -9  -6   14.80    9.20
   1   9   6   -1.20    8.80
  -1   9  -6   -5.60    9.40
   1   9   6   -0.60    9.10
  -1   9  -6   13.10   11.70
   1   9   6    4.00   10.70
   2  -9   6   -0.40    7.70
   2  -9   6   -4.20    6.40
  -2  -9  -6   -0.40    9.20
  -2   9  -6    8.80    7.30
  -2   9  -6    0.60   10.40
   2   9   6    2.70   11.90
  -2   9  -6    3.60    8.80
   2   9   6   -9.80   13.20
   2   9   6    5.40    8.10
   2   9   6   11.40    3.90
  -2   9  -6   16.70   13.80
  -3  -9  -6    4.90    5.80
  -3  -9  -6   -4.80    9.60
  -3   9  -6   20.10   13.80
   3   9   6   -1.20    6.80
   3   9   6    2.20   12.80
  -3   9  -6    7.50   13.10
  -3   9  -6    8.20   10.10
   2 -10  -6  137.59   19.40
  -2  10   6  132.29   13.00
  -2  10   6  123.79   20.80
  -2  10   6  104.89   23.60
   2  10  -6  105.19   19.00
   2  10  -6  123.89   20.30
  -1 -10   6  238.58   24.90
   1 -10  -6  247.48   22.60
  -1  10   6  265.77   27.50
  -1  10   6  304.97   24.50
   1  10  -6  297.17   24.60
  -1  10   6  240.68   24.80
  -1  10   6  248.58   11.80
  -1  10   6  255.77   11.60
   1  10  -6  250.47   16.70
   0 -10   6  316.47   18.50
   0 -10  -6  295.17   23.70
   0  10  -6  312.07   23.80
   0  10   6  263.57   25.20
   0  10  -6  312.37   21.60
   0  10   6  397.26   28.60
   0  10  -6  328.57   22.80
   0  10   6  370.56   23.80
  -1 -10  -6  192.78   21.00
   1 -10   6  208.88   16.00
   1  10   6  221.18   24.40
  -1  10  -6  202.18   23.50
   1  10   6  250.07   30.00
   1  10   6  248.58   19.30
  -1  10  -6  246.78   23.90
  -2 -10  -6  104.39   17.60
   2  10   6   81.79   18.10
  -2  10  -6   84.29   17.30
  -2  10  -6   61.59   21.10
   2  10   6  111.59   13.20
  -2  10  -6  100.29   10.30
  -2  10  -6   80.49   17.60
   2  11  -6    2.90   12.00
  -2  11   6    1.60    8.30
  -2  11   6    1.90   13.10
   1 -11  -6    1.60   20.00
   1  11  -6   -3.10    8.20
   1  11  -6   -0.50    9.90
  -1  11   6   -4.10   13.50
  -1  11   6    0.60   14.10
   0 -11  -6    5.00    9.30
   0  11   6    9.70   12.20
   0  11  -6   -0.20   10.00
   0  11   6   -6.20   10.70
   0  11  -6   -8.60   10.40
   1  11   6    6.80   13.90
   1  11   6   14.10   11.60
  -1  11  -6   11.00   11.30
  -1  11  -6  -10.50   12.50
  -5   0   7   -5.20    8.00
  -5   0   7    5.10   11.30
  -5   0   7   -1.40   14.50
   5   0  -7  -13.80   12.70
   4   0  -7    7.60   10.00
  -4   0   7    7.20   11.60
  -4   0   7   -5.70    6.70
   4   0  -7    0.80    6.80
   4   0  -7   -5.80    6.50
  -4   0   7    0.50    7.50
   3   0  -7    4.80    7.50
   3   0  -7    2.30    5.40
  -3   0   7   -4.00    5.70
  -3   0   7    3.30    5.60
  -3   0   7   -0.10    5.80
  -3   0   7    4.10    7.70
   3   0  -7    3.20    5.40
   2   0  -7   -1.30    4.00
  -2   0   7   -7.60    5.40
  -2   0   7    6.50    4.30
   2   0  -7    5.40    4.80
  -2   0   7    4.70    4.50
   2   0  -7    7.20    4.40
   2   0  -7    1.90    3.20
  -2   0   7    0.60    4.00
  -1   0   7    0.00    2.30
  -1   0   7    2.30    2.00
  -1   0   7    3.80    2.80
   1   0  -7    2.00    2.30
   1   0  -7    5.20    3.20
   1   0  -7   -1.30    2.60
  -1   0   7    1.20    3.20
   0   0  -7    1.70    3.00
   0   0  -7    2.20    1.50
   0   0   7    1.50    2.20
   0   0  -7    2.60    1.70
   0   0   7    1.10    1.30
   0   0  -7    4.30    2.70
   0   0   7   10.60    3.50
   1   0   7    3.40    3.60
  -1   0  -7    0.70    2.40
   1   0   7    5.90    3.30
  -1   0  -7   -3.20    3.30
   1   0   7    2.00    2.90
  -1   0  -7    1.30    3.00
   1   0   7    1.00    2.40
   2   0   7   -8.10    4.50
  -2   0  -7   -5.50    4.80
  -2   0  -7   -3.20    4.10
  -2   0  -7    3.50    4.20
  -2   0  -7    0.40    4.50
   2   0   7    6.50    4.10
   2   0   7   -1.20    4.10
   2   0   7    0.50    3.90
   3   0   7   -0.30    6.70
  -3   0  -7   -5.90    7.10
  -3   0  -7    1.20    6.10
  -3   0  -7    0.80    7.70
  -3   0  -7   -1.30    6.40
   3   0   7    6.00    6.50
   4   0   7   -9.00    8.60
  -4   0  -7   -4.70    8.30
  -4   0  -7   -2.10    8.70
  -4   0  -7   -3.90    9.80
   5   0   7   -9.30   11.60
  -5   0  -7    7.70   12.50
  -5   0  -7   -2.00   10.50
  -5   0  -7   -3.90   10.40
  -5  -1   7   -1.70    9.80
  -5  -1   7   10.60   13.80
   5  -1  -7   -0.50   14.60
  -5   1   7   21.10   11.60
  -5   1   7  -10.90   14.00
   5   1  -7   -6.80   12.90
  -5   1   7    5.80   10.40
  -4  -1   7    2.50   10.80
   4  -1  -7   11.70    6.60
  -4  -1   7   -6.40    5.80
   4  -1  -7   -5.10   11.50
  -4  -1   7    6.60    7.80
   4   1  -7    0.60   10.20
  -4   1   7   -6.10    7.80
   4   1  -7    1.20    8.80
  -4   1   7    5.20   11.40
   4   1  -7    6.50    5.80
  -4   1   7    3.90    8.30
  -3  -1   7   13.60    8.00
   3  -1  -7   -0.50    7.40
   3  -1  -7   14.90    6.90
  -3  -1   7    6.60    4.80
  -3  -1   7    7.70    5.80
   3  -1  -7    3.80    5.00
  -3   1   7   -4.70    6.10
  -3   1   7    4.30    6.60
   3   1  -7   -1.30    6.60
  -3   1   7   11.50    8.30
   3   1  -7   -2.60    3.70
  -3   1   7   -7.10    6.50
   2  -1  -7  749.23   27.00
   2  -1  -7  806.22   27.20
   2  -1  -7  811.32   28.20
  -2  -1   7  807.02   23.60
  -2  -1   7  761.32   26.90
   2  -1  -7  789.92   25.80
  -2  -1   7  780.72   25.80
  -2  -1   7  796.32   26.50
   2   1  -7  827.02   27.20
  -2   1   7  767.32   27.50
  -2   1   7  787.02   26.70
  -2   1   7  775.32   27.60
   2   1  -7  801.92   22.70
   2   1  -7  786.52   26.40
  -2   1   7  830.32   27.00
   2   1  -7  803.02   27.20
   1  -1  -7 1990.90   52.99
  -1  -1   7 1967.20   50.49
  -1  -1   7 2011.20   53.39
  -1  -1   7 2061.09   50.59
   1  -1  -7 2020.50   54.09
   1  -1  -7 1966.10   52.29
   1  -1  -7 1940.31   53.79
  -1  -1   7 1993.40   51.09
   1   1  -7 1918.21   50.09
  -1   1   7 1892.21   52.59
   1   1  -7 1985.60   53.19
   1   1  -7 1989.30   51.49
  -1   1   7 1949.90   53.99
   1   1  -7 1930.91   51.09
  -1   1   7 1883.11   53.79
  -1   1   7 1929.21   52.39
   0  -1  -7   22.70    4.10
   0  -1  -7   20.70    4.40
   0  -1  -7   19.50    3.70
   0   1  -7   11.00    2.80
   0   1   7   13.90    2.90
   0   1   7   16.60    4.00
   0   1  -7   20.00    4.60
   0   1   7   17.70    3.10
   0   1   7   12.40    3.30
   1  -1   7  652.63   21.30
   1  -1   7  632.14   20.90
  -1  -1  -7  656.73   21.00
  -1  -1  -7  638.34   21.70
   1  -1   7  668.03   19.90
   1  -1   7  641.64   19.00
  -1  -1  -7  653.93   22.00
   1   1   7  628.44   20.20
  -1   1  -7  625.24   21.50
   1   1   7  682.23   20.70
   1   1   7  660.03   20.40
  -1   1  -7  673.13   19.80
   1   1   7  647.34   21.60
   1   1   7  652.23   22.20
  -1   1  -7  654.63   20.20
  -1   1  -7  635.74   21.00
  -2  -1  -7  111.29   10.90
  -2  -1  -7  106.09    9.50
  -2  -1  -7   96.19    8.40
   2  -1   7   90.09    7.90
  -2  -1  -7   94.49    9.70
   2  -1   7  104.09    9.30
   2  -1   7  108.79   10.20
   2  -1   7   92.99    8.60
   2   1   7  114.99    9.00
   2   1   7  103.09    9.20
  -2   1  -7   97.59    9.00
  -2   1  -7   80.19    8.60
  -2   1  -7   84.49    9.40
  -2   1  -7  106.39    9.20
   2   1   7   97.29   10.30
   2   1   7  108.29    7.80
  -3  -1  -7   51.69   10.20
  -3  -1  -7   44.00    8.30
   3  -1   7   46.10    9.50
  -3  -1  -7   40.60    9.30
  -3   1  -7   33.10    7.70
  -3   1  -7   53.29   10.60
  -3   1  -7   51.09   11.20
   3   1   7   51.39    8.50
   3   1   7   59.59    9.80
  -3   1  -7   28.10    8.00
   3   1   7   82.49   12.40
  -4  -1  -7   23.00   10.80
  -4  -1  -7   16.40   11.00
  -4  -1  -7   -5.50    8.10
   4  -1   7    5.60    9.10
  -4  -1  -7   -0.60    9.10
  -4   1  -7    5.00    9.60
   4   1   7   26.10   12.60
  -4   1  -7   11.80   10.30
  -4   1  -7    5.40   11.60
  -4   1  -7    7.10    8.00
  -5  -1  -7    1.50   11.50
  -5  -1  -7   21.30   12.80
   5  -1   7   -2.40   11.10
  -5  -1  -7   -4.60    9.90
  -5   1  -7   37.50   16.80
  -5   1  -7   -3.70   10.40
  -5   1  -7   28.60   12.60
   5   1   7   -5.10   12.30
  -5  -2   7   12.20   14.30
  -5  -2   7    4.60    5.10
   5  -2  -7  -17.80   14.40
  -5  -2   7    4.60    9.10
  -5   2   7    2.70   13.80
  -5   2   7   12.70   11.60
  -5   2   7   -2.70   10.90
   5   2  -7    2.90   17.00
  -4  -2   7    5.40   10.00
   4  -2  -7    5.40   10.00
   4  -2  -7   13.20    7.00
  -4  -2   7    4.60    4.70
   4   2  -7    3.00    4.10
  -4   2   7    6.60    9.90
  -4   2   7    9.90   10.90
   4   2  -7    1.70    8.30
   4   2  -7   12.40   11.10
  -4   2   7   29.10   11.50
   3  -2  -7   47.90   10.40
   3  -2  -7   63.39   11.00
  -3  -2   7   59.79   10.50
   3  -2  -7   55.29   10.30
  -3  -2   7   57.79    9.70
  -3  -2   7   61.49    5.50
   3   2  -7   32.30    7.20
  -3   2   7   68.39   11.90
  -3   2   7   40.60    8.60
  -3   2   7   58.49   10.90
   3   2  -7   37.90    9.20
  -3   2   7   66.69   11.20
   3   2  -7   51.29    5.00
   2  -2  -7  115.49   10.00
   2  -2  -7  137.69   10.70
   2  -2  -7  123.79   10.30
  -2  -2   7  108.79   10.10
  -2  -2   7  123.69    9.60
   2  -2  -7  118.49   11.30
  -2  -2   7  125.69    8.80
  -2  -2   7  126.99    5.70
  -2   2   7  134.29   10.60
   2   2  -7  120.89    5.00
   2   2  -7  148.59   11.10
  -2   2   7  132.89   10.70
  -2   2   7  152.88   11.50
   2   2  -7  122.69    9.50
  -2   2   7  137.99   11.00
  -1  -2   7  214.48    8.00
  -1  -2   7  220.98    8.00
   1  -2  -7  192.38   11.90
  -1  -2   7  212.38    7.30
  -1  -2   7  218.98   10.00
   1  -2  -7  218.08   10.90
   1  -2  -7  228.78   11.10
  -1  -2   7  199.28    7.40
   1   2  -7  204.08    8.90
  -1   2   7  212.28   10.60
  -1   2   7  221.88   10.90
   1   2  -7  211.18    8.70
   1   2  -7  199.18    9.50
  -1   2   7  218.98   11.00
   0  -2  -7  154.38   10.30
   0  -2  -7  165.28    8.10
   0  -2   7  163.88    7.70
   0  -2  -7  170.78   10.20
   0  -2   7  157.18    7.40
   0  -2  -7  155.68    8.90
   0   2   7  148.29    8.90
   0   2   7  142.69    9.30
   0   2  -7  153.18    7.60
   0   2   7  161.98    8.90
   0   2   7  154.58    8.10
   0   2   7  165.88    9.70
   0   2  -7  150.78    8.60
   1  -2   7 3020.30   76.29
   1  -2   7 2927.71   75.59
  -1  -2  -7 3016.20   77.39
  -1  -2  -7 3208.78   79.89
   1  -2   7 3089.79   78.29
  -1  -2  -7 2886.71   78.49
   1  -2   7 3001.00   78.59
  -1  -2  -7 3000.20   81.19
  -1   2  -7 2932.91   78.49
   1   2   7 2876.51   81.09
   1   2   7 3034.80   78.89
  -1   2  -7 2929.21   76.69
   1   2   7 2914.81   78.49
   1   2   7 2963.50   77.29
  -1   2  -7 2973.60   78.59
   1   2   7 2950.50   77.19
  -1   2  -7 3012.10   76.49
  -2  -2  -7  229.28   13.20
  -2  -2  -7  212.38   14.10
   2  -2   7  248.18   12.10
   2  -2   7  248.28   15.70
   2  -2   7  247.08   13.30
  -2  -2  -7  230.48   13.80
  -2   2  -7  285.97   14.50
   2   2   7  292.57   13.90
   2   2   7  252.37   13.50
   2   2   7  224.78   14.90
   2   2   7  237.78   12.00
  -2   2  -7  222.58   14.10
   2   2   7  244.48   11.80
  -2   2  -7  254.57   13.40
  -2   2  -7  232.98   12.80
  -3  -2  -7   30.10    9.50
   3  -2   7   32.80    8.70
  -3  -2  -7   29.60    8.00
  -3  -2  -7   25.50    7.30
  -3  -2  -7   56.19   11.00
  -3   2  -7   41.60   10.80
   3   2   7   37.40   11.10
   3   2   7   44.70    8.00
   3   2   7   47.90    9.40
   3   2   7   40.20   10.00
  -3   2  -7   33.00    8.40
  -3   2  -7   34.10   10.30
  -4  -2  -7   55.89   12.00
   4  -2   7   34.90   11.00
  -4  -2  -7   80.09   11.20
  -4  -2  -7   80.29   15.20
  -4   2  -7   67.59   13.00
  -4   2  -7   77.49   15.70
   4   2   7   59.39   10.20
  -4   2  -7   49.80   12.00
   4   2   7   58.29   13.50
  -4   2  -7   68.89   14.40
  -5  -2  -7    7.40   14.10
   5  -2   7   10.50   13.10
  -5  -2  -7   14.30   13.50
   5   2   7    5.90    9.50
  -5   2  -7    5.50   10.50
  -5   2  -7   -3.80   13.30
  -5   2  -7   -2.00   12.60
   5   2   7   37.30   17.80
  -5  -3   7    3.50   13.70
   5  -3  -7   -4.10   14.80
  -5   3   7   -5.90   11.00
   5   3  -7    5.80   14.40
  -5   3   7  -15.10   12.30
  -5   3   7  -11.40   13.10
   4  -3  -7   -1.30    9.90
  -4  -3   7   -3.70    7.20
  -4  -3   7   -6.10   10.10
  -4   3   7    6.70   10.00
   4   3  -7   23.40   12.10
  -4   3   7    6.30   10.90
   4   3  -7    9.60    8.70
  -4   3   7    6.60   10.70
   3  -3  -7  101.09   15.00
   3  -3  -7   58.19   10.20
  -3  -3   7   75.39   10.50
  -3  -3   7   69.89    9.20
  -3   3   7   91.99   13.10
   3   3  -7   72.09   10.60
   3   3  -7   75.09   12.10
  -3   3   7   69.19   11.90
  -3   3   7   51.49    9.00
  -3   3   7   87.79   12.60
  -2  -3   7  315.27   13.90
   2  -3  -7  308.87   18.00
   2  -3  -7  319.27   15.90
  -2  -3   7  322.47   14.60
   2  -3  -7  312.27   16.00
   2  -3  -7  322.77   16.50
  -2  -3   7  305.47   14.40
  -2   3   7  306.07   15.90
  -2   3   7  302.87   16.30
   2   3  -7  309.17   14.10
   2   3  -7  335.17   16.10
  -2   3   7  315.17   17.50
  -2   3   7  307.67   17.00
   1  -3  -7  324.27   16.40
  -1  -3   7  371.06   12.60
  -1  -3   7  372.76   11.40
   1  -3  -7  340.67   18.00
  -1  -3   7  352.56   12.00
  -1  -3   7  359.86   13.20
   1  -3  -7  384.56   15.60
   1   3  -7  392.76   13.70
  -1   3   7  353.46   14.70
  -1   3   7  386.76   16.40
  -1   3   7  365.56   16.00
   1   3  -7  365.16   13.40
   1   3  -7  362.86   13.20
  -1   3   7  362.96   17.70
   0  -3   7  199.18    8.50
   0  -3   7  202.38    9.30
   0  -3  -7  206.88   10.30
   0  -3  -7  205.38   12.70
   0  -3  -7  210.78   13.50
   0   3   7  184.58   10.60
   0   3   7  191.28   12.20
   0   3   7  212.98   10.90
   0   3  -7  207.88    8.90
   0   3  -7  212.28    9.60
   0   3   7  194.18   15.10
   0   3  -7  192.08    9.80
   0   3   7  192.88    9.70
   0   3  -7  209.68    8.20
   1  -3   7   17.60    4.70
   1  -3   7   18.10    3.40
   1  -3   7   10.20    4.90
  -1  -3  -7   10.70    6.60
  -1  -3  -7   21.20    4.80
  -1  -3  -7   15.90    4.50
  -1  -3  -7   19.90    4.90
   1  -3   7   20.10    3.80
  -1   3  -7   14.80    4.80
  -1   3  -7   12.90    3.60
   1   3   7   11.90    4.70
   1   3   7   16.30    4.70
  -1   3  -7    7.50    4.90
   1   3   7   15.10    5.60
  -1   3  -7   16.00    3.80
   1   3   7   19.70    5.00
  -2  -3  -7    3.50    5.20
   2  -3   7   -7.80    5.30
   2  -3   7    9.70    8.00
  -2  -3  -7    6.80    5.90
  -2  -3  -7    0.60    4.70
   2  -3   7    4.80    5.50
   2  -3   7    4.70    4.40
   2   3   7    3.50    5.30
   2   3   7   12.80    4.80
  -2   3  -7   -3.00    5.20
  -2   3  -7   -5.20    9.30
  -2   3  -7    7.20    4.80
   2   3   7    6.00    6.60
   2   3   7    4.40    5.40
   2   3   7    1.60    4.70
  -2   3  -7    6.70    5.70
   3  -3   7    3.80    7.30
  -3  -3  -7    3.50    8.10
  -3  -3  -7    0.60    8.20
  -3  -3  -7   -0.80    6.40
   3   3   7    6.50    7.70
   3   3   7    4.70    5.60
   3   3   7   19.00    7.20
   3   3   7    0.10    9.40
  -3   3  -7   10.10    9.50
  -3   3  -7  -10.40    8.30
  -3   3  -7    3.40    7.20
  -3   3  -7    6.00    7.70
   4  -3   7   19.40    9.90
  -4  -3  -7   26.80   12.00
  -4  -3  -7   32.00   11.70
   4   3   7   54.79    9.50
  -4   3  -7   30.70    9.20
   4   3   7   48.20   14.50
  -4   3  -7   50.39   13.80
  -4   3  -7   35.90   15.30
  -4   3  -7   27.20   13.20
   4   3   7   44.70   11.00
  -5  -3  -7   30.00   14.40
  -5  -3  -7   21.70   14.50
   5   3   7   39.20   10.10
  -5   3  -7   31.30   16.30
   5   3   7   -9.50   15.50
  -5   3  -7   19.10   14.40
  -5   3  -7    7.60   10.70
  -5  -4   7   30.40   13.80
   5  -4  -7   -1.20   16.30
  -5   4   7    4.70   14.10
  -5   4   7   -1.10   11.90
   5   4  -7    4.20   12.70
  -5   4   7   -1.10   15.30
   4  -4  -7   29.20   13.50
  -4  -4   7   12.00    9.00
  -4  -4   7   16.80   10.30
  -4   4   7   20.60   10.70
  -4   4   7   14.60   22.60
   4   4  -7   18.00   10.80
   4   4  -7   14.30    8.90
  -4   4   7   22.10   13.30
  -3  -4   7   48.50    9.60
   3  -4  -7   44.60   11.10
  -3  -4   7   56.99    8.70
   3  -4  -7   75.19   12.10
  -3   4   7   78.59   14.40
  -3   4   7   49.00   10.70
  -3   4   7   36.60   10.10
   3   4  -7   63.79   10.40
   3   4  -7   40.10    8.60
  -3   4   7   58.49   11.20
   3   4  -7   44.60    9.70
   2  -4  -7   20.70    6.40
   2  -4  -7   23.40    7.20
   2  -4  -7   14.30    8.50
  -2  -4   7   17.30    5.10
   2  -4  -7   13.40    6.70
  -2  -4   7   10.30    5.80
   2   4  -7   16.60    6.50
  -2   4   7   13.20    7.00
  -2   4   7   18.90    7.60
  -2   4   7   18.90    6.20
   2   4  -7   17.20    5.10
  -2   4   7   24.90    8.50
   2   4  -7   23.10    6.50
   1  -4  -7  264.37   12.80
   1  -4  -7  235.18   16.30
   1  -4  -7  252.77   14.50
   1  -4  -7  224.38   13.40
  -1  -4   7  254.67   10.40
  -1  -4   7  251.27    9.50
  -1  -4   7  248.08   10.80
  -1  -4   7  250.77    9.90
  -1  -4   7  227.28   11.10
  -1   4   7  247.98   14.80
  -1   4   7  249.48   12.30
  -1   4   7  266.57   15.20
   1   4  -7  249.48    9.30
   1   4  -7  260.47   12.00
  -1   4   7  242.88   15.80
   1   4  -7  234.68   12.00
   0  -4   7  670.83   18.30
   0  -4  -7  637.14   26.70
   0  -4   7  629.94   19.30
   0  -4  -7  650.13   23.00
   0  -4  -7  697.73   28.00
   0  -4   7  649.34   21.60
   0  -4   7  657.53   18.30
   0   4   7  623.34   21.20
   0   4   7  639.84   26.50
   0   4  -7  678.33   23.10
   0   4  -7  690.73   21.00
   0   4   7  690.13   23.20
   0   4  -7  631.04   21.70
   0   4   7  680.13   27.60
   0   4   7  697.13   23.50
   0   4  -7  676.33   22.30
  -1  -4  -7 1720.93   48.50
   1  -4   7 1776.32   50.69
  -1  -4  -7 1669.03   55.29
  -1  -4  -7 1756.52   49.00
   1  -4   7 1740.83   48.40
  -1  -4  -7 1700.23   52.59
   1  -4   7 1731.43   47.80
   1   4   7 1751.92   48.50
   1   4   7 1744.63   52.39
   1   4   7 1801.02   56.29
  -1   4  -7 1749.43   49.00
  -1   4  -7 1747.93   48.70
  -1   4  -7 1773.52   50.89
   1   4   7 1755.42   48.70
  -1   4  -7 1783.22   49.30
  -2  -4  -7  135.49   15.00
  -2  -4  -7  128.19   12.30
   2  -4   7  135.89   10.60
  -2  -4  -7  130.29   11.10
   2  -4   7  122.89   11.00
   2   4   7  134.19   12.30
  -2   4  -7  109.09   11.50
   2   4   7  121.59   13.10
  -2   4  -7  134.49   10.90
   2   4   7  113.19    9.90
   2   4   7  139.69    9.50
  -2   4  -7  137.79   14.60
   2   4   7  115.99    9.20
   3  -4   7   79.89   12.10
  -3  -4  -7  115.69   14.90
  -3  -4  -7  112.49   16.40
  -3  -4  -7  101.79   12.90
   3   4   7   86.69   15.40
   3   4   7  106.19   10.70
  -3   4  -7  111.39   14.10
  -3   4  -7   83.69   11.10
   3   4   7  128.59   15.20
   3   4   7  109.19   10.30
  -3   4  -7  112.39   13.60
  -3   4  -7  101.59   15.00
   4  -4   7    6.80   10.10
  -4  -4  -7   14.30   12.30
  -4  -4  -7   37.90   12.20
  -4   4  -7   13.30    8.60
  -4   4  -7   20.10   13.40
   4   4   7   12.20    8.00
   4   4   7   18.00    7.80
  -4   4  -7    3.20   14.00
  -4   4  -7   37.20   13.80
   4   4   7   14.00   12.40
  -5  -4  -7  -13.10   10.90
  -5  -4  -7   -2.50   11.60
  -5   4  -7   -3.20   13.90
  -5   4  -7    7.30   13.10
  -5   4  -7    1.10   14.40
   5   4   7    4.20    8.20
   5   4   7   14.60   17.30
  -4  -5   7   12.30    7.30
   4  -5  -7   10.40   13.30
  -4  -5   7   26.00   11.20
  -4   5   7   16.00   13.00
  -4   5   7    4.10   11.90
   4   5  -7    5.50   11.90
   4   5  -7    7.20    9.40
  -4   5   7    1.60   12.00
  -3  -5   7   40.40    8.30
  -3  -5   7   74.19   10.50
   3  -5  -7   46.80   11.80
  -3   5   7   62.79   12.50
  -3   5   7   47.60   13.00
   3   5  -7   54.19    8.60
  -3   5   7   36.10    9.90
   3   5  -7   53.19   11.70
  -3   5   7   33.00   13.40
   3   5  -7   59.99   11.60
   2  -5  -7  138.79   13.30
   2  -5  -7  165.68   18.50
  -2  -5   7  150.68    9.60
   2  -5  -7  126.29   11.00
  -2  -5   7  136.79   10.40
   2   5  -7  137.09    9.20
  -2   5   7  111.09   17.70
  -2   5   7  123.19   14.50
  -2   5   7  137.19   14.00
  -2   5   7  135.89   14.60
   2   5  -7  139.19   13.10
   2   5  -7  124.49   11.50
  -1  -5   7  207.48   10.70
  -1  -5   7  175.38    9.80
   1  -5  -7  197.78   14.70
   1  -5  -7  194.28   11.50
   1  -5  -7  205.78   16.60
  -1  -5   7  194.68    8.10
   1  -5  -7  186.38   14.00
  -1  -5   7  201.08   10.20
  -1  -5   7  189.38    8.20
  -1   5   7  184.08   15.30
   1   5  -7  179.38    9.00
  -1   5   7  187.88   11.00
  -1   5   7  192.58   15.50
   1   5  -7  208.38   12.60
   1   5  -7  202.28   12.20
   0  -5   7  626.94   22.20
   0  -5  -7  661.23   28.30
   0  -5  -7  624.74   23.80
   0  -5   7  635.34   19.60
   0  -5   7  644.74   20.90
   0  -5  -7  635.34   28.40
   0  -5   7  613.44   18.20
   0   5  -7  658.33   24.00
   0   5   7  658.83   28.90
   0   5  -7  621.04   22.30
   0   5   7  616.04   27.90
   0   5   7  646.14   24.10
   0   5  -7  618.04   24.10
   0   5   7  660.63   22.20
   0   5  -7  634.74   19.30
   0   5   7  636.44   20.60
  -1  -5  -7  200.58   10.70
  -1  -5  -7  168.98   16.40
  -1  -5  -7  184.08   11.50
  -1  -5  -7  178.38   14.30
   1  -5   7  220.48   13.10
   1  -5   7  184.88   10.90
   1  -5   7  211.68   10.10
   1  -5   7  181.38   10.20
  -1   5  -7  191.08   10.60
   1   5   7  194.78   10.20
   1   5   7  169.98   14.10
   1   5   7  185.08   11.60
   1   5   7  202.68   16.90
  -1   5  -7  197.98   14.00
  -1   5  -7  194.38   12.60
  -1   5  -7  162.48   11.30
  -2  -5  -7  258.57   14.30
   2  -5   7  200.98   13.40
  -2  -5  -7  235.08   16.90
  -2  -5  -7  288.77   23.90
   2  -5   7  208.88   14.20
   2   5   7  227.98   16.50
   2   5   7  242.08   13.00
  -2   5  -7  225.08   15.00
   2   5   7  245.68   13.20
   2   5   7  247.28   18.60
   2   5   7  227.68   12.60
  -2   5  -7  226.48   17.80
  -2   5  -7  220.58   14.30
   3  -5   7    6.40    8.40
  -3  -5  -7   22.00   10.90
  -3  -5  -7   28.40    9.30
  -3   5  -7   28.50   12.60
  -3   5  -7   34.30   10.90
   3   5   7   29.10    7.40
  -3   5  -7   18.50    8.00
   3   5   7   22.50   11.70
  -3   5  -7   24.30    9.00
   3   5   7   27.40    7.20
   4  -5   7   26.40   11.60
  -4  -5  -7   10.80    9.90
  -4  -5  -7   33.50   11.80
  -4   5  -7   12.70   10.10
   4   5   7   24.60    8.10
  -4   5  -7   28.70   13.70
   4   5   7   37.50   10.30
  -4   5  -7   10.80   13.10
   4   5   7   11.10   14.10
   4  -6  -7   20.40   13.00
  -4  -6   7   10.20    8.60
  -4  -6   7   47.50   11.50
  -4   6   7   17.70   11.60
   4   6  -7   13.20   12.60
  -4   6   7    5.30   12.20
  -4   6   7   19.60   14.50
   4   6  -7   18.70    9.90
  -3  -6   7   86.79   11.90
   3  -6  -7  114.49   18.30
  -3  -6   7  105.19   12.90
   3   6  -7   82.49    9.90
  -3   6   7   94.79   13.90
  -3   6   7   87.89   15.80
   3   6  -7   85.89   13.20
   3   6  -7   56.59   12.40
   2  -6  -7  118.39   12.60
  -2  -6   7  146.29   11.90
   2  -6  -7  112.79   15.40
   2  -6  -7  131.39   15.80
  -2  -6   7  120.39    8.70
  -2   6   7  126.89   15.70
  -2   6   7  115.29   14.60
   2   6  -7  148.29   15.30
  -2   6   7  126.59   12.00
   2   6  -7  128.79   13.30
   2   6  -7  125.79    8.60
  -2   6   7  142.39   17.70
  -1  -6   7    8.20    4.60
   1  -6  -7   11.50    5.40
  -1  -6   7    8.10    2.10
   1  -6  -7    3.20    8.10
   1  -6  -7    7.50    9.90
  -1  -6   7    6.70    2.20
  -1  -6   7    5.80    4.30
  -1   6   7    8.00    7.80
  -1   6   7    7.70    8.80
   1   6  -7   11.70    6.80
   1   6  -7    5.90    4.70
  -1   6   7    8.80    5.80
   1   6  -7    8.70    5.70
   0  -6   7  688.23   22.40
   0  -6   7  683.23   25.00
   0  -6  -7  664.83   30.50
   0  -6   7  679.83   19.00
   0  -6   7  677.33   18.50
   0  -6  -7  722.43   31.60
   0  -6  -7  646.24   25.70
   0   6  -7  659.73   24.60
   0   6  -7  752.12   28.00
   0   6   7  664.93   21.80
   0   6   7  698.33   22.90
   0   6   7  687.73   31.60
   0   6   7  708.43   31.40
  -1  -6  -7  749.13   32.20
   1  -6   7  757.62   25.70
  -1  -6  -7  758.62   24.80
   1  -6   7  738.03   23.70
  -1  -6  -7  816.22   35.40
  -1  -6  -7  861.91   32.00
   1   6   7  766.02   34.90
  -1   6  -7  762.72   29.20
  -1   6  -7  730.63   29.60
   1   6   7  759.52   24.00
  -1   6  -7  769.82   24.90
  -1   6  -7  753.02   28.80
   1   6   7  747.93   33.10
   1   6   7  791.82   27.40
  -2  -6  -7  122.59   15.80
  -2  -6  -7  102.89   10.70
  -2  -6  -7  104.99   10.90
   2  -6   7  120.99   11.40
  -2   6  -7   67.99   10.20
   2   6   7   69.69   12.30
  -2   6  -7   82.99   10.60
   2   6   7   90.49   10.00
   2   6   7  125.79   16.20
   2   6   7   98.49    9.80
   2   6   7   98.39   10.90
  -2   6  -7   79.29   13.00
  -3  -6  -7  128.39   13.40
  -3  -6  -7  117.99   17.10
   3  -6   7   76.69   12.70
  -3   6  -7   95.79   17.30
   3   6   7  113.19   11.40
  -3   6  -7   97.19   13.70
  -3   6  -7   91.39   14.60
  -3   6  -7  114.49   15.00
   3   6   7  123.49   12.00
   3   6   7  135.79   19.60
   4  -6   7   27.40   16.00
  -4  -6  -7   21.30   10.00
  -4  -6  -7   23.50   12.30
  -4   6  -7   49.40   17.40
   4   6   7   53.19   16.50
  -4   6  -7   47.40   14.50
  -4   6  -7   28.40   16.90
   4   6   7   42.30    8.20
  -4   6  -7   37.90   14.20
  -4  -7   7    7.00    9.30
   4  -7  -7    7.50   14.40
  -4   7   7   -3.80   13.50
   4   7  -7   22.30   14.90
  -4   7   7   -0.80   13.70
  -4   7   7    3.40   13.00
  -3  -7   7   -7.80    6.90
   3  -7  -7   -5.10   10.10
  -3  -7   7   -5.10    6.30
   3   7  -7   -3.90    6.70
   3   7  -7   -3.60   11.70
  -3   7   7   19.50   12.80
  -3   7   7  -11.20    8.80
  -3   7   7   -1.40    9.10
  -2  -7   7   56.09    5.70
  -2  -7   7   62.29    9.70
  -2   7   7   45.20    9.30
  -2   7   7   60.99   14.80
  -2   7   7   53.89   13.10
   2   7  -7   60.09   12.10
  -2   7   7   61.59   13.20
  -1  -7   7   62.99    8.30
   1  -7  -7   40.20   10.00
  -1  -7   7   49.20    7.40
   1  -7  -7   71.79    8.90
  -1   7   7   58.89    8.20
   1   7  -7   36.20    8.80
   1   7  -7   47.30    7.20
  -1   7   7   50.89   11.70
  -1   7   7   73.99   14.30
  -1   7   7   55.69    7.60
   1   7  -7   55.49   10.90
  -1   7   7   50.79   12.00
   0  -7   7   47.10    9.00
   0  -7   7   71.99    8.00
   0  -7  -7   79.69   14.10
   0  -7  -7   66.69   12.50
   0   7   7   60.89    6.70
   0   7   7   45.00    5.90
   0   7  -7   53.09    9.90
   0   7  -7   57.59   10.30
   0   7   7   49.00   12.50
   0   7   7   55.69   11.10
   0   7  -7   55.29    9.80
   0   7   7   53.89   12.10
   1  -7   7  232.58   10.90
   1  -7   7  239.68   13.40
  -1  -7  -7  223.38   15.10
  -1  -7  -7  237.48   19.20
   1   7   7  210.18   10.70
  -1   7  -7  239.88   16.90
   1   7   7  241.68   17.80
   1   7   7  208.98   20.70
  -1   7  -7  225.28   11.70
   1   7   7  195.78   19.70
   1   7   7  234.68   11.10
  -1   7  -7  237.48   16.80
  -1   7  -7  222.68   18.00
  -2  -7  -7   20.50    6.60
   2  -7   7   20.30    8.10
   2  -7   7   13.10    7.50
  -2  -7  -7   19.90    7.60
  -2  -7  -7   13.30    8.50
  -2   7  -7   20.00   11.00
   2   7   7   18.30    7.60
   2   7   7   22.80    6.10
   2   7   7   25.60   10.90
  -2   7  -7   22.30   14.20
  -2   7  -7   15.00    8.50
   2   7   7   10.30   10.50
  -3  -7  -7   84.59   11.60
   3  -7   7   68.99   22.70
  -3  -7  -7   56.29   12.10
  -3   7  -7   84.39   22.20
   3   7   7   54.69   16.10
  -3   7  -7   64.99   16.40
   3   7   7   69.49    9.70
   3   7   7   62.09    9.20
  -3   7  -7   63.29   12.60
  -3   7  -7   52.79   10.90
  -4  -7  -7   48.20   12.20
  -4   7  -7   16.60   13.50
   4   7   7   38.80    7.40
  -4   7  -7   20.90   13.10
   4   7   7   25.50   14.20
  -4   7  -7   11.70   14.40
  -4  -8   7   20.50    8.90
  -4   8   7   21.70   13.70
  -4   8   7   50.49   19.00
  -3  -8   7   73.79    7.90
  -3  -8   7   70.69   11.20
   3  -8  -7   88.79   18.70
  -3   8   7   63.39   15.40
  -3   8   7   74.89   13.30
   3   8  -7   53.79   15.00
   3   8  -7   59.39   14.00
  -3   8   7   50.09   16.30
   3   8  -7   62.79    8.10
   2  -8  -7   71.09   15.20
  -2  -8   7   71.39   11.00
   2   8  -7   39.20   11.80
  -2   8   7   52.89   13.90
  -2   8   7   65.59   10.30
  -2   8   7   41.90   12.90
  -2   8   7   51.79   17.40
  -1  -8   7  448.66   19.50
   1  -8  -7  502.25   28.00
  -1  -8   7  404.26   18.30
   1   8  -7  371.96   17.80
  -1   8   7  451.45   18.80
  -1   8   7  466.15   17.80
   1   8  -7  409.46   24.90
   1   8  -7  409.06   24.40
  -1   8   7  459.65   25.80
  -1   8   7  470.65   27.60
  -1   8   7  431.76   29.70
   0  -8   7  886.01   30.30
   0  -8  -7  997.10   40.10
   0   8   7  919.91   40.50
   0   8  -7  929.51   36.50
   0   8   7  925.31   26.60
   0   8  -7  914.51   33.40
   0   8   7  854.71   34.10
   0   8  -7  894.71   35.50
   0   8   7  905.71   40.60
   0   8   7  869.41   26.70
   1  -8   7  554.04   22.70
   1  -8   7  553.04   18.20
  -1  -8  -7  599.04   31.10
   1   8   7  549.15   24.50
   1   8   7  569.84   18.10
   1   8   7  518.25   31.80
  -1   8  -7  556.44   27.30
   1   8   7  623.54   33.40
  -1   8  -7  538.55   29.10
   1   8   7  542.05   17.60
  -1   8  -7  537.85   18.90
  -1   8  -7  593.94   27.70
  -2  -8  -7  211.78   21.10
  -2  -8  -7  206.48   12.50
   2  -8   7  200.58   13.90
   2  -8   7  232.88   16.40
  -2  -8  -7  188.48   15.20
  -2   8  -7  223.78   20.30
  -2   8  -7  244.48   21.60
   2   8   7  183.78   22.00
   2   8   7  233.58   24.60
   2   8   7  246.58   15.80
   2   8   7  215.28   11.80
   3  -8   7   66.39   13.70
  -3  -8  -7   65.69   14.10
  -3  -8  -7  107.39   11.90
   3   8   7   98.29   10.80
  -3   8  -7   76.59   13.50
  -3   8  -7   81.49   18.20
  -3   8  -7   70.39   14.00
  -3   8  -7   78.89   12.30
   3   8   7   64.99   15.70
   3  -9  -7   27.00   15.60
  -3   9   7   28.60   14.80
  -3   9   7   27.90   11.70
   3   9  -7   21.00   11.90
  -3   9   7   34.00   15.00
   2  -9  -7  113.69   19.20
  -2   9   7   77.39   18.90
   2   9  -7   92.89   17.60
  -2   9   7   54.49   16.30
  -2   9   7   84.99   11.20
  -1  -9   7  168.18   13.20
   1  -9  -7  138.99   17.10
  -1  -9   7  152.98   12.40
  -1   9   7  111.19   18.90
  -1   9   7  193.98   20.80
   1   9  -7  156.08   18.70
  -1   9   7  172.38   11.10
   1   9  -7  156.58   18.20
  -1   9   7  166.98   11.00
   1   9  -7  161.78   13.00
  -1   9   7  169.08   21.60
   0  -9   7  260.77   15.10
   0  -9  -7  280.47   22.60
   0   9  -7  313.27   19.20
   0   9  -7  307.97   21.60
   0   9  -7  261.47   19.70
   0   9   7  276.17   10.40
   0   9   7  295.27   24.80
   0   9   7  293.27   20.70
   1  -9   7  108.49   12.20
  -1  -9  -7   68.39   13.90
   1  -9   7   93.09    5.70
   1   9   7  120.09   21.60
  -1   9  -7  117.99   18.90
  -1   9  -7   82.49   15.40
   1   9   7   91.59   17.80
   1   9   7   60.89   12.80
  -1   9  -7  120.09   16.80
   2  -9   7   20.30    7.60
  -2  -9  -7   16.30   12.30
   2  -9   7   31.20   10.00
   2   9   7   23.10    5.60
  -2   9  -7   30.60   11.00
   2   9   7   25.50   12.90
  -2   9  -7   31.60   13.40
  -2   9  -7   27.10    8.10
  -2   9  -7   30.40   12.50
   2   9   7   30.60    9.90
   2   9   7   27.80    5.20
  -3  -9  -7   11.90   12.00
  -3   9  -7   27.30   16.70
   3   9   7   30.00    8.50
  -3   9  -7    4.60   11.80
   3   9   7   -3.10   13.10
  -3   9  -7   27.90   10.40
   2 -10  -7   36.30   12.90
  -2  10   7   33.10   15.40
   2  10  -7    0.90   10.60
  -2  10   7   28.90   16.10
   2  10  -7   50.29   15.20
  -2  10   7   26.70    8.70
  -1 -10   7  151.38   12.90
   1 -10  -7  119.59   16.90
  -1  10   7  151.98   10.10
   1  10  -7  126.59   18.60
   1  10  -7  137.19   13.40
  -1  10   7  159.98   22.40
   1  10  -7  122.19   17.40
  -1  10   7  149.39    9.90
  -1  10   7  150.98   20.30
  -1  10   7  130.59   20.40
   0 -10  -7  204.98   20.60
   0 -10   7  179.38   13.70
   0  10   7  201.98   22.90
   0  10   7  201.68   25.40
   0  10  -7  189.78   18.20
   0  10  -7  184.88   20.80
   0  10   7  154.18   17.70
   0  10  -7  171.98   17.80
  -1 -10  -7  190.38   21.10
   1 -10   7  157.88   13.50
   1  10   7  117.89   23.10
   1  10   7  156.28   17.30
  -1  10  -7  176.88   18.70
  -1  10  -7  192.08   21.60
   1  10   7  125.59   18.50
  -2 -10  -7   35.20   14.60
  -2  10  -7   15.60   13.20
   2  10   7   15.40   15.20
   2  10   7   32.90   10.80
  -2  10  -7   13.70   14.80
  -2  10  -7   25.70    7.90
   1 -11  -7   75.99   18.00
  -1  11   7   96.39   19.00
   1  11  -7   69.69   15.00
  -1  11   7   55.69   16.70
   1  11  -7   71.79   11.20
   0 -11  -7   64.99   15.40
   0  11   7   53.29   15.10
   0  11  -7   59.29   15.70
   0  11  -7   87.99   14.70
   0  11   7   40.50   19.70
   0  11  -7   68.19   13.90
   1  11   7   89.99   15.50
   1  11   7   98.29   20.20
  -1  11  -7   74.69   17.00
  -1  11  -7   64.29   16.30
  -5   0   8    6.40    8.80
  -5   0   8   -1.90   12.40
   5   0  -8   26.90   15.10
  -5   0   8   12.90   11.20
   4   0  -8   72.19   14.10
  -4   0   8   94.39   11.50
  -4   0   8   63.29   11.60
   4   0  -8   73.59   10.30
   4   0  -8   78.99   12.70
  -4   0   8   70.89   14.60
  -3   0   8  125.39   11.20
  -3   0   8  138.69   12.20
   3   0  -8  154.48   10.50
   3   0  -8  148.69   15.00
   3   0  -8  149.19   12.80
  -3   0   8  161.58   15.90
   2   0  -8  371.66   16.70
   2   0  -8  386.16   14.10
  -2   0   8  409.96   17.80
  -2   0   8  372.26   15.80
  -2   0   8  382.86   15.50
   2   0  -8  382.66   16.30
   2   0  -8  380.36   17.30
  -2   0   8  394.26   16.80
   1   0  -8 2320.77   60.59
  -1   0   8 2054.19   58.39
   1   0  -8 2229.68   57.49
  -1   0   8 2246.98   57.49
  -1   0   8 2194.48   57.89
   1   0  -8 2236.28   58.09
  -1   0   8 2273.87   60.79
   1   0  -8 2169.58   58.59
   0   0   8 6970.70  169.68
   0   0  -8 6693.93  165.88
   0   0  -8 6445.35  169.58
  -1   0  -8   29.20    4.40
  -1   0  -8   16.30    4.90
   1   0   8   23.10    4.60
   1   0   8   36.40    5.10
   1   0   8   21.40    3.50
   1   0   8   25.50    5.20
  -1   0  -8   25.70    4.50
  -1   0  -8   17.30    4.20
  -2   0  -8  401.66   16.20
   2   0   8  357.26   15.80
  -2   0  -8  362.66   16.50
  -2   0  -8  388.06   17.70
  -2   0  -8  379.46   17.30
   2   0   8  372.36   17.20
   2   0   8  373.56   23.50
   2   0   8  376.36   15.70
   3   0   8  147.59   12.90
  -3   0  -8  153.48   15.20
  -3   0  -8  148.59   13.90
  -3   0  -8  157.08   13.30
  -3   0  -8  168.28   14.40
  -4   0  -8    4.80    9.10
  -4   0  -8   -6.80    8.40
   4   0   8   -1.00    9.20
  -4   0  -8    5.70    9.00
  -4   0  -8   18.40   11.80
  -5   0  -8    3.10   13.40
   5   0   8    5.10   13.30
  -5   0  -8   14.80   11.40
  -5   0  -8    0.10   13.80
   5  -1  -8   20.00   16.30
  -5  -1   8   21.40   12.10
  -5  -1   8   15.30   13.20
  -5  -1   8   26.90   14.20
  -5   1   8   22.20   14.70
   5   1  -8   -0.40   13.40
  -5   1   8   23.20   10.90
  -5   1   8   -0.10    9.80
   4  -1  -8   53.59   15.20
   4  -1  -8   82.09   14.90
  -4  -1   8   65.59   13.70
  -4  -1   8   62.49   11.40
  -4  -1   8   63.79    8.60
  -4   1   8   59.19   11.10
  -4   1   8   44.40   13.00
  -4   1   8   66.49   12.60
   4   1  -8   71.29    8.70
   4   1  -8   55.79   13.90
   4   1  -8   50.89   11.80
  -3  -1   8  661.53   27.50
   3  -1  -8  655.93   24.70
   3  -1  -8  732.53   30.60
   3  -1  -8  730.03   28.40
  -3  -1   8  658.83   26.10
  -3  -1   8  666.63   22.20
   3   1  -8  689.43   29.10
  -3   1   8  660.73   26.80
  -3   1   8  632.94   25.80
  -3   1   8  651.53   28.10
   3   1  -8  669.63   27.00
   3   1  -8  665.33   21.40
  -2  -1   8 7366.56  185.88
  -2  -1   8 7310.97  183.98
  -2  -1   8 7328.97  181.78
   2  -1  -8 7259.97  185.58
   2  -1  -8 7222.98  183.58
  -2  -1   8 7402.16  184.88
   2  -1  -8 7565.24  186.78
   2  -1  -8 7135.99  186.68
   2   1  -8 7364.56  185.68
  -2   1   8 7432.36  185.18
  -2   1   8 7200.18  184.98
  -2   1   8 7468.25  186.78
   2   1  -8 6692.53  184.08
  -2   1   8 7266.37  186.48
   2   1  -8 7257.67  181.38
   2   1  -8 7594.24  185.78
  -1  -1   8 4106.19  102.59
  -1  -1   8 4139.59  105.79
   1  -1  -8 4224.28  106.49
  -1  -1   8 4180.38  101.89
   1  -1  -8 4104.89  105.99
   1   1  -8 4023.10  101.99
   1   1  -8 4172.88  102.89
  -1   1   8 3831.72  105.89
  -1   1   8 3912.01  105.89
  -1   1   8 4106.99  104.19
  -1   1   8 4097.59  104.59
   1   1  -8 4187.78  103.19
   1   1  -8 4064.89  105.29
  -1  -1  -8 6768.12  169.38
  -1  -1  -8 6768.02  168.08
   1  -1   8 6400.66  167.68
   1  -1   8 6934.51  165.48
   1  -1   8 6677.13  166.38
   1  -1   8 6837.52  168.68
  -1  -1  -8 6584.34  169.18
   1   1   8 6850.91  167.48
  -1   1  -8 6764.22  168.18
  -1   1  -8 6646.63  166.58
  -1   1  -8 6897.51  169.28
   1   1   8 6704.73  167.48
   1   1   8 6129.99  169.18
  -2  -1  -8 2950.50   79.49
   2  -1   8 3241.98   83.89
  -2  -1  -8 2906.81   79.89
   2  -1   8 2906.01   78.99
   2  -1   8 2772.42   78.19
  -2  -1  -8 2875.81   79.99
  -2  -1  -8 2895.21   77.29
  -2   1  -8 2845.92   78.19
  -2   1  -8 2996.50   78.89
  -2   1  -8 2794.92   79.49
   2   1   8 2826.22   78.09
  -2   1  -8 2852.71   78.59
   2   1   8 2900.41   80.59
   2   1   8 2852.21   77.39
   2   1   8 2913.31   81.79
  -3  -1  -8 1293.37   42.90
  -3  -1  -8 1243.18   43.60
   3  -1   8 1262.47   43.30
  -3   1  -8 1224.08   42.50
  -3   1  -8 1213.28   42.60
  -3   1  -8 1300.37   42.70
   3   1   8 1203.98   39.70
  -3   1  -8 1233.78   40.80
   3   1   8 1292.47   44.60
  -4  -1  -8  523.05   28.80
  -4  -1  -8  519.65   28.80
  -4  -1  -8  543.75   28.80
  -4  -1  -8  513.45   24.40
   4  -1   8  509.75   28.80
  -4   1  -8  552.74   28.80
  -4   1  -8  550.34   28.50
  -4   1  -8  528.25   26.30
   4   1   8  506.45   29.70
  -4   1  -8  478.95   27.20
  -5  -1  -8  118.99   15.70
  -5  -1  -8  112.89   16.80
  -5  -1  -8  131.79   20.80
   5  -1   8  117.89   20.00
  -5   1  -8  116.49   19.70
   5   1   8   88.89   18.60
  -5   1  -8  118.59   18.00
  -5  -2   8   52.29   16.70
  -5  -2   8   35.30    6.30
   5  -2  -8   35.40   16.30
  -5  -2   8   35.30   12.30
   5   2  -8   19.60   12.20
  -5   2   8   41.10   13.80
  -5   2   8   23.90   16.10
  -5   2   8   31.80   12.50
   4  -2  -8  110.59   15.80
  -4  -2   8  121.69    8.40
  -4  -2   8  140.99   17.70
  -4  -2   8   95.79   12.60
   4  -2  -8   98.19   16.10
   4   2  -8  142.39   16.80
   4   2  -8  145.99   18.90
  -4   2   8  123.79   15.30
   4   2  -8  126.09    7.70
  -4   2   8  123.09   16.80
  -4   2   8  125.39   15.90
  -3  -2   8  503.55   23.20
   3  -2  -8  483.55   23.30
   3  -2  -8  518.65   25.40
   3  -2  -8  507.75   22.30
  -3  -2   8  508.75   15.90
  -3  -2   8  496.35   21.90
  -3   2   8  488.85   23.30
  -3   2   8  488.65   24.00
   3   2  -8  499.85   15.30
  -3   2   8  485.25   33.80
  -3   2   8  480.65   23.20
   3   2  -8  549.85   25.30
   3   2  -8  502.35   22.70
   2  -2  -8 2003.50   59.39
  -2  -2   8 2023.80   55.49
   2  -2  -8 2070.79   59.99
   2  -2  -8 1992.40   57.19
  -2  -2   8 2035.00   56.39
  -2  -2   8 2135.69   52.79
  -2  -2   8 1974.80   56.99
   2   2  -8 1983.50   56.89
  -2   2   8 2017.50   59.59
   2   2  -8 1915.21   50.99
  -2   2   8 2089.29   58.79
  -2   2   8 1980.80   58.19
   2   2  -8 2019.10   57.39
  -2   2   8 2121.49   58.99
  -1  -2   8 1583.84   40.80
  -1  -2   8 1610.54   40.70
   1  -2  -8 1606.04   45.30
  -1  -2   8 1529.65   40.90
   1  -2  -8 1594.24   45.60
   1  -2  -8 1559.74   47.30
  -1  -2   8 1523.85   43.80
   1   2  -8 1513.85   43.70
  -1   2   8 1551.84   44.60
  -1   2   8 1592.74   45.00
   1   2  -8 1625.94   42.10
  -1   2   8 1620.14   45.40
  -1   2   8 1547.05   47.00
   0  -2  -8 3381.26   87.39
   0  -2  -8 3118.49   88.09
   0  -2   8 3237.28   83.19
   0  -2  -8 3260.27   85.69
   0  -2   8 3314.57   84.09
   0  -2  -8 3281.97   84.39
   0   2   8 3203.68   85.49
   0   2  -8 3301.77   83.39
   0   2   8 3363.86   85.79
   0   2   8 3356.96   84.59
   0   2  -8 3198.08   85.69
   0   2   8 3103.69   86.69
   0   2   8 3221.08   86.09
   1  -2   8 3122.39   77.19
  -1  -2  -8 3018.20   82.69
   1  -2   8 3065.39   76.49
  -1  -2  -8 3040.50   78.99
  -1  -2  -8 3112.49   81.19
  -1  -2  -8 2990.40   80.49
   1  -2   8 2999.80   79.59
   1  -2   8 2986.80   79.89
   1   2   8 3054.29   80.09
  -1   2  -8 2941.01   80.09
  -1   2  -8 3049.29   77.59
   1   2   8 2961.90   80.59
   1   2   8 3004.10   83.19
  -1   2  -8 2979.00   79.99
   1   2   8 3032.30   78.99
  -1   2  -8 3126.49   78.09
   1   2   8 3027.80   78.89
  -2  -2  -8  209.48   13.70
   2  -2   8  237.68   11.40
  -2  -2  -8  238.18   14.10
   2  -2   8  231.68   13.00
  -2  -2  -8  216.98   13.50
   2  -2   8  215.48   12.30
   2  -2   8  205.08   12.60
  -2   2  -8  230.28   13.60
   2   2   8  210.48   14.70
  -2   2  -8  219.98   12.50
   2   2   8  205.18   13.40
   2   2   8  205.48   11.30
   2   2   8  209.98   11.50
  -2   2  -8  214.38   13.10
  -3  -2  -8  214.28   15.90
  -3  -2  -8  192.28   16.10
  -3  -2  -8  206.98   13.30
   3  -2   8  215.38   16.00
  -3  -2  -8  213.28   17.10
  -3   2  -8  193.28   15.80
   3   2   8  197.18   13.50
   3   2   8  198.28   17.30
  -3   2  -8  194.18   15.20
  -3   2  -8  203.48   15.50
   3   2   8  197.88   12.80
  -3   2  -8  206.08   16.00
  -4  -2  -8  153.88   17.50
  -4  -2  -8  179.08   19.20
  -4  -2  -8  171.98   14.30
   4  -2   8  152.58   18.90
  -4  -2  -8  167.18   21.10
  -4   2  -8  201.98   21.00
   4   2   8  186.78   14.60
  -4   2  -8  165.18   19.30
  -4   2  -8  190.98   19.40
  -4   2  -8  171.78   19.70
   4   2   8  121.49   16.60
  -5  -2  -8   55.49   16.90
  -5  -2  -8   18.00   13.10
  -5   2  -8   35.70   16.00
  -5   2  -8   64.49   16.10
   5   2   8   18.00   10.70
  -5   2  -8   60.29   16.50
   5   2   8   33.80   15.30
  -5  -3   8   -2.90   13.10
   5  -3  -8   23.80   17.80
  -5   3   8   12.90   13.90
  -5   3   8    7.40   13.80
  -5   3   8   10.50   11.80
   5   3  -8   -4.90   11.60
   4  -3  -8   68.49   15.30
  -4  -3   8   87.99   14.60
  -4  -3   8   69.39   12.10
  -4   3   8   71.49   12.60
  -4   3   8   95.09   17.00
   4   3  -8   75.99   12.50
  -4   3   8   78.79   15.10
   4   3  -8   65.39   14.70
   3  -3  -8  498.15   24.80
   3  -3  -8  561.54   27.40
  -3  -3   8  542.85   23.60
  -3  -3   8  503.65   22.00
  -3   3   8  509.15   25.50
  -3   3   8  524.85   25.00
   3   3  -8  542.45   25.40
   3   3  -8  519.15   23.40
  -3   3   8  492.25   24.60
   2  -3  -8 2011.70   61.69
  -2  -3   8 2082.99   56.99
   2  -3  -8 2083.89   59.89
  -2  -3   8 1999.60   56.29
   2  -3  -8 2092.69   59.39
  -2  -3   8 2010.70   55.69
   2  -3  -8 1947.51   58.39
  -2   3   8 2024.50   59.89
  -2   3   8 2033.90   58.89
   2   3  -8 2098.39   61.99
   2   3  -8 1960.80   56.89
   2   3  -8 2012.10   56.79
  -2   3   8 2029.00   61.49
  -2   3   8 2012.60   59.39
   1  -3  -8 1640.54   52.89
  -1  -3   8 1741.13   44.30
  -1  -3   8 1701.83   46.70
  -1  -3   8 1752.12   44.10
   1  -3  -8 1694.73   50.09
   1  -3  -8 1772.52   49.50
  -1  -3   8 1706.53   44.20
   1  -3  -8 1664.93   48.90
  -1  -3   8 1706.53   44.60
   1   3  -8 1683.13   45.90
   1   3  -8 1679.73   46.80
   1   3  -8 1734.13   46.20
  -1   3   8 1659.93   49.40
  -1   3   8 1760.72   49.90
  -1   3   8 1753.62   52.79
  -1   3   8 1710.63   48.70
   0  -3  -8 2031.60   59.39
   0  -3   8 1982.10   51.99
   0  -3  -8 1980.90   53.99
   0  -3   8 1979.20   52.59
   0   3  -8 1945.11   50.29
   0   3   8 1906.81   55.49
   0   3   8 1933.81   56.79
   0   3  -8 1999.50   53.99
   0   3   8 1951.60   53.89
   0   3  -8 1950.70   51.19
   0   3  -8 1956.90   52.69
   0   3   8 1998.40   54.09
   0   3   8 1874.91   57.09
   1  -3   8 2084.29   57.89
   1  -3   8 2178.18   54.59
  -1  -3  -8 2079.19   59.39
  -1  -3  -8 2066.49   56.59
  -1  -3  -8 2087.09   62.89
   1  -3   8 2115.29   56.69
  -1  -3  -8 2133.09   57.99
   1  -3   8 2047.40   54.29
  -1   3  -8 1993.90   55.99
   1   3   8 2147.69   57.99
  -1   3  -8 2109.79   55.69
  -1   3  -8 2118.59   57.49
   1   3   8 2118.69   56.69
   1   3   8 2054.19   58.69
   1   3   8 1995.60   62.19
  -1   3  -8 2094.49   58.39
   2  -3   8 2430.66   68.29
   2  -3   8 2255.57   68.49
  -2  -3  -8 2443.46   71.89
   2  -3   8 2320.07   65.89
  -2  -3  -8 2396.66   70.19
  -2  -3  -8 2543.95   68.89
   2  -3   8 2480.15   67.69
   2   3   8 2407.86   72.19
   2   3   8 2509.05   69.79
  -2   3  -8 2508.15   69.89
   2   3   8 2345.07   65.99
  -2   3  -8 2504.15   68.99
   2   3   8 2558.54   66.09
   2   3   8 2496.25   68.79
  -2   3  -8 2433.66   68.69
   3  -3   8  897.71   34.30
  -3  -3  -8  927.31   37.60
  -3  -3  -8  905.81   33.80
  -3  -3  -8  883.31   35.20
  -3   3  -8  916.91   34.60
   3   3   8  900.01   37.70
   3   3   8  931.51   30.10
   3   3   8  893.61   33.30
  -3   3  -8  844.82   33.80
  -3   3  -8  883.71   34.90
  -3   3  -8  926.61   35.30
   4  -3   8  753.32   35.50
  -4  -3  -8  801.12   36.50
  -4  -3  -8  783.72   34.40
   4   3   8  778.82   38.80
   4   3   8  805.62   28.80
  -4   3  -8  781.22   54.19
  -4   3  -8  727.43   35.20
  -4   3  -8  729.73   34.60
  -4   3  -8  752.32   34.00
  -5  -3  -8  104.99   19.10
  -5  -3  -8   93.79   18.80
   5   3   8   72.29   18.90
  -5   3  -8   86.79   18.20
  -5   3  -8   79.29   18.10
  -5   3  -8   74.49   17.40
   5   3   8   92.39   12.60
  -5  -4   8  -14.30   12.00
   5  -4  -8  -20.20   16.20
  -5   4   8   40.80   15.70
  -5   4   8  -14.70   13.80
   5   4  -8   -5.70   12.30
  -5   4   8    7.20   12.10
   4  -4  -8   66.59   15.60
  -4  -4   8   56.39   12.80
  -4  -4   8   46.60   11.10
   4   4  -8   47.60    9.40
  -4   4   8   38.20   13.50
   4   4  -8   76.69   15.80
  -4   4   8   30.60    9.90
  -4   4   8   80.29   17.00
  -3  -4   8  103.99   11.00
   3  -4  -8  126.09   15.40
  -3  -4   8   99.69   11.90
   3  -4  -8   88.49   15.70
   3   4  -8  107.69   13.50
  -3   4   8   91.29   13.30
  -3   4   8   82.99   13.90
  -3   4   8   99.79   13.70
   3   4  -8  127.09   14.20
   2  -4  -8  271.07   16.00
   2  -4  -8  242.58   14.70
  -2  -4   8  295.37   13.70
   2  -4  -8  276.77   18.70
  -2  -4   8  272.27   12.90
   2   4  -8  268.47   14.10
  -2   4   8  236.58   17.10
   2   4  -8  240.58   14.70
   2   4  -8  259.37   12.80
  -2   4   8  277.17   19.00
  -2   4   8  257.27   16.20
  -2   4   8  244.18   17.30
  -1  -4   8 1351.86   36.70
  -1  -4   8 1356.36   35.80
  -1  -4   8 1338.47   36.90
   1  -4  -8 1424.06   46.90
   1  -4  -8 1330.47   40.50
  -1  -4   8 1316.57   37.30
   1  -4  -8 1291.07   42.80
  -1  -4   8 1342.77   35.90
   1   4  -8 1377.16   38.90
   1   4  -8 1328.37   35.70
   1   4  -8 1337.77   38.50
  -1   4   8 1270.27   42.40
  -1   4   8 1320.87   45.00
  -1   4   8 1292.17   39.40
  -1   4   8 1379.26   42.00
   0  -4  -8 1564.84   48.30
   0  -4  -8 1399.16   42.50
   0  -4  -8 1472.75   48.50
   0  -4   8 1451.25   41.20
   0   4   8 1424.16   41.40
   0   4   8 1525.75   43.80
   0   4   8 1397.26   42.60
   0   4   8 1401.76   46.70
   0   4  -8 1451.05   41.40
   0   4  -8 1418.36   41.00
   0   4   8 1468.25   47.60
   0   4  -8 1482.65   41.10
   0   4  -8 1481.95   42.10
   1  -4   8 1320.47   39.50
  -1  -4  -8 1283.47   38.30
  -1  -4  -8 1235.68   44.40
  -1  -4  -8 1289.97   41.60
  -1  -4  -8 1308.97   37.80
   1  -4   8 1274.87   35.30
   1  -4   8 1291.47   38.50
   1  -4   8 1256.47   36.60
  -1   4  -8 1313.67   39.70
   1   4   8 1251.37   37.70
   1   4   8 1284.77   37.60
  -1   4  -8 1248.88   37.50
   1   4   8 1243.08   44.30
  -1   4  -8 1243.98   37.30
   1   4   8 1273.37   40.90
   2  -4   8   20.30    6.40
  -2  -4  -8   24.20    7.00
   2  -4   8   36.80    7.60
  -2  -4  -8   27.30    9.20
  -2  -4  -8   40.00    7.80
  -2   4  -8   34.30    9.70
   2   4   8   23.50    6.80
   2   4   8   32.20    8.30
  -2   4  -8   21.60    7.00
  -2   4  -8   20.70    6.60
   2   4   8   26.00    6.40
   2   4   8   28.30    6.50
   2   4   8   34.00    9.30
  -2   4  -8   23.80    7.80
  -3  -4  -8  205.78   15.40
  -3  -4  -8  172.88   17.90
  -3  -4  -8  160.88   16.30
   3  -4   8  189.38   15.80
  -3   4  -8  191.68   17.20
  -3   4  -8  191.88   16.00
  -3   4  -8  140.79   14.50
   3   4   8  195.68   20.10
  -3   4  -8  227.88   19.50
   3   4   8  180.28   12.20
  -4  -4  -8   24.00   13.00
  -4  -4  -8   13.50   12.50
   4  -4   8   10.40    9.90
  -4   4  -8   -7.30   12.10
  -4   4  -8   27.10   13.50
  -4   4  -8   12.40    9.80
   4   4   8   18.60    8.00
   4   4   8   26.90   14.20
  -4   4  -8    6.30   11.80
   4   4   8   14.40   11.30
  -4  -5   8    9.40    7.70
  -4  -5   8   25.90   10.80
   4  -5  -8   11.40   14.40
   4   5  -8    1.30   11.30
  -4   5   8   16.80   12.40
   4   5  -8    4.50    9.90
  -4   5   8    0.40   12.30
  -4   5   8   -1.40   12.90
   3  -5  -8  139.99   18.40
  -3  -5   8  116.19   11.70
  -3  -5   8  136.59   13.10
   3   5  -8  146.49   16.70
   3   5  -8  139.79   12.40
   3   5  -8  138.99   13.60
  -3   5   8  160.08   17.40
  -3   5   8  133.39   16.80
  -3   5   8  142.69   16.00
   2  -5  -8 1111.49   40.00
   2  -5  -8 1128.19   43.20
  -2  -5   8 1111.59   34.90
  -2  -5   8 1117.19   33.00
   2  -5  -8 1034.40   36.40
   2   5  -8 1046.50   36.20
   2   5  -8 1113.69   37.70
  -2   5   8 1084.79   39.50
   2   5  -8 1078.09   33.10
  -2   5   8 1104.09   43.90
  -2   5   8 1122.69   36.90
  -1  -5   8 2830.52   71.59
  -1  -5   8 2762.02   72.29
   1  -5  -8 2843.12   76.89
   1  -5  -8 2624.04   78.09
  -1  -5   8 2803.92   72.09
  -1  -5   8 2844.62   73.39
   1  -5  -8 2747.03   81.69
  -1  -5   8 2764.72   72.49
   1  -5  -8 2843.12   84.59
   1   5  -8 2809.62   76.69
  -1   5   8 2857.61   75.59
   1   5  -8 2914.01   76.89
  -1   5   8 2884.81   79.29
  -1   5   8 2801.82   83.39
   1   5  -8 2818.82   72.29
  -1   5   8 2703.33   81.19
   0  -5  -8 2164.28   68.29
   0  -5   8 2248.38   57.19
   0  -5   8 2193.18   60.99
   0  -5  -8 2156.48   68.89
   0  -5   8 2249.57   56.69
   0   5  -8 2169.68   62.89
   0   5   8 2222.98   59.99
   0   5   8 2294.97   61.89
   0   5   8 2217.88   68.29
   0   5  -8 2254.87   61.19
   0   5   8 2196.38   68.69
   0   5  -8 2236.78   58.59
   0   5   8 2198.28   62.79
   0   5  -8 2285.17   62.69
   1  -5   8 2235.58   62.49
   1  -5   8 2134.19   59.39
   1  -5   8 2209.38   58.09
   1  -5   8 2148.69   58.29
  -1  -5  -8 2152.48   60.69
  -1  -5  -8 2100.39   65.49
  -1  -5  -8 2170.68   60.09
  -1  -5  -8 2170.08   69.29
  -1   5  -8 2163.18   61.59
  -1   5  -8 2120.19   64.89
   1   5   8 2222.58   60.69
  -1   5  -8 2174.38   59.49
   1   5   8 2185.28   66.09
   1   5   8 2205.38   59.39
  -1   5  -8 2202.68   66.39
   1   5   8 2159.08   69.29
  -2  -5  -8 1724.53   50.99
  -2  -5  -8 1796.82   56.19
   2  -5   8 1732.93   50.79
   2   5   8 1668.73   58.39
   2   5   8 1863.31   64.99
  -2   5  -8 1707.13   52.69
  -2   5  -8 1692.03   52.39
  -2   5  -8 1706.63   52.49
   2   5   8 1764.72   50.79
   2   5   8 1692.53   49.60
   2   5   8 1725.63   49.20
  -2   5  -8 1617.44   54.29
  -3  -5  -8  320.27   19.20
  -3  -5  -8  313.37   21.20
   3  -5   8  297.07   19.70
  -3   5  -8  313.47   20.60
  -3   5  -8  318.87   23.10
  -3   5  -8  289.37   19.40
   3   5   8  303.77   23.10
  -3   5  -8  287.47   20.20
   3   5   8  326.67   16.30
   4  -5   8  155.78   19.00
  -4  -5  -8  195.58   23.40
  -4  -5  -8  177.58   19.10
   4   5   8  212.38   15.70
  -4   5  -8  188.48   21.30
  -4   5  -8  156.38   19.30
   4   5   8  217.08   23.70
  -4   5  -8  180.98   19.80
  -4   5  -8  151.28   21.40
  -4  -6   8    3.80    9.60
   4  -6  -8   24.90   13.90
  -4   6   8    9.10   11.30
   4   6  -8   20.50   14.20
  -4   6   8    0.70   15.40
  -4   6   8   26.40   14.20
   4   6  -8   16.30   12.20
  -3  -6   8  165.58   14.10
   3  -6  -8  214.48   22.30
  -3   6   8  238.48   18.60
   3   6  -8  186.68   13.40
  -3   6   8  172.78   19.80
  -3   6   8  202.38   20.30
   3   6  -8  191.88   19.40
   3   6  -8  180.88   16.00
  -2  -6   8  547.95   22.50
   2  -6  -8  530.25   27.10
  -2  -6   8  588.14   19.30
   2  -6  -8  583.94   31.20
  -2   6   8  562.24   23.70
   2   6  -8  572.44   24.90
   2   6  -8  535.85   19.20
  -2   6   8  544.15   28.20
   2   6  -8  569.84   26.20
  -2   6   8  518.95   28.70
  -2   6   8  561.54   27.10
   1  -6  -8  786.92   27.80
   1  -6  -8  817.12   36.50
  -1  -6   8  828.32   25.70
  -1  -6   8  806.62   22.00
  -1  -6   8  806.62   25.20
   1  -6  -8  841.32   35.80
  -1   6   8  792.62   31.10
  -1   6   8  825.92   35.10
   1   6  -8  792.42   29.90
  -1   6   8  753.02   26.50
   1   6  -8  787.02   24.80
   1   6  -8  759.22   30.50
   0  -6   8 1744.43   46.50
   0  -6   8 1673.23   44.20
   0  -6  -8 1772.72   58.19
   0  -6  -8 1620.44   51.89
   0  -6  -8 1665.63   57.99
   0  -6   8 1662.03   49.90
   0  -6   8 1798.42   45.20
   0   6   8 1688.53   58.19
   0   6   8 1728.33   52.09
   0   6  -8 1768.92   50.79
   0   6   8 1732.83   47.80
   0   6  -8 1844.02   53.39
   0   6   8 1693.13   48.70
   0   6   8 1722.13   58.09
   0   6  -8 1684.93   51.99
   1  -6   8 1078.09   32.20
  -1  -6  -8 1065.99   41.10
  -1  -6  -8 1039.70   35.70
  -1  -6  -8 1120.49   33.70
   1  -6   8 1112.39   33.20
  -1   6  -8 1126.49   37.30
  -1   6  -8 1181.28   38.70
   1   6   8 1119.59   44.40
   1   6   8 1050.49   35.60
   1   6   8 1131.19   42.70
   1   6   8 1099.39   32.90
  -1   6  -8 1077.99   37.90
  -1   6  -8 1105.99   33.50
   2  -6   8   47.50    8.60
  -2  -6  -8   13.30   10.90
  -2  -6  -8   21.30    8.50
  -2  -6  -8   41.40    8.40
   2  -6   8   47.70    8.90
   2   6   8   40.30    7.20
  -2   6  -8   40.60   12.30
   2   6   8   21.20    7.40
   2   6   8   40.80   13.20
  -2   6  -8   38.00    9.40
  -2   6  -8   42.00   15.00
  -2   6  -8   44.00    9.40
   2   6   8   40.20   10.20
   3  -6   8   19.90    9.50
  -3  -6  -8    2.30    7.50
  -3  -6  -8   30.50    9.40
  -3   6  -8   31.60   11.70
  -3   6  -8   17.90    9.90
   3   6   8   23.60    8.10
   3   6   8   13.40    8.70
  -3   6  -8   14.40   11.90
  -3   6  -8   39.60   10.50
   3   6   8   31.50    8.30
  -4  -6  -8   -4.90   10.10
  -4  -6  -8    8.90   11.10
   4   6   8    3.50   10.80
   4   6   8   20.30    8.20
  -4   6  -8   21.70   13.10
  -4   6  -8   35.30   16.00
  -4   6  -8    3.50   11.20
   4  -7  -8    6.60   13.20
  -4  -7   8    8.10    9.10
   4   7  -8   -1.50   14.10
  -4   7   8    2.30   14.50
  -4   7   8    1.90   15.00
  -4   7   8   11.10   13.10
  -3  -7   8   30.40    7.80
   3  -7  -8   39.50   14.40
  -3  -7   8   37.30    9.30
  -3   7   8   21.70   11.80
  -3   7   8   29.40   10.90
   3   7  -8   18.30   20.60
  -3   7   8   44.00   16.00
   3   7  -8   41.80   10.30
   3   7  -8   28.60    7.80
  -2  -7   8  136.99    8.30
  -2  -7   8  152.28   12.70
  -2  -7   8  161.48    8.40
   2  -7  -8  170.28   22.20
   2   7  -8  168.88   16.10
  -2   7   8  193.48   21.80
  -2   7   8  176.88   13.80
  -2   7   8  163.08   18.90
   2   7  -8  155.78   15.60
  -2   7   8  162.28   18.10
  -1  -7   8  351.96   15.50
   1  -7  -8  360.26   24.10
  -1  -7   8  364.66   15.50
   1   7  -8  327.17   22.90
  -1   7   8  358.46   16.00
   1   7  -8  351.86   15.20
  -1   7   8  330.97   24.50
  -1   7   8  363.26   21.20
  -1   7   8  323.87   23.20
   1   7  -8  404.66   21.40
  -1   7   8  372.66   17.40
   0  -7  -8 1148.69   46.40
   0  -7  -8 1191.68   46.40
   0  -7   8 1241.48   36.00
   0  -7   8 1247.58   39.90
   0   7   8 1237.98   47.90
   0   7   8 1304.07   42.50
   0   7  -8 1242.48   42.00
   0   7   8 1235.48   35.80
   0   7   8 1183.88   36.10
   0   7  -8 1234.18   39.70
   0   7  -8 1223.08   42.30
   0   7   8 1328.27   48.50
  -1  -7  -8 1090.69   38.30
   1  -7   8 1115.19   34.90
   1  -7   8 1146.19   32.80
  -1  -7  -8 1173.68   45.00
  -1   7  -8 1118.89   41.20
   1   7   8 1155.48   34.00
   1   7   8 1139.59   37.80
   1   7   8 1074.59   45.40
  -1   7  -8 1139.79   40.20
  -1   7  -8 1200.58   40.40
   1   7   8 1119.39   33.10
   1   7   8 1091.89   46.30
  -1   7  -8 1095.99   33.80
  -2  -7  -8  505.85   22.40
  -2  -7  -8  563.14   21.70
  -2  -7  -8  566.54   29.50
   2  -7   8  530.65   22.20
   2  -7   8  540.35   23.50
  -2   7  -8  495.55   26.10
  -2   7  -8  537.35   28.70
   2   7   8  483.35   31.00
   2   7   8  546.05   30.00
  -2   7  -8  525.95   23.00
   2   7   8  569.34   24.80
  -2   7  -8  494.65   25.30
   2   7   8  528.75   23.30
   2   7   8  530.45   20.50
   3  -7   8  389.76   23.40
  -3  -7  -8  434.26   21.90
  -3  -7  -8  467.75   28.40
   3   7   8  435.26   21.00
   3   7   8  428.46   31.20
  -3   7  -8  418.96   25.30
  -3   7  -8  431.66   29.70
  -3   7  -8  485.65   24.90
   3   7   8  495.95   20.90
  -3   7  -8  451.95   27.50
  -4  -7  -8   78.49   14.50
  -4  -7  -8   87.99   18.00
   4   7   8   94.59   11.00
  -4   7  -8   90.89   17.00
  -4   7  -8   58.09   17.30
  -4   7  -8  102.49   17.50
   4   7   8   57.89   16.50
   3  -8  -8  188.78   26.60
  -3  -8   8  116.09    9.70
  -3   8   8  116.89   15.30
  -3   8   8  101.39   17.80
  -3   8   8  119.49   19.40
   3   8  -8  137.99   18.90
   3   8  -8  127.19   19.30
   3   8  -8  109.39   10.30
   2  -8  -8  155.98   21.60
  -2  -8   8  120.99   12.10
   2   8  -8   98.19   15.30
  -2   8   8  117.19   17.40
  -2   8   8  128.19   12.80
  -2   8   8  119.99   18.80
   2   8  -8  118.19   16.40
   1  -8  -8  188.48   19.70
  -1  -8   8  174.78   12.50
  -1  -8   8  181.18   11.80
   1   8  -8  188.58   17.30
  -1   8   8  202.88   12.70
   1   8  -8  195.48   12.70
   1   8  -8  167.78   17.40
  -1   8   8  235.08   25.30
  -1   8   8  220.48   12.90
  -1   8   8  196.48   20.00
  -1   8   8  211.48   18.10
   0  -8   8  592.84   21.80
   0  -8  -8  630.04   31.80
   0   8  -8  588.84   27.60
   0   8   8  592.14   27.70
   0   8   8  591.84   20.00
   0   8   8  616.94   32.80
   0   8   8  598.54   32.90
   0   8  -8  648.14   26.40
   0   8  -8  673.73   29.10
   0   8   8  573.74   20.10
   1  -8   8   61.59    6.40
  -1  -8  -8   72.39   14.60
   1  -8   8   69.79    9.40
   1   8   8   61.19   16.10
   1   8   8   58.29   15.20
  -1   8  -8   55.29   10.80
  -1   8  -8   49.70   11.70
  -1   8  -8   77.59   14.40
   1   8   8   67.19   11.40
  -1   8  -8   60.99    7.00
   1   8   8   57.29    6.70
   1   8   8   72.19    7.10
  -2  -8  -8   90.19   16.00
  -2  -8  -8   61.29    8.60
   2  -8   8   39.30    8.80
  -2   8  -8   64.89   14.10
   2   8   8   35.20   10.00
   2   8   8   47.80    7.60
  -2   8  -8   39.40   13.40
  -2   8  -8   56.59   10.00
   2   8   8   37.60   13.70
  -3  -8  -8    9.70   11.90
  -3  -8  -8   19.30    8.20
  -3   8  -8   33.30   15.30
   3   8   8   20.80   11.20
  -3   8  -8   12.40   10.00
  -3   8  -8    7.50   10.50
  -3   8  -8   27.90   10.90
   3   8   8   12.70    9.90
   3  -9  -8    4.50   12.50
  -3   9   8    4.80   11.60
   3   9  -8   -9.00   10.30
  -3   9   8   -2.00   10.40
  -3   9   8   -1.50   14.80
   2  -9  -8   20.20   11.30
  -2  -9   8   44.40    9.20
  -2   9   8   21.60    9.20
  -2   9   8   34.60   15.70
   2   9  -8   48.70   12.80
  -2   9   8   10.10   12.20
   2   9  -8   22.40   11.20
  -1  -9   8   72.89   10.30
  -1  -9   8   58.09    8.40
   1  -9  -8   92.39   17.40
  -1   9   8  104.19   19.40
   1   9  -8   60.69    9.70
   1   9  -8   65.99   13.60
  -1   9   8   64.49    8.20
  -1   9   8   46.60   13.30
  -1   9   8   69.79   15.50
  -1   9   8   64.49    8.50
   0  -9   8   79.89    9.00
   0  -9  -8   48.80   12.50
   0   9   8   74.49    6.70
   0   9  -8   55.89   12.00
   0   9  -8   79.89   13.50
   0   9  -8   76.19   14.60
   0   9   8  106.29   18.40
   0   9   8   64.79   13.70
   0   9   8   71.89    7.10
   0   9   8   64.79   15.00
   1  -9   8  107.29    7.60
   1  -9   8  149.29   12.50
  -1  -9  -8  101.89   15.60
   1   9   8  133.69   22.10
  -1   9  -8  111.89   14.90
  -1   9  -8  144.59   20.60
   1   9   8  113.89   14.60
  -1   9  -8  127.89    7.20
  -1   9  -8  138.99   17.60
   1   9   8  117.69   17.60
   1   9   8  134.39    7.30
  -2  -9  -8   88.49   16.80
   2  -9   8   97.29   10.70
   2  -9   8   68.29   18.50
   2   9   8  122.69   14.10
   2   9   8  101.59   20.60
   2   9   8   93.39    9.00
  -2   9  -8   95.69   18.10
  -2   9  -8  111.69   19.30
   2   9   8   97.89    8.90
  -3  -9  -8   81.99   10.70
  -3  -9  -8   87.29   17.80
  -3   9  -8   51.69   18.50
   3   9   8   75.59   10.90
  -3   9  -8   67.79   12.70
  -3   9  -8   44.80   13.60
   3   9   8   76.29   18.10
   2 -10  -8   28.10   12.80
  -2  10   8   45.50   16.70
   2  10  -8   35.60   13.60
  -2  10   8   22.60    8.10
  -2  10   8    9.20   14.00
   2  10  -8   20.10   12.60
   1 -10  -8   31.40   13.30
  -1  10   8   15.80    6.10
   1  10  -8   21.50    8.60
  -1  10   8   39.60    7.20
  -1  10   8   28.00   16.40
   1  10  -8   40.00   13.60
  -1  10   8   23.60   14.20
   1  10  -8    8.90   10.80
   0 -10  -8  137.39   20.00
   0  10  -8  129.59   16.50
   0  10  -8  110.19   16.90
   0  10   8   94.09   16.80
   0  10   8  103.59   16.30
   0  10  -8   97.79   15.20
  -1 -10  -8  110.59   19.60
  -1  10  -8   74.79   15.50
  -1  10  -8   84.79   14.90
   1  10   8   99.59   15.50
   1  10   8   76.29   16.50
  -2 -10  -8   23.30   11.40
   2  10   8   21.10   10.30
  -2  10  -8   16.90   12.70
  -2  10  -8   18.80   14.20
   2  10   8   12.00   13.00
  -2  10  -8   32.90    7.80
   1 -11  -8   47.50   15.10
   1  11  -8   54.49   10.80
  -1  11   8   60.19   19.30
  -1  11   8   37.10    5.40
   1  11  -8   53.89   14.70
  -1  11   8   29.50   15.40
   0 -11  -8   66.49   16.70
   0  11   8   32.10   13.10
   0  11  -8   61.49   13.20
   0  11  -8   71.79   14.80
   0  11   8   65.19   15.70
   0  11  -8   66.59   13.10
  -1  11  -8   73.99   16.70
   1  11   8   68.09   18.90
  -1  11  -8   41.40   14.80
   1  11   8   40.90   13.30
  -5   0   9   10.70    8.70
  -5   0   9   -5.60   12.60
   5   0  -9    6.40   14.40
  -5   0   9    9.50   10.50
  -4   0   9   -2.10    7.10
  -4   0   9   -9.30    6.00
   4   0  -9   -4.60   10.10
   4   0  -9    3.50    8.50
  -4   0   9   16.80   11.00
   4   0  -9    0.70    6.30
   3   0  -9   -2.30    7.30
  -3   0   9   14.40    8.40
  -3   0   9   -6.70    6.10
  -3   0   9   -2.70    5.20
   3   0  -9    8.60    5.20
   2   0  -9   -1.60    3.40
  -2   0   9   -2.90    3.80
  -2   0   9    2.40    5.40
  -2   0   9    2.60    4.80
   2   0  -9   -0.20    3.40
   2   0  -9   -3.60    4.80
  -2   0   9    0.20    4.10
   2   0  -9    0.20    4.90
  -1   0   9   -1.50    3.10
   1   0  -9   -4.40    2.60
  -1   0   9   -2.10    2.50
  -1   0   9   -0.70    3.80
   1   0  -9    0.30    2.20
  -1   0   9    0.50    2.00
   1   0  -9    0.90    3.40
   1   0  -9    1.70    2.90
   0   0   9    2.10    1.50
   0   0   9    4.50    3.00
   0   0   9    3.40    1.50
   0   0   9    2.00    3.70
   0   0  -9    1.00    2.30
   0   0  -9    3.00    2.10
   0   0  -9    1.40    3.70
   0   0   9    7.40    3.20
   0   0  -9    5.90    3.00
   1   0   9    1.90    3.50
  -1   0  -9    4.10    4.20
  -1   0  -9    3.10    3.00
   1   0   9    4.50    2.70
   1   0   9    2.00    2.60
  -1   0  -9   -0.10    4.00
  -1   0  -9    3.40    3.10
   1   0   9   -1.20    3.50
   2   0   9   -1.90    4.70
  -2   0  -9    0.80    4.80
   2   0   9   -2.30    4.90
  -2   0  -9   -1.30    5.60
  -2   0  -9   -0.80    4.60
  -2   0  -9   -4.10    4.60
   2   0   9   -0.50    5.00
  -3   0  -9   -3.40    7.00
  -3   0  -9    1.50    6.40
  -3   0  -9   -8.60    7.10
   3   0   9    7.10    7.80
  -3   0  -9    3.40    7.00
  -4   0  -9   -0.90    9.10
  -4   0  -9   -1.20    7.70
  -4   0  -9   -5.80    9.80
   4   0   9   11.30    9.80
  -4   0  -9   -9.60    8.90
   5   0   9  -13.60   11.20
  -5   0  -9   -6.40   13.60
  -5   0  -9    8.40   11.50
  -5   0  -9  -15.40   11.00
   5  -1  -9    0.80   13.60
  -5  -1   9    9.30    8.10
  -5  -1   9   22.00   14.20
  -5  -1   9    8.80    9.60
  -5   1   9    4.90    9.90
  -5   1   9   15.00   13.50
   5   1  -9    3.20   14.70
  -5   1   9   -1.00   10.10
  -4  -1   9    4.90    6.80
   4  -1  -9    4.70    6.10
  -4  -1   9   41.80   12.60
   4  -1  -9   10.20   11.90
  -4  -1   9    3.50    6.10
   4   1  -9    7.90    5.70
  -4   1   9   13.30   11.10
   4   1  -9   -5.30   10.20
  -4   1   9    6.00    8.50
  -4   1   9  -12.20    8.20
   4   1  -9    7.80    6.40
  -3  -1   9  237.68   16.20
   3  -1  -9  218.58   17.10
   3  -1  -9  213.58   15.20
  -3  -1   9  206.78   11.50
  -3  -1   9  169.58   13.00
   3   1  -9  196.88   10.20
  -3   1   9  213.88   15.80
  -3   1   9  220.08   16.70
   3   1  -9  212.18   15.20
   3   1  -9  235.08   17.40
  -3   1   9  212.08   14.80
   2  -1  -9  190.48   11.20
  -2  -1   9  193.18   12.40
   2  -1  -9  164.18   12.20
  -2  -1   9  197.78   10.70
  -2  -1   9  168.68    9.60
   2  -1  -9  190.98   13.10
  -2  -1   9  187.08   14.00
   2  -1  -9  182.08   11.60
   2   1  -9  200.98   12.40
  -2   1   9  192.18   11.40
   2   1  -9  173.28    8.60
  -2   1   9  198.88   12.50
  -2   1   9  187.28   12.30
  -2   1   9  182.88   12.80
   2   1  -9  189.18   12.00
  -1  -1   9  107.69    5.00
   1  -1  -9  104.29    8.20
   1  -1  -9  100.79    7.30
  -1  -1   9   85.69    5.90
  -1  -1   9   95.29    5.50
  -1  -1   9   94.39    8.00
   1  -1  -9   89.29    7.90
  -1   1   9   91.99    7.70
   1   1  -9   92.29    6.10
  -1   1   9  107.09    8.50
   1   1  -9  100.49    5.80
   1   1  -9  110.79    8.20
  -1   1   9  114.19    8.20
   1   1  -9  109.19    6.10
  -1   1   9   94.59    6.50
   0  -1  -9  363.56   13.20
   0  -1  -9  356.16   14.90
   0  -1   9  344.17   12.70
   0  -1   9  331.27   14.00
   0  -1   9  334.07   12.80
   0  -1  -9  349.96   13.70
   0  -1  -9  373.26   15.60
   0   1   9  343.07   12.20
   0   1   9  356.86   15.60
   0   1   9  352.86   13.20
   0   1  -9  321.57   15.10
   0   1  -9  354.86    9.50
   0   1   9  352.76   12.60
   0   1  -9  349.67   12.70
   1  -1   9  315.17   13.80
   1  -1   9  323.47   13.60
  -1  -1  -9  371.66   15.10
   1  -1   9  316.97   10.70
   1  -1   9  313.07   12.00
  -1  -1  -9  312.37   13.20
  -1   1  -9  276.27   13.00
  -1   1  -9  319.37   12.20
   1   1   9  325.87   12.60
   1   1   9  323.77   14.60
   1   1   9  323.17   13.30
   1   1   9  302.07   14.60
  -1   1  -9  304.77   14.50
   1   1   9  331.67   13.50
  -1   1  -9  307.17   11.70
   2  -1   9   21.90    6.00
   2  -1   9   38.80    7.60
  -2  -1  -9   21.50    5.80
  -2  -1  -9   35.60    7.50
  -2  -1  -9   16.90    6.00
   2  -1   9   23.10    4.80
   2  -1   9   26.70    7.30
  -2  -1  -9   33.50    7.70
   2   1   9   16.40    7.20
  -2   1  -9   28.30    6.30
  -2   1  -9   28.20    6.40
   2   1   9   17.50    5.20
  -2   1  -9   13.50    6.80
   2   1   9   42.00    7.00
  -2   1  -9   23.10    6.70
   2   1   9   26.80    7.20
  -3  -1  -9    6.30    8.30
  -3  -1  -9    1.60    6.70
  -3  -1  -9   16.60    9.30
   3  -1   9    9.70    7.20
  -3  -1  -9    6.60    7.30
  -3   1  -9   11.10    7.60
   3   1   9   11.50    8.10
  -3   1  -9   18.40    9.00
  -3   1  -9    6.40    6.40
   3   1   9    6.10    6.60
  -3   1  -9   13.70    8.00
  -4  -1  -9   10.40    9.80
   4  -1   9   15.30   10.80
  -4  -1  -9   13.50   11.00
  -4  -1  -9    9.80   12.50
  -4  -1  -9    2.80    9.00
  -4   1  -9    7.20   10.20
   4   1   9    8.60   11.30
  -4   1  -9    5.10    8.20
  -4   1  -9   15.60   11.30
  -4   1  -9   19.10   10.30
  -5  -1  -9   16.80   15.70
  -5  -1  -9    1.00   10.90
   5  -1   9   14.80   17.70
  -5  -1  -9    0.90   12.90
  -5   1  -9   -4.90   11.30
  -5   1  -9    5.20   13.30
   5   1   9  -14.00   12.30
  -5   1  -9  -13.80   11.30
  -5  -2   9   -0.30    4.60
  -5  -2   9    0.00   12.20
   5  -2  -9   -8.10   12.40
  -5   2   9  -14.90   12.10
  -5   2   9    8.90   11.10
  -5   2   9   -1.70   11.20
   5   2  -9    0.80   11.80
   4  -2  -9   -2.70    9.80
  -4  -2   9   -4.10    9.60
  -4  -2   9   -5.50    4.20
   4  -2  -9    5.30    7.90
  -4  -2   9    2.10    7.40
   4   2  -9   12.70    9.50
   4   2  -9    0.90    4.10
  -4   2   9    5.70    8.80
  -4   2   9    3.00   10.80
  -4   2   9    4.00   10.70
   4   2  -9    4.00   11.00
   3  -2  -9   26.60    7.40
  -3  -2   9   25.30    8.60
  -3  -2   9   48.00    8.70
   3  -2  -9   31.70    8.70
  -3  -2   9   44.70    5.30
  -3   2   9   36.30    8.50
  -3   2   9   34.80   10.10
   3   2  -9   26.40    4.20
   3   2  -9   36.50    8.40
   3   2  -9   36.70   10.20
  -3   2   9   35.10   10.20
   2  -2  -9  186.88   12.50
   2  -2  -9  185.48   12.20
   2  -2  -9  183.68   13.50
  -2  -2   9  190.88   10.10
  -2  -2   9  179.48   10.60
  -2  -2   9  175.68    8.20
   2  -2  -9  183.18   12.40
  -2  -2   9  202.98   12.60
  -2   2   9  190.48   13.30
   2   2  -9  172.98   11.00
  -2   2   9  180.98   12.10
   2   2  -9  172.68    7.10
   2   2  -9  175.78   10.80
  -2   2   9  217.98   13.50
  -2   2   9  170.48   12.90
   2   2  -9  192.08   12.30
  -1  -2   9   55.89    6.90
  -1  -2   9   61.09    3.40
   1  -2  -9   58.69    6.70
  -1  -2   9   49.70    4.60
   1  -2  -9   55.79    7.10
   1  -2  -9   59.49    6.90
  -1  -2   9   61.09    3.40
   1  -2  -9   58.09    8.50
  -1  -2   9   56.39    4.80
  -1   2   9   72.19    7.50
   1   2  -9   67.39    5.10
  -1   2   9   48.70    6.70
   1   2  -9   55.09    4.60
  -1   2   9   72.49    8.80
  -1   2   9   56.59    7.00
   1   2  -9   54.09    6.50
   0  -2  -9 1226.48   37.30
   0  -2  -9 1261.37   39.80
   0  -2  -9 1203.38   38.20
   0  -2   9 1258.97   34.80
   0  -2   9 1225.38   35.70
   0   2   9 1220.28   37.20
   0   2   9 1232.08   38.70
   0   2   9 1221.18   37.10
   0   2   9 1298.87   36.80
   0   2  -9 1220.78   37.60
   0   2   9 1282.87   36.10
   0   2  -9 1274.07   35.10
   1  -2   9 3315.57   82.69
  -1  -2  -9 3140.89   86.99
   1  -2   9 3294.07   81.89
  -1  -2  -9 3375.76   87.39
   1  -2   9 3257.57   85.89
  -1  -2  -9 3250.07   89.09
   1  -2   9 3344.37   86.19
  -1   2  -9 3294.47   86.39
   1   2   9 3224.28   85.99
   1   2   9 3304.87   87.49
   1   2   9 3124.39   89.39
   1   2   9 3270.37   85.39
   1   2   9 3269.47   85.29
  -1   2  -9 3296.97   86.89
  -1   2  -9 3281.87   83.49
   2  -2   9  161.28   11.40
  -2  -2  -9  141.69   12.00
  -2  -2  -9  154.78   11.80
   2  -2   9  113.59   10.30
   2  -2   9  136.39    8.90
   2  -2   9  139.09   10.40
  -2  -2  -9  156.18   12.10
  -2   2  -9  136.99   13.00
   2   2   9  145.49   10.30
  -2   2  -9  147.79   11.70
  -2   2  -9  147.99   10.60
   2   2   9  138.39   11.80
   2   2   9  151.18   10.30
   2   2   9  154.48   11.10
  -3  -2  -9   80.89   12.00
   3  -2   9   77.69   10.60
  -3  -2  -9  115.19   15.50
  -3  -2  -9   87.19   12.20
  -3   2  -9   84.59   12.10
   3   2   9  105.79   12.20
  -3   2  -9   81.09   11.10
   3   2   9   69.19   12.70
  -3   2  -9   77.39   11.80
  -3   2  -9  101.69   12.30
   3   2   9   97.19   10.90
  -4  -2  -9    5.90    9.70
  -4  -2  -9   12.60   10.80
   4  -2   9    3.90    9.60
  -4  -2  -9    5.30   10.60
  -4   2  -9    0.40   11.80
  -4   2  -9   -0.30    8.90
  -4   2  -9    9.50   10.50
   4   2   9    6.30    8.40
   4   2   9    6.80   11.70
  -5  -2  -9   -4.40   10.70
  -5  -2  -9   11.90   14.90
  -5   2  -9    6.60   12.80
  -5   2  -9  -14.10   10.30
   5   2   9  -14.30    9.50
  -5   2  -9   12.90   13.10
   5   2   9   -6.30   14.20
  -5  -3   9   10.90   14.00
   5  -3  -9    6.70   17.40
  -5   3   9  -12.60   12.60
   5   3  -9    2.40   13.90
  -5   3   9   12.00   13.80
  -5   3   9    6.50   17.80
  -4  -3   9    8.20    7.60
   4  -3  -9   -0.40   10.10
  -4  -3   9    1.30   10.80
  -4   3   9    4.10    8.00
   4   3  -9    7.50    8.00
  -4   3   9    4.10   10.70
   4   3  -9    1.90    8.80
   3  -3  -9   23.00    9.20
   3  -3  -9   31.40   11.30
  -3  -3   9    2.90    7.10
  -3  -3   9   18.20    6.70
   3   3  -9   17.70    7.80
  -3   3   9   17.60   10.40
  -3   3   9   18.30   10.20
  -3   3   9   -1.80    6.60
   3   3  -9   11.50    9.00
   2  -3  -9  543.95   23.90
  -2  -3   9  470.65   17.20
   2  -3  -9  451.95   20.30
   2  -3  -9  431.36   19.70
  -2  -3   9  418.86   17.30
   2  -3  -9  483.45   21.10
  -2  -3   9  448.86   18.80
   2   3  -9  479.35   19.60
  -2   3   9  444.46   21.10
  -2   3   9  447.66   20.40
  -2   3   9  465.25   21.80
   2   3  -9  458.05   18.40
  -2   3   9  453.65   22.00
   2   3  -9  441.36   18.20
  -1  -3   9  489.85   15.40
  -1  -3   9  507.95   17.70
   1  -3  -9  499.45   23.20
   1  -3  -9  500.85   20.10
   1  -3  -9  501.15   19.30
  -1  -3   9  491.35   15.40
   1  -3  -9  503.75   20.40
  -1  -3   9  527.15   17.90
  -1   3   9  480.25   22.00
  -1   3   9  511.65   20.10
   1   3  -9  481.15   17.60
   1   3  -9  496.35   16.30
  -1   3   9  499.15   20.10
  -1   3   9  516.15   19.30
   1   3  -9  493.75   16.50
   0  -3   9    5.90    3.80
   0  -3  -9    3.10    4.70
   0  -3   9    7.00    3.40
   0  -3  -9    3.30    4.50
   0   3  -9    5.20    2.20
   0   3   9   -0.50    4.00
   0   3   9    8.60    5.10
   0   3   9    5.50    4.80
   0   3  -9    3.90    3.90
   0   3   9    4.40    4.50
   0   3   9   -1.10    4.30
   0   3  -9   10.00    2.60
   0   3  -9    3.30    4.00
  -1  -3  -9   22.20    7.50
  -1  -3  -9   25.30    5.30
   1  -3   9   31.00    3.60
   1  -3   9   35.90    6.90
  -1  -3  -9   28.70    6.30
   1  -3   9   29.00    3.60
   1  -3   9   24.20    5.40
  -1   3  -9   21.50    5.80
   1   3   9   26.70    6.30
   1   3   9   24.90    5.20
   1   3   9   37.30    6.70
  -1   3  -9   21.00    6.00
  -1   3  -9   30.40    4.60
  -1   3  -9   32.60    4.70
   2  -3   9  659.63   26.40
  -2  -3  -9  702.13   26.40
  -2  -3  -9  680.03   27.30
   2  -3   9  715.73   25.90
   2  -3   9  712.53   25.00
  -2  -3  -9  655.43   28.50
   2  -3   9  670.13   24.20
  -2   3  -9  721.73   26.80
  -2   3  -9  693.63   25.40
   2   3   9  683.93   25.90
   2   3   9  701.93   24.20
  -2   3  -9  739.23   25.70
   2   3   9  729.83   24.50
   2   3   9  781.52   31.00
  -2   3  -9  698.63   27.50
   2   3   9  697.33   29.30
  -3  -3  -9   16.40    9.30
  -3  -3  -9   -6.40    7.20
   3  -3   9   -2.30    6.00
  -3   3  -9   -0.10    6.30
  -3   3  -9    3.80    8.20
   3   3   9   10.00    9.90
   3   3   9   -3.40    6.20
  -3   3  -9   -5.70    8.30
  -3   3  -9    5.00    8.50
   3   3   9    9.30    6.70
   4  -3   9    4.90    9.70
  -4  -3  -9    4.60    9.60
  -4  -3  -9    3.70   11.40
  -4   3  -9   24.30   13.30
  -4   3  -9   19.80   13.50
   4   3   9    6.90   12.70
  -4   3  -9   25.20   12.40
   4   3   9    4.00    8.00
  -4   3  -9    9.00   10.00
  -5  -3  -9   -7.60   12.30
  -5  -3  -9   -1.40   11.80
   5   3   9    9.00   15.20
  -5   3  -9   -3.10   12.40
   5   3   9    7.90    9.20
  -5   3  -9   15.10   13.90
  -5   3  -9    8.00   10.70
   5  -4  -9    8.20   16.70
  -5  -4   9    3.50   13.10
  -5   4   9   -2.80   11.00
  -5   4   9  -25.00   14.60
   5   4  -9   -9.70   12.10
  -5   4   9   -6.00   13.60
  -4  -4   9   10.90   11.10
   4  -4  -9   -7.50   10.70
  -4  -4   9    5.90    7.60
  -4   4   9  -16.80   10.30
   4   4  -9    5.20    7.90
  -4   4   9   -0.10    7.40
  -4   4   9    2.10   13.10
   4   4  -9    3.10   10.80
  -3  -4   9   -7.50    7.20
  -3  -4   9   -0.20    5.40
   3  -4  -9    1.10   10.50
   3  -4  -9   -0.80    9.20
   3   4  -9    7.30    6.70
  -3   4   9   10.50   11.10
   3   4  -9    0.90    7.70
  -3   4   9    6.90    8.10
  -3   4   9   -8.40    9.20
  -2  -4   9   15.00    4.80
   2  -4  -9   10.00    8.80
   2  -4  -9    7.90    6.60
   2  -4  -9   13.80    6.50
  -2  -4   9    9.90    5.80
  -2   4   9   20.10   11.30
  -2   4   9   12.40    7.20
  -2   4   9   15.70    7.70
   2   4  -9    4.10    4.60
   2   4  -9    8.00    4.90
   2   4  -9    7.20    5.90
  -2   4   9    4.90    8.50
   1  -4  -9   -3.70    6.60
  -1  -4   9    1.40    3.20
  -1  -4   9    6.00    2.10
   1  -4  -9   16.00    6.80
   1  -4  -9    9.50    5.90
  -1  -4   9    6.60    2.40
   1  -4  -9    6.60    5.20
  -1  -4   9    5.30    3.90
  -1   4   9    6.20    5.00
  -1   4   9    2.10    5.00
   1   4  -9    5.50    3.40
   1   4  -9   -1.70    3.50
  -1   4   9    9.90    6.40
  -1   4   9    8.60    7.20
   1   4  -9    3.20    4.10
   0  -4  -9   59.99   10.60
   0  -4  -9   46.80    7.40
   0  -4   9   49.10    6.60
   0  -4   9   57.69    5.60
   0  -4  -9   55.69   10.10
   0   4  -9   52.19    6.40
   0   4   9   50.99    7.80
   0   4  -9   49.50    5.80
   0   4  -9   55.99    7.20
   0   4   9   47.80    9.70
   0   4   9   52.99    6.90
   0   4  -9   41.80    5.90
   0   4   9   75.59    9.00
   0   4   9   46.70    7.80
  -1  -4  -9  356.36   18.80
  -1  -4  -9  376.26   21.80
   1  -4   9  363.76   15.10
  -1  -4  -9  371.56   16.00
   1  -4   9  398.16   13.00
  -1  -4  -9  380.06   16.60
  -1   4  -9  386.36   15.10
   1   4   9  413.96   16.40
   1   4   9  361.36   16.10
   1   4   9  373.36   18.30
  -1   4  -9  407.16   17.80
   1   4   9  405.16   21.80
  -1   4  -9  359.86   14.90
  -1   4  -9  388.66   16.50
  -2  -4  -9   30.00    9.00
   2  -4   9   13.40    6.60
   2  -4   9    9.20    6.50
  -2  -4  -9   19.80    7.40
  -2  -4  -9   12.40    6.10
   2   4   9   20.50    6.90
   2   4   9   20.10    6.70
  -2   4  -9   14.80    8.30
  -2   4  -9    0.80    5.50
  -2   4  -9   21.60   14.80
   2   4   9   16.00    6.20
  -2   4  -9   12.20    5.50
   2   4   9   12.90    6.10
   2   4   9   20.00    7.50
  -3  -4  -9   21.60    9.30
  -3  -4  -9   15.30    9.00
   3  -4   9   11.60    7.40
  -3  -4  -9   20.00   10.80
  -3   4  -9    6.20    8.80
  -3   4  -9    5.30    6.20
   3   4   9   12.60    7.20
  -3   4  -9   15.70   11.20
  -3   4  -9   12.90    6.90
   3   4   9   17.50    7.00
   3   4   9   21.10    9.30
   4  -4   9    9.30    9.10
  -4  -4  -9   23.30   12.60
  -4  -4  -9    1.30   10.10
  -4   4  -9   -9.40   10.40
  -4   4  -9   10.60   13.10
   4   4   9   -6.00   13.40
  -4   4  -9    8.60   11.70
  -4   4  -9  -10.60   11.20
   4   4   9    4.50    8.00
   4  -5  -9   -2.30   12.00
  -4  -5   9    6.80    8.50
  -4  -5   9   21.70   10.90
   4   5  -9    6.70   10.90
  -4   5   9    4.30   11.20
  -4   5   9   15.30   13.70
  -4   5   9   16.50   14.20
   4   5  -9   -3.30   10.90
  -3  -5   9  115.99   12.40
   3  -5  -9  154.98   20.20
   3  -5  -9   89.59   15.40
  -3  -5   9  114.59   18.10
  -3   5   9  125.49   15.10
   3   5  -9  107.99   14.70
   3   5  -9  124.79   13.00
  -3   5   9  125.09   17.00
   3   5  -9   89.89   12.80
  -3   5   9  128.79   15.60
   2  -5  -9  368.06   20.80
  -2  -5   9  344.27   15.20
   2  -5  -9  365.76   23.80
   2  -5  -9  366.56   20.90
  -2  -5   9  366.36   16.00
   2   5  -9  331.27   18.40
   2   5  -9  339.17   15.10
  -2   5   9  338.17   21.80
  -2   5   9  351.96   20.40
   2   5  -9  322.37   17.00
  -2   5   9  355.66   21.60
  -2   5   9  351.36   18.00
  -1  -5   9  552.94   16.70
   1  -5  -9  515.05   22.70
  -1  -5   9  515.15   17.70
  -1  -5   9  535.45   16.20
   1  -5  -9  558.84   28.00
   1  -5  -9  566.44   22.00
   1  -5  -9  496.85   24.70
  -1  -5   9  530.65   17.60
  -1  -5   9  526.45   17.20
   1   5  -9  528.15   17.70
   1   5  -9  544.75   20.70
  -1   5   9  558.74   23.80
  -1   5   9  511.15   20.30
  -1   5   9  540.65   25.10
   1   5  -9  512.45   20.60
   0  -5   9  137.59    7.20
   0  -5   9  108.59    9.50
   0  -5  -9  117.09   13.50
   0  -5  -9  142.59   11.60
   0  -5  -9  139.89   14.20
   0   5   9  144.29   12.30
   0   5   9  157.18   14.60
   0   5  -9  113.19    9.50
   0   5   9  143.19    9.10
   0   5  -9  149.69    8.60
   0   5  -9  119.29   10.40
   0   5  -9  166.78   19.20
   0   5   9  153.88   10.80
   0   5   9  142.79   14.40
  -1  -5  -9 1018.90   41.30
   1  -5   9 1060.59   29.70
  -1  -5  -9 1042.30   33.00
   1  -5   9 1021.80   34.50
  -1  -5  -9 1022.00   33.40
   1  -5   9 1022.10   30.40
   1  -5   9 1023.50   31.10
  -1  -5  -9 1040.20   38.10
  -1   5  -9 1081.29   33.60
  -1   5  -9 1047.30   32.60
  -1   5  -9 1033.20   35.40
  -1   5  -9 1044.20   32.90
   1   5   9 1006.10   33.10
   1   5   9 1006.10   32.20
   1   5   9 1054.29   38.10
   1   5   9 1000.40   40.50
   2  -5   9  416.76   19.60
   2  -5   9  437.36   19.40
  -2  -5  -9  406.96   25.30
  -2  -5  -9  467.85   23.80
  -2  -5  -9  439.06   20.10
   2   5   9  480.65   19.20
  -2   5  -9  421.66   20.40
  -2   5  -9  466.45   23.10
  -2   5  -9  439.66   20.50
  -2   5  -9  440.86   21.20
   2   5   9  453.95   19.20
   2   5   9  470.55   26.50
   2   5   9  449.46   23.00
  -3  -5  -9   89.89   12.90
   3  -5   9   74.99   11.80
  -3  -5  -9   60.19   10.40
  -3   5  -9   59.99   14.90
   3   5   9   91.59   11.50
   3   5   9   39.30    9.80
  -3   5  -9   63.19   10.70
  -3   5  -9   66.99   13.00
  -3   5  -9   56.49   10.60
   3   5   9   86.69   10.30
   4  -5   9   20.10   10.60
  -4  -5  -9   22.00   12.90
  -4  -5  -9   32.20   12.50
   4   5   9   27.80    8.90
  -4   5  -9   25.80   13.10
  -4   5  -9   35.90   10.40
  -4   5  -9   33.40   12.60
   4   5   9   37.10   13.20
  -4   5  -9   42.20   15.80
   4  -6  -9   13.00   12.90
  -4  -6   9   14.00    9.80
   4   6  -9   -5.90   12.40
   4   6  -9   14.80   11.40
  -4   6   9   58.29   15.00
  -4   6   9    4.00   15.10
  -4   6   9   12.00   14.00
  -3  -6   9   18.20    7.80
   3  -6  -9    1.10   11.70
  -3  -6   9   24.20    7.50
   3   6  -9   10.20   10.50
  -3   6   9   20.30   12.30
   3   6  -9   16.90    7.70
   3   6  -9    9.40    7.40
  -3   6   9   24.50   10.10
  -3   6   9   13.20    8.60
   2  -6  -9    6.70    9.80
  -2  -6   9   18.30    5.70
   2  -6  -9   35.00   11.20
   2   6  -9   19.60    5.20
  -2   6   9   20.70    9.00
  -2   6   9   24.50   11.00
  -2   6   9   21.30    8.70
   2   6  -9   11.80    8.20
  -2   6   9   16.90   10.50
   2   6  -9    4.30    6.30
  -1  -6   9  285.87   13.00
  -1  -6   9  308.47   12.20
   1  -6  -9  311.47   22.00
   1  -6  -9  318.47   16.40
   1  -6  -9  326.07   21.10
  -1  -6   9  300.47   10.90
  -1  -6   9  301.17   10.90
   1   6  -9  303.57   13.40
  -1   6   9  312.97   16.30
  -1   6   9  332.07   15.40
  -1   6   9  325.97   19.80
   1   6  -9  308.07   16.70
   1   6  -9  316.77   17.20
  -1   6   9  302.67   20.60
  -1   6   9  293.67   21.10
   0  -6   9  197.58    8.40
   0  -6   9  194.58    8.10
   0  -6   9  198.08    9.20
   0  -6  -9  220.08   18.00
   0  -6  -9  180.18   17.20
   0  -6   9  181.88   12.70
   0  -6   9  210.18    8.30
   0   6   9  186.68   14.10
   0   6   9  201.78   11.20
   0   6  -9  225.78   13.50
   0   6   9  184.48   17.50
   0   6  -9  184.68   13.30
   0   6  -9  217.08   13.90
   0   6   9  238.68   12.50
   0   6   9  216.78   18.10
  -1  -6  -9  571.64   23.90
   1  -6   9  640.24   20.50
  -1  -6  -9  558.74   38.10
  -1  -6  -9  617.54   22.20
   1  -6   9  599.64   20.70
  -1  -6  -9  584.04   28.70
  -1   6  -9  642.04   25.60
   1   6   9  625.44   26.00
   1   6   9  638.24   30.00
  -1   6  -9  616.24   26.00
   1   6   9  578.04   21.30
   1   6   9  595.04   31.10
  -1   6  -9  616.94   24.40
  -1   6  -9  604.34   21.80
   2  -6   9  388.36   18.40
   2  -6   9  408.66   18.90
  -2  -6  -9  413.76   19.30
  -2  -6  -9  374.36   26.20
  -2  -6  -9  425.96   24.60
  -2   6  -9  422.56   21.60
  -2   6  -9  425.96   23.30
   2   6   9  422.86   26.90
  -2   6  -9  396.26   19.60
   2   6   9  413.46   24.00
   2   6   9  398.96   17.70
   2   6   9  397.16   18.40
   2   6   9  407.16   19.40
  -2   6  -9  405.76   20.70
   3  -6   9   52.49   11.60
  -3  -6  -9   39.10   12.20
  -3  -6  -9   47.50   10.70
  -3   6  -9   49.80   11.80
   3   6   9   61.89   10.60
  -3   6  -9   60.89   13.10
   3   6   9   69.49   17.00
  -3   6  -9   39.00    9.90
   3   6   9   59.59   10.10
  -4  -6  -9    1.40   10.10
  -4  -6  -9    6.10   11.10
  -4   6  -9    9.70   13.00
  -4   6  -9    2.10   11.40
   4   6   9   10.70    8.80
  -4   6  -9   12.80   13.50
   4   6   9    2.70   11.80
   4  -7  -9   35.20   17.70
  -4  -7   9   25.20   10.30
  -4   7   9   35.30   15.70
  -4   7   9   18.60   14.40
  -4   7   9   26.20   13.20
   4   7  -9   13.10   14.40
  -3  -7   9   87.99   12.40
  -3  -7   9   73.19    9.30
   3  -7  -9   74.09   15.10
   3   7  -9   78.29    9.20
  -3   7   9   60.69   13.70
   3   7  -9   80.39   14.10
  -3   7   9   85.09   13.60
   3   7  -9   62.09   14.60
  -3   7   9  103.19   19.30
  -2  -7   9  270.37   15.30
   2  -7  -9  276.47   24.30
  -2  -7   9  239.88   11.10
  -2  -7   9  272.57   11.70
   2   7  -9  237.48   18.20
   2   7  -9  299.27   19.80
  -2   7   9  274.77   23.60
  -2   7   9  246.38   16.30
  -2   7   9  304.47   27.10
  -2   7   9  285.17   22.30
   1  -7  -9  317.87   23.40
  -1  -7   9  286.77   14.30
   1  -7  -9  299.87   25.40
  -1  -7   9  314.57   13.20
   1   7  -9  292.37   18.70
  -1   7   9  304.27   16.00
  -1   7   9  356.26   25.10
   1   7  -9  331.47   14.70
  -1   7   9  342.87   21.80
  -1   7   9  340.97   15.90
   1   7  -9  308.67   19.00
   0  -7   9   10.40    7.20
   0  -7   9    7.80    2.50
   0  -7  -9   11.60    8.90
   0  -7   9    9.00    2.70
   0  -7  -9    8.20    7.10
   0  -7   9    5.20    3.80
   0   7   9   21.90   10.50
   0   7  -9   12.70    6.90
   0   7   9   14.50    5.30
   0   7   9    9.40    8.20
   0   7   9   13.90   10.20
   0   7  -9   12.50    7.10
   0   7   9    8.70    5.10
   1  -7   9  270.77   12.60
   1  -7   9  268.87   13.30
  -1  -7  -9  296.87   21.60
  -1   7  -9  264.27   18.70
  -1   7  -9  295.37   13.80
   1   7   9  265.67   22.20
   1   7   9  289.87   13.80
   1   7   9  298.17   13.30
   1   7   9  277.97   22.90
  -1   7  -9  285.97   17.70
  -1   7  -9  290.97   19.80
   1   7   9  296.97   17.40
   2  -7   9  243.28   16.00
   2  -7   9  250.37   15.30
  -2  -7  -9  236.28   16.30
  -2  -7  -9  265.37   21.50
  -2  -7  -9  263.87   15.20
   2   7   9  264.47   27.70
  -2   7  -9  250.37   16.20
  -2   7  -9  238.08   18.60
  -2   7  -9  242.98   17.70
   2   7   9  271.17   16.10
   2   7   9  296.67   21.20
  -2   7  -9  285.67   22.60
   2   7   9  267.27   29.00
   2   7   9  243.98   16.90
  -3  -7  -9   65.69   11.30
   3  -7   9   65.99   12.40
  -3  -7  -9   63.69   14.20
   3   7   9   61.39   11.70
   3   7   9   83.59   11.20
  -3   7  -9   54.99   12.60
   3   7   9   50.19   14.30
  -3   7  -9   46.10   12.60
  -3   7  -9   43.50   10.50
  -3   7  -9   56.39   14.90
  -4  -7  -9   21.40   13.50
  -4  -7  -9   63.59   13.90
  -4   7  -9   46.30   16.70
   4   7   9   32.10   17.00
  -4   7  -9   41.30   14.20
  -4   7  -9   57.49   15.10
   3  -8  -9  -14.40   12.70
  -3  -8   9    8.70    5.90
  -3   8   9    9.10   10.10
  -3   8   9    6.20   10.60
   3   8  -9    0.20    8.80
  -3   8   9  -11.00   14.30
   3   8  -9   -0.10   10.10
   3   8  -9    5.80    6.10
   2  -8  -9   19.70   13.20
  -2  -8   9   14.10    6.90
   2   8  -9   10.80    9.50
   2   8  -9    9.50    9.60
  -2   8   9   14.50    8.70
  -2   8   9   14.40   11.20
  -1  -8   9   32.90    8.00
   1  -8  -9   46.10   13.60
  -1  -8   9   40.90    6.40
  -1   8   9   45.20   12.20
  -1   8   9   29.00    9.80
   1   8  -9   43.10   11.00
   1   8  -9   37.30    8.00
  -1   8   9   21.90    7.50
  -1   8   9   60.69   16.60
   1   8  -9   36.70   10.70
   0  -8   9   27.70    5.60
   0  -8  -9    6.00    7.70
   0   8   9   15.60    5.20
   0   8  -9   13.40    7.90
   0   8   9    7.70   10.60
   0   8   9   16.90    5.60
   0   8   9   15.00    8.90
   0   8  -9    8.30    8.70
   0   8   9   30.00   12.70
   0   8  -9   22.70    9.20
   1  -8   9  148.29    9.30
  -1  -8  -9  198.18   22.00
   1   8   9  187.68   22.00
  -1   8  -9  189.68   19.30
  -1   8  -9  182.18   18.40
   1   8   9  172.78   15.70
  -1   8  -9  160.58   10.30
   1   8   9  174.88   10.40
   1   8   9  175.18   21.20
  -1   8  -9  192.58   18.60
   1   8   9  178.88   10.60
   2  -8   9   26.00    7.70
  -2  -8  -9   47.10    8.20
  -2  -8  -9   36.00   12.70
   2  -8   9   41.40    9.50
   2   8   9   34.70    7.30
   2   8   9   45.10   14.10
   2   8   9   26.20   10.00
  -2   8  -9   45.70   15.40
  -2   8  -9   47.50   14.10
  -2   8  -9   54.69    9.90
  -2   8  -9   31.00   10.30
  -3  -8  -9    3.60    7.40
  -3  -8  -9    3.60   11.40
  -3   8  -9   12.80   12.50
  -3   8  -9   -5.30   13.90
  -3   8  -9    7.20    9.10
   3   8   9   -6.00    9.80
  -3   8  -9    2.70    9.80
   3   8   9   16.60    8.20
   3  -9  -9   59.89   15.40
  -3   9   9   37.70   13.80
  -3   9   9   56.69   17.10
  -3   9   9   44.40   12.20
   3   9  -9   45.10   14.20
   2  -9  -9  165.18   22.40
  -2   9   9  177.78   24.50
  -2   9   9  118.69   13.20
  -2   9   9  126.99   19.10
   2   9  -9  140.29   19.40
   2   9  -9  114.99   16.50
  -1  -9   9   93.29   10.80
   1  -9  -9   84.69   15.00
  -1   9   9  123.19   20.50
  -1   9   9   69.19   14.30
   1   9  -9   98.29   14.90
  -1   9   9  150.68   19.20
  -1   9   9  114.19   10.60
   1   9  -9   90.39   15.00
   1   9  -9  111.19   11.50
   0  -9  -9  265.97   22.60
   0   9   9  218.58   22.70
   0   9   9  256.07   12.00
   0   9  -9  239.98   18.20
   0   9  -9  275.47   19.20
   0   9   9  263.37   24.20
   0   9   9  281.27   12.00
   0   9   9  257.47   21.10
  -1  -9  -9  259.47   23.40
   1  -9   9  207.08   16.90
   1   9   9  240.68   10.70
  -1   9  -9  256.67   22.00
   1   9   9  229.68   18.50
   1   9   9  240.48   23.30
  -1   9  -9  253.57   21.70
  -1   9  -9  239.38   10.30
   1   9   9  231.08   10.80
  -1   9  -9  242.28   23.10
   2  -9   9  194.28   13.50
  -2  -9  -9  222.98   23.00
   2  -9   9  184.58   15.70
  -2   9  -9  242.38   21.70
   2   9   9  217.88   17.90
   2   9   9  197.68   11.90
  -2   9  -9  195.18   14.40
   2   9   9  163.38   23.20
  -2   9  -9  146.29   21.10
  -2   9  -9  182.88   19.50
  -3  -9  -9   58.99   16.60
  -3  -9  -9   48.40    9.10
  -3   9  -9   67.19   13.20
  -3   9  -9   55.99   14.20
   3   9   9   68.29   11.60
   3   9   9   55.89   17.30
  -3   9  -9   85.89   19.00
   2 -10  -9   11.00   14.00
  -2  10   9    8.90   15.50
   2  10  -9   -1.00   10.40
   2  10  -9   11.90   12.50
  -2  10   9    6.70   14.20
  -2  10   9   -3.70    8.30
   1 -10  -9   21.00   10.10
  -1  10   9   13.00   13.30
   1  10  -9    3.00   18.10
  -1  10   9   22.30   13.60
   1  10  -9   11.90   10.40
   1  10  -9   18.60    8.90
  -1  10   9   25.60    7.30
  -1  10   9   23.00    6.70
   0 -10  -9   11.80   11.70
   0  10   9   15.40   12.50
   0  10   9   18.30    4.30
   0  10  -9    9.50   10.70
   0  10   9   21.30   12.20
   0  10  -9   15.90   10.10
   0  10  -9    7.90    9.90
  -1 -10  -9    2.10    9.50
  -1  10  -9    7.60   13.60
   1  10   9    5.80   12.00
  -1  10  -9   15.90   12.30
   1  10   9   10.10   10.80
  -2 -10  -9   26.50   14.80
  -2  10  -9   -3.00   11.50
   2  10   9   -0.60   10.10
  -2  10  -9  -14.80   13.30
   2  10   9   13.70   14.80
   2  10   9    5.20    3.90
  -2  10  -9   10.10    7.30
   1 -11  -9   43.20   12.40
   1  11  -9   36.70   13.10
  -1  11   9   25.00    5.70
  -1  11   9   37.00   15.20
   1  11  -9   47.40   10.60
   0 -11  -9  115.09   18.20
   0  11  -9   84.59   14.70
   0  11   9   84.79   17.00
   0  11  -9  100.19   17.20
   0  11   9   83.29   16.90
   0  11  -9   68.99   14.50
  -1 -11  -9   93.69   19.70
  -1  11  -9  115.19   18.10
  -1  11  -9  114.59   18.90
   5   0 -10  -12.70   14.40
  -5   0  10    8.80    9.00
  -5   0  10    9.80   13.60
  -5   0  10   -7.20    9.00
   4   0 -10   -2.60    6.40
  -4   0  10   14.00   11.40
   4   0 -10   -3.10    6.50
   4   0 -10    9.00   12.40
  -4   0  10   -6.10    9.90
  -4   0  10    5.50   11.00
  -3   0  10   24.80    9.50
  -3   0  10   48.10    8.50
  -3   0  10   28.40    6.90
   3   0 -10   37.70    6.70
   3   0 -10   28.00    8.70
   3   0 -10   31.30    7.20
   2   0 -10  232.08   14.30
  -2   0  10  255.97   13.00
   2   0 -10  240.78   13.90
  -2   0  10  252.17   12.50
  -2   0  10  239.28   13.20
  -2   0  10  278.37   15.10
   2   0 -10  269.27   13.50
   2   0 -10  258.67   11.40
  -1   0  10 1799.12   50.09
   1   0 -10 1826.32   49.20
  -1   0  10 1812.22   49.60
  -1   0  10 1908.51   48.50
   1   0 -10 1820.92   52.49
   1   0 -10 1843.12   49.40
  -1   0  10 1785.32   52.79
   1   0 -10 1906.21   50.29
   0   0  10  270.07   11.40
   0   0  10  267.47    8.20
   0   0 -10  244.58   13.40
   0   0 -10  272.67   10.90
   0   0  10  265.17    8.20
   0   0 -10  259.47    9.80
   0   0  10  270.07   11.20
   0   0  10  251.47   12.90
   1   0  10 1602.84   46.40
  -1   0 -10 1675.53   46.70
   1   0  10 1630.74   44.20
  -1   0 -10 1678.83   46.30
   1   0  10 1757.22   47.10
  -1   0 -10 1663.93   48.50
   1   0  10 1652.33   48.30
  -1   0 -10 1623.14   45.30
  -2   0 -10  920.81   30.40
  -2   0 -10  973.00   32.80
   2   0  10  934.81   29.70
  -2   0 -10  924.61   30.80
  -2   0 -10  932.51   31.60
   2   0  10  916.31   31.90
   2   0  10  881.21   31.20
  -3   0 -10   49.70    9.30
   3   0  10   52.49   10.50
  -3   0 -10   48.10   10.70
  -3   0 -10   61.49   10.70
  -3   0 -10   54.39    9.70
  -4   0 -10   56.29   12.40
  -4   0 -10   61.79   12.60
  -4   0 -10   53.39   12.40
   4   0  10   56.79   13.50
   5   0  10   60.29   24.80
  -5   0 -10   56.69   16.40
  -5   0 -10   67.49   18.20
  -5   0 -10   53.99   14.20
  -5  -1  10   26.20   16.20
  -5  -1  10   24.20    7.70
  -5  -1  10   17.30   13.10
   5  -1 -10    5.30   13.20
  -5   1  10   27.10   12.80
  -5   1  10   27.90   16.50
   5   1 -10   32.20   14.50
  -5   1  10   25.90   11.50
   4  -1 -10  126.79   17.70
   4  -1 -10  114.89   14.70
  -4  -1  10  130.59   11.20
  -4  -1  10  125.69   14.50
  -4  -1  10  141.39   17.20
  -4   1  10  130.89   14.60
   4   1 -10  105.19   15.90
   4   1 -10  108.39    9.50
  -4   1  10  106.59   13.70
  -4   1  10  132.49   18.00
  -3  -1  10  305.47   14.20
   3  -1 -10  342.77   20.40
   3  -1 -10  296.67   15.80
   3  -1 -10  301.67   17.90
  -3  -1  10  318.67   18.80
  -3  -1  10  325.47   17.00
   3   1 -10  281.97   17.20
  -3   1  10  323.67   19.80
   3   1 -10  323.87   12.90
  -3   1  10  309.87   17.80
  -3   1  10  326.67   17.80
   3   1 -10  286.77   19.50
   2  -1 -10 1285.07   41.00
  -2  -1  10 1307.57   40.90
  -2  -1  10 1296.17   37.00
   2  -1 -10 1303.57   40.00
   2  -1 -10 1307.37   41.30
   2  -1 -10 1247.68   37.80
  -2  -1  10 1278.57   37.60
  -2  -1  10 1261.07   38.40
   2   1 -10 1341.07   39.80
   2   1 -10 1230.58   35.20
  -2   1  10 1341.57   41.60
  -2   1  10 1269.27   44.10
  -2   1  10 1258.87   39.50
   2   1 -10 1274.97   40.30
  -2   1  10 1285.57   38.90
  -1  -1  10 4407.76  102.29
   1  -1 -10 4031.90  107.59
   1  -1 -10 4166.68  107.19
  -1  -1  10 4130.89  107.49
   1  -1 -10 4021.50  104.59
  -1  -1  10 4041.30  103.29
  -1  -1  10 3917.31  102.09
  -1   1  10 4006.10  106.79
   1   1 -10 4099.39  106.69
  -1   1  10 4039.90  104.19
  -1   1  10 4060.89  105.19
   1   1 -10 4097.89  102.89
   1   1 -10 4232.48  103.39
  -1   1  10 3904.91  107.39
   0  -1 -10 2936.81   78.89
   0  -1  10 2946.81   75.19
   0  -1  10 2880.91   77.39
   0  -1  10 2889.91   74.89
   0  -1 -10 2923.11   75.59
   0  -1 -10 2953.20   76.59
   0  -1 -10 2849.51   77.89
   0   1 -10 2914.41   71.39
   0   1 -10 2986.70   71.69
   0   1  10 2821.92   79.09
   0   1  10 2902.11   74.69
   0   1 -10 2681.43   78.49
   0   1  10 2862.11   74.29
   1  -1  10 8446.16  210.08
   1  -1  10 8408.16  206.78
   1  -1  10 8357.46  208.78
  -1  -1 -10 8430.66  208.68
  -1  -1 -10 7949.20  210.48
   1  -1  10 8825.62  205.28
  -1   1 -10 7991.60  206.98
   1   1  10 7896.11  210.58
  -1   1 -10 8351.26  208.98
   1   1  10 8602.94  207.88
  -1   1 -10 8617.24  210.88
   1   1  10 8140.49  210.98
   1   1  10 8398.26  208.58
   2  -1  10 2424.16   67.29
  -2  -1 -10 2410.76   69.29
   2  -1  10 2501.85   65.69
   2  -1  10 2400.46   67.39
   2  -1  10 2339.27   68.09
  -2  -1 -10 2416.66   66.49
  -2  -1 -10 2461.95   68.19
  -2  -1 -10 2428.96   69.09
   2   1  10 2374.16   68.59
   2   1  10 2484.05   69.89
  -2   1 -10 2451.15   67.19
   2   1  10 2337.77   66.39
  -2   1 -10 2422.36   67.59
  -2   1 -10 2350.16   69.79
   2   1  10 2380.76   66.49
   2   1  10 2453.65   66.69
  -3  -1 -10  980.50   36.80
   3  -1  10  957.70   35.80
  -3  -1 -10  971.40   33.20
  -3  -1 -10  938.41   35.70
  -3  -1 -10  915.61   35.70
  -3   1 -10 1000.70   34.50
  -3   1 -10  918.41   35.00
  -3   1 -10  936.81   36.20
  -3   1 -10  895.11   34.90
  -4  -1 -10   39.50   13.00
   4  -1  10   19.90   10.10
  -4  -1 -10   26.00   10.40
  -4  -1 -10   28.80   10.20
  -4   1 -10   16.70   10.60
  -4   1 -10   22.90   10.20
   4   1  10    4.20   10.10
  -4   1 -10   21.00   11.00
  -5  -1 -10   37.70   15.50
  -5   1 -10   16.80   14.50
  -5   1 -10    7.50   13.80
  -5   1 -10   21.90   13.80
   5   1  10   36.90   12.20
   5   1  10    6.50   12.20
  -5  -2  10   -9.40   13.80
   5  -2 -10   15.90   16.90
  -5   2  10   11.70   15.10
  -5   2  10   -3.50   10.80
  -5   2  10   -0.60   10.70
   5   2 -10   -6.70   12.30
   4  -2 -10   11.10   10.70
  -4  -2  10   14.20   11.10
  -4  -2  10    7.40    4.60
  -4  -2  10    5.40    7.20
   4  -2 -10   16.00    9.50
  -4   2  10   16.90   10.00
   4   2 -10    8.20   11.80
  -4   2  10    2.90   11.60
   4   2 -10   13.40    9.20
  -4   2  10   -3.40    9.80
   4   2 -10   13.10    4.30
   3  -2 -10   71.29   11.70
   3  -2 -10   74.49   11.10
   3  -2 -10   67.79    9.60
  -3  -2  10   77.79   11.30
  -3  -2  10   77.49    9.70
  -3  -2  10   70.39    6.30
  -3   2  10   83.69   13.60
   3   2 -10   69.99   11.30
  -3   2  10   79.49   11.70
  -3   2  10   58.69   11.10
   3   2 -10   74.09   11.00
   2  -2 -10  118.69   10.30
   2  -2 -10  115.09   11.70
   2  -2 -10   86.79    9.80
   2  -2 -10   98.79    9.90
  -2  -2  10   93.09    7.00
  -2  -2  10   91.09    9.80
  -2  -2  10   84.69    7.70
  -2  -2  10   93.69    7.40
  -2   2  10   99.39   11.30
  -2   2  10   92.09   10.90
  -2   2  10  118.69   12.10
   2   2 -10   93.09    8.20
   2   2 -10   87.99    9.80
   2   2 -10   97.49    9.90
   2   2 -10   90.79    5.40
  -2   2  10   85.99    9.60
  -1  -2  10  960.00   30.20
   1  -2 -10  921.31   29.20
   1  -2 -10  939.71   30.10
   1  -2 -10  922.31   30.90
  -1  -2  10  928.41   26.20
   1  -2 -10  918.01   32.60
  -1  -2  10  913.41   26.40
   1   2 -10  944.31   26.10
   1   2 -10  914.81   29.30
  -1   2  10  898.61   31.60
  -1   2  10  949.90   29.80
   1   2 -10  940.41   26.20
  -1   2  10  913.11   29.10
  -1   2  10  929.51   30.70
   0  -2 -10 3068.79   84.09
   0  -2 -10 3036.10   85.59
   0  -2  10 3176.18   80.29
   0  -2 -10 3044.50   83.29
   0  -2  10 3125.89   81.69
   0  -2 -10 3239.28   81.59
   0   2  10 2979.30   84.49
   0   2 -10 3055.39   83.79
   0   2 -10 3112.89   80.49
   0   2  10 3072.29   81.79
   0   2  10 3209.78   81.79
   0   2  10 3045.10   82.19
   1  -2  10  960.40   25.30
   1  -2  10  959.30   30.10
  -1  -2 -10  993.40   31.50
  -1  -2 -10  968.20   30.90
   1  -2  10  998.60   30.20
  -1  -2 -10 1003.60   33.40
   1   2  10  936.31   29.70
  -1   2 -10  952.90   27.60
  -1   2 -10  944.61   27.30
  -1   2 -10  937.71   30.20
  -1   2 -10  942.51   31.10
   1   2  10  971.90   29.60
   1   2  10  858.21   32.50
   1   2  10  908.11   31.20
   1   2  10  920.51   29.40
   2  -2  10 1354.76   40.70
   2  -2  10 1302.97   43.20
  -2  -2 -10 1408.36   44.60
  -2  -2 -10 1444.36   44.70
   2  -2  10 1304.77   43.10
  -2  -2 -10 1549.54   48.10
   2  -2  10 1417.76   42.40
   2   2  10 1400.66   42.00
  -2   2 -10 1650.83   59.89
   2   2  10 1437.46   44.40
  -2   2 -10 1407.36   44.00
   2   2  10 1368.16   42.00
  -2   2 -10 1457.65   43.00
   2   2  10 1461.45   43.80
   2   2  10 1382.16   46.00
  -2   2 -10 1404.86   42.90
  -3  -2 -10  501.95   26.00
  -3  -2 -10  519.95   25.40
   3  -2  10  512.35   24.10
  -3  -2 -10  522.95   25.00
  -3   2 -10  534.35   24.10
   3   2  10  505.45   22.50
   3   2  10  567.64   22.30
  -3   2 -10  478.15   23.80
  -3   2 -10  480.05   23.60
  -3   2 -10  478.85   24.80
   3   2  10  521.25   27.10
  -4  -2 -10   19.40   10.90
  -4  -2 -10   13.60   10.80
  -4  -2 -10   26.50   12.00
   4  -2  10   11.50   10.60
  -4   2 -10   21.70    9.20
   4   2  10   19.60   13.60
  -4   2 -10   27.30   11.80
  -4   2 -10   17.80   11.10
   4   2  10   15.10    9.40
  -4   2 -10   11.80   10.60
  -5  -2 -10   -0.40   13.10
  -5  -2 -10   16.80   13.60
  -5   2 -10   59.69   17.70
  -5   2 -10   21.80   14.00
   5   2  10   14.70   15.50
   5   2  10    3.30   10.50
  -5   2 -10   24.80   14.10
  -5  -3  10   18.20   12.90
   5  -3 -10   13.70   17.50
   5   3 -10    1.20   11.30
  -5   3  10   14.80   14.20
  -5   3  10   39.40   15.50
  -5   3  10    9.50   11.60
   4  -3 -10  115.79   17.50
   4  -3 -10  107.79   16.60
  -4  -3  10  109.59   15.10
  -4  -3  10   96.49   12.60
   4   3 -10   88.49   13.40
  -4   3  10  100.09   16.70
  -4   3  10  124.59   15.10
  -4   3  10  131.39   17.60
   4   3 -10  102.89   13.70
   3  -3 -10  483.05   24.60
   3  -3 -10  496.15   26.50
  -3  -3  10  487.85   21.00
  -3  -3  10  504.95   23.30
  -3   3  10  497.05   24.60
  -3   3  10  459.45   24.20
   3   3 -10  452.85   23.60
  -3   3  10  483.35   24.00
   3   3 -10  444.66   21.90
  -2  -3  10  953.80   25.30
   2  -3 -10  948.51   35.90
   2  -3 -10  949.80   33.30
  -2  -3  10  900.21   29.30
   2  -3 -10  946.81   32.60
  -2  -3  10  929.11   24.70
  -2  -3  10  942.31   31.30
  -2  -3  10  977.00   29.10
   2  -3 -10  946.51   33.60
  -2   3  10  985.90   33.50
   2   3 -10  941.31   30.60
   2   3 -10 1025.40   32.00
  -2   3  10  915.41   35.20
  -2   3  10  952.00   33.20
   2   3 -10  971.00   31.50
   1  -3 -10 2703.53   73.29
  -1  -3  10 2665.53   71.69
  -1  -3  10 2840.12   70.29
   1  -3 -10 2579.64   74.39
   1  -3 -10 2761.02   74.79
  -1  -3  10 2800.52   72.09
   1  -3 -10 2595.94   78.19
  -1  -3  10 2655.83   68.79
  -1   3  10 2677.03   73.79
  -1   3  10 2653.73   73.59
  -1   3  10 2582.74   73.09
   1   3 -10 2733.33   69.19
   1   3 -10 2671.43   69.29
  -1   3  10 2603.34   76.89
   0  -3 -10 1891.01   58.79
   0  -3  10 1946.01   51.99
   0  -3  10 1931.51   52.09
   0  -3 -10 1893.31   53.29
   0   3  10 1884.01   56.09
   0   3  10 1982.30   53.79
   0   3  10 1881.51   55.39
   0   3 -10 1859.81   51.99
   0   3  10 1830.82   55.79
   0   3 -10 1958.40   48.90
   0   3 -10 2003.80   54.79
   0   3 -10 1944.71   48.20
   0   3  10 1792.22   53.59
   1  -3  10 3091.09   76.59
  -1  -3 -10 3005.50   87.89
  -1  -3 -10 2985.90   81.29
  -1  -3 -10 3123.79   84.39
   1  -3  10 3042.70   81.29
   1  -3  10 3108.79   82.59
  -1  -3 -10 3082.69   83.39
   1  -3  10 3041.20   76.69
   1   3  10 3060.69   83.39
  -1   3 -10 3090.09   79.29
   1   3  10 3250.77   88.59
  -1   3 -10 3081.79   79.49
   1   3  10 3034.70   82.99
  -1   3 -10 3091.89   82.79
   1   3  10 3073.19   81.49
  -1   3 -10 2992.30   82.59
   2  -3  10 1737.83   51.49
  -2  -3 -10 1727.13   52.59
   2  -3  10 1763.12   50.09
  -2  -3 -10 1820.32   54.19
  -2  -3 -10 1730.03   55.39
   2   3  10 1672.43   51.69
  -2   3 -10 1688.23   55.39
  -2   3 -10 1764.72   51.19
   2   3  10 1636.04   52.09
   2   3  10 1726.63   50.09
   2   3  10 1637.34   55.39
  -2   3 -10 1767.42   53.19
  -2   3 -10 1813.02   51.09
   2   3  10 1774.82   49.90
  -3  -3 -10  278.77   19.30
  -3  -3 -10  217.48   18.20
   3  -3  10  265.77   17.50
  -3  -3 -10  258.27   19.80
  -3   3 -10  292.57   20.40
  -3   3 -10  272.77   18.80
   3   3  10  256.47   15.90
  -3   3 -10  258.47   18.60
  -3   3 -10  287.07   17.90
   3   3  10  255.67   21.00
   3   3  10  269.47   15.10
   4  -3  10   64.89   13.00
  -4  -3 -10  117.49   17.60
  -4  -3 -10   52.29   13.50
  -4   3 -10   79.89   15.30
   4   3  10   82.29   18.20
  -4   3 -10   88.69   13.90
  -4   3 -10   88.59   16.10
   4   3  10   80.49   11.90
  -5  -3 -10   39.00   15.30
  -5  -3 -10   24.10   12.80
   5   3  10   35.60   10.10
  -5   3 -10   39.70   15.10
  -5   3 -10   10.20   14.80
  -5   3 -10    3.20   14.70
   5  -4 -10   19.90   17.20
  -5  -4  10   11.20   13.60
  -5   4  10    2.60   13.40
   5   4 -10    3.20   11.70
  -5   4  10    6.70   14.80
  -5   4  10  -18.70   10.60
   4  -4 -10  -10.90   11.90
  -4  -4  10   10.80   11.20
  -4  -4  10   -3.50    7.00
   4   4 -10   -5.90    7.30
  -4   4  10  -15.70   11.30
  -4   4  10    0.20    7.70
  -4   4  10  -15.80   12.70
   4   4 -10   -0.40   10.60
  -3  -4  10   -8.40    4.40
   3  -4 -10   -6.80    8.40
  -3  -4  10   -0.40    7.30
   3  -4 -10   12.00    7.80
   3   4 -10   -4.50    7.00
  -3   4  10   13.30    9.50
  -3   4  10   -9.90    8.30
   3   4 -10    7.50    6.50
  -3   4  10    1.90    8.10
   2  -4 -10  112.69   11.10
   2  -4 -10  139.79   17.00
  -2  -4  10  112.09    9.90
  -2  -4  10  132.29    8.70
   2   4 -10  136.59   10.50
  -2   4  10  145.59   13.90
  -2   4  10  128.09   12.50
  -2   4  10  142.29   13.60
  -2   4  10  123.19   13.70
   2   4 -10  127.39   10.00
   2   4 -10  128.39   11.10
   1  -4 -10  244.08   18.10
  -1  -4  10  234.98   11.30
  -1  -4  10  230.48    9.90
   1  -4 -10  241.38   13.80
   1  -4 -10  214.98   13.10
   1  -4 -10  231.98   15.00
  -1  -4  10  260.07   11.60
   1   4 -10  233.98   10.80
  -1   4  10  255.47   15.20
   1   4 -10  238.48   10.20
   1   4 -10  223.78   10.90
  -1   4  10  223.98   13.20
  -1   4  10  210.18   15.70
  -1   4  10  227.38   14.30
   0  -4  10 1547.25   42.30
   0  -4 -10 1584.04   51.79
   0  -4 -10 1406.46   49.50
   0  -4  10 1576.84   43.70
   0  -4 -10 1486.35   45.20
   0   4  10 1527.05   48.90
   0   4  10 1494.75   49.20
   0   4  10 1588.34   45.70
   0   4 -10 1503.95   44.20
   0   4 -10 1500.65   41.80
   0   4  10 1556.74   44.80
   0   4 -10 1524.05   43.80
   0   4 -10 1561.64   43.00
   0   4  10 1523.25   46.80
   1  -4  10  954.40   30.30
  -1  -4 -10  985.50   31.50
  -1  -4 -10  987.90   32.20
   1  -4  10  953.40   32.10
  -1  -4 -10  952.00   38.40
   1  -4  10 1021.10   28.50
  -1  -4 -10  996.90   35.10
   1  -4  10  979.80   26.20
   1   4  10 1001.80   38.20
  -1   4 -10  999.60   29.80
   1   4  10  968.50   31.40
   1   4  10  920.91   31.80
  -1   4 -10  975.10   31.80
  -1   4 -10 1038.80   33.20
   1   4  10  974.50   33.80
  -1   4 -10  970.60   31.60
  -2  -4 -10  748.03   29.60
   2  -4  10  693.23   26.40
  -2  -4 -10  720.63   27.70
   2  -4  10  703.33   24.90
  -2  -4 -10  674.53   31.00
   2   4  10  694.13   27.20
   2   4  10  701.33   25.10
  -2   4 -10  709.23   26.20
   2   4  10  705.13   26.60
   2   4  10  676.23   31.30
   2   4  10  662.33   27.80
  -2   4 -10  687.23   28.30
  -2   4 -10  744.53   27.90
  -2   4 -10  715.73   26.20
   3  -4  10  182.88   15.40
  -3  -4 -10  223.68   17.50
  -3  -4 -10  220.98   19.70
  -3  -4 -10  186.48   17.40
  -3   4 -10  193.98   15.50
  -3   4 -10  178.88   15.60
   3   4  10  189.88   13.70
  -3   4 -10  192.68   17.70
   3   4  10  183.98   13.20
   3   4  10  181.58   19.00
  -3   4 -10  178.98   16.60
   4  -4  10   29.00   10.90
  -4  -4 -10   50.29   14.70
  -4  -4 -10   37.80   16.30
   4   4  10   37.30    9.90
  -4   4 -10   36.70   15.00
  -4   4 -10   33.90   10.70
  -4   4 -10   23.30   12.90
  -4   4 -10   36.60   15.00
   4   4  10   23.30   14.60
  -4  -5  10   73.19   13.20
  -4  -5  10   41.30   10.60
   4  -5 -10   47.30   14.90
   4   5 -10   41.40   12.80
  -4   5  10   44.30   14.40
  -4   5  10   95.99   19.80
  -4   5  10   35.50   16.20
   4   5 -10   66.19   16.10
  -3  -5  10  158.08   12.80
   3  -5 -10  168.48   16.90
  -3  -5  10  200.58   14.50
   3  -5 -10  170.58   20.40
  -3   5  10  169.98   19.20
  -3   5  10  173.88   16.40
   3   5 -10  163.38   17.10
  -3   5  10  189.98   18.20
   2  -5 -10  565.64   30.50
  -2  -5  10  586.94   21.20
  -2  -5  10  585.54   21.20
   2  -5 -10  597.14   27.40
  -2   5  10  565.34   24.10
   2   5 -10  605.94   24.60
   2   5 -10  545.95   21.20
  -2   5  10  530.75   26.30
   2   5 -10  609.44   23.70
  -2   5  10  582.54   26.80
  -2   5  10  590.34   29.20
  -1  -5  10 1668.03   46.30
  -1  -5  10 1691.03   45.90
   1  -5 -10 1723.03   55.49
   1  -5 -10 1818.32   59.09
   1  -5 -10 1661.23   50.69
  -1  -5  10 1626.24   45.60
  -1   5  10 1673.83   50.79
   1   5 -10 1644.24   48.30
   1   5 -10 1671.73   45.70
  -1   5  10 1682.93   52.29
  -1   5  10 1695.23   54.49
   1   5 -10 1704.43   49.00
  -1   5  10 1676.33   49.30
   0  -5  10 1488.35   41.70
   0  -5  10 1450.45   40.00
   0  -5 -10 1407.56   50.19
   0  -5 -10 1416.86   44.80
   0  -5  10 1489.75   43.00
   0  -5 -10 1422.46   50.99
   0   5  10 1354.66   46.60
   0   5  10 1575.44   45.30
   0   5  10 1504.85   50.49
   0   5 -10 1397.26   43.00
   0   5  10 1462.25   49.50
   0   5 -10 1525.95   43.30
   0   5 -10 1504.35   41.80
   0   5  10 1426.86   42.70
   0   5 -10 1464.95   43.60
   1  -5  10 2093.99   56.49
  -1  -5 -10 2145.59   61.99
  -1  -5 -10 2185.88   62.19
   1  -5  10 2259.77   59.99
  -1  -5 -10 2271.87   71.89
   1  -5  10 2203.98   56.39
  -1  -5 -10 2218.38   67.49
   1  -5  10 2095.49   62.69
   1   5  10 2202.28   61.59
  -1   5 -10 2216.48   63.69
  -1   5 -10 2233.08   61.39
  -1   5 -10 2182.88   61.29
   1   5  10 2180.68   62.09
  -1   5 -10 2223.88   61.09
   1   5  10 2215.48   70.99
   1   5  10 2199.68   66.89
   2  -5  10 2297.37   62.49
   2  -5  10 2184.78   63.29
  -2  -5 -10 2311.67   73.19
  -2  -5 -10 2267.77   69.19
  -2  -5 -10 2187.68   68.39
  -2   5 -10 2207.28   64.39
   2   5  10 2303.77   73.29
   2   5  10 2144.19   62.99
   2   5  10 2140.69   67.59
  -2   5 -10 2230.18   64.79
   2   5  10 2215.88   62.69
  -2   5 -10 2294.37   67.79
   2   5  10 2146.69   63.19
  -2   5 -10 2216.18   64.79
  -3  -5 -10  276.17   18.80
   3  -5  10  243.98   17.30
  -3  -5 -10  318.27   21.80
  -3   5 -10  269.27   18.80
  -3   5 -10  260.17   18.70
  -3   5 -10  255.17   20.70
  -3   5 -10  292.57   20.00
   3   5  10  244.98   16.20
   3   5  10  285.97   15.90
   3   5  10  295.97   23.10
   4  -5  10   66.89   13.90
  -4  -5 -10   70.79   16.20
  -4   5 -10   96.09   17.70
  -4   5 -10   70.49   14.50
  -4   5 -10   73.59   17.40
   4   5  10   54.89   15.10
   4   5  10   73.79   11.20
  -4   5 -10   66.49   15.50
   4  -6 -10   -6.30   12.60
  -4  -6  10   13.50   10.10
  -4   6  10    7.90   11.70
  -4   6  10  -11.30    9.40
  -4   6  10   30.10   16.60
   4   6 -10   16.40   12.20
   4   6 -10   -3.60   11.60
   3  -6 -10   26.80   15.30
  -3  -6  10   29.40    8.10
  -3  -6  10   22.90    8.10
   3   6 -10   26.10   11.20
   3   6 -10   16.60    7.00
  -3   6  10   21.40   10.90
  -3   6  10   45.50   13.90
  -3   6  10   29.00   12.00
  -2  -6  10   20.30    5.60
  -2  -6  10   21.50    5.90
   2  -6 -10   10.60    9.70
   2  -6 -10   24.20    9.20
  -2  -6  10   21.90    5.90
  -2   6  10   16.40    8.50
   2   6 -10   35.60    8.80
   2   6 -10   29.90    6.30
   2   6 -10   15.00    8.40
  -2   6  10   10.70    8.40
  -2   6  10   14.60   10.40
  -2   6  10   26.70    9.20
  -1  -6  10  163.28   10.00
   1  -6 -10  186.28   18.80
   1  -6 -10  185.38   16.80
  -1  -6  10  157.78    8.20
  -1   6  10  184.88   14.90
  -1   6  10  182.78   17.90
   1   6 -10  164.88   10.50
   1   6 -10  175.08   12.70
  -1   6  10  195.28   15.70
  -1   6  10  174.88   12.50
   1   6 -10  171.78   13.00
   0  -6 -10  353.66   22.90
   0  -6  10  333.17   12.10
   0  -6  10  343.47   13.20
   0  -6  10  302.67   17.90
   0  -6 -10  376.36   22.90
   0   6  10  316.57   21.20
   0   6  10  322.37   22.00
   0   6 -10  334.57   17.20
   0   6  10  308.07   15.40
   0   6  10  301.57   18.40
   0   6 -10  328.67   16.50
   0   6  10  365.26   15.30
   0   6 -10  316.87   16.60
  -1  -6 -10   14.60   10.00
  -1  -6 -10    7.60    6.60
   1  -6  10   13.30    5.50
  -1  -6 -10   15.90    8.30
   1  -6  10   17.60    4.50
  -1  -6 -10   20.30    6.20
  -1   6 -10   14.30    5.80
  -1   6 -10   18.20    7.40
   1   6  10   22.20   15.00
   1   6  10   25.90    8.50
  -1   6 -10    9.50    5.70
  -1   6 -10   21.10    9.20
   1   6  10   24.60    6.40
   1   6  10   13.90    7.80
  -2  -6 -10   31.40   11.20
  -2  -6 -10   23.80    9.70
   2  -6  10   27.00    7.30
  -2  -6 -10   24.70    9.00
   2  -6  10   11.90    7.50
   2   6  10   17.10   11.40
   2   6  10    9.20    6.80
  -2   6 -10   -1.60    7.30
   2   6  10    9.20    7.30
  -2   6 -10    9.00   10.70
  -2   6 -10    9.70    6.90
   2   6  10   16.00   10.00
  -2   6 -10   17.10    7.60
   2   6  10   30.90    8.00
  -3  -6 -10   75.89   12.50
  -3  -6 -10   90.09   15.50
   3  -6  10   62.39   11.40
  -3   6 -10   61.19   13.20
  -3   6 -10   57.99   17.30
   3   6  10   49.20    9.80
  -3   6 -10   49.90   12.40
   3   6  10   51.99   13.60
  -3   6 -10   58.79   11.30
  -4  -6 -10    6.20    9.20
   4   6  10   30.80   10.10
  -4   6 -10   37.80   14.90
  -4   6 -10   23.50   14.60
  -4   6 -10   21.80   12.60
   4  -7 -10   23.20   17.10
  -4  -7  10   34.90   10.90
  -4   7  10   25.80   12.30
   4   7 -10   29.60   14.80
  -4   7  10   27.60   17.40
  -4   7  10   30.20   14.90
  -3  -7  10  111.39   12.50
   3  -7 -10   97.69   20.50
  -3  -7  10  104.89   11.20
  -3   7  10  118.29   15.70
   3   7 -10   76.89   14.20
   3   7 -10   76.49   10.00
  -3   7  10   70.79   13.10
  -3   7  10  101.09   17.50
   2  -7 -10  226.68   23.30
  -2  -7  10  254.27   11.70
  -2  -7  10  249.68   11.50
  -2   7  10  292.67   23.40
   2   7 -10  240.08   17.80
   2   7 -10  252.77   18.60
  -2   7  10  307.77   23.20
  -2   7  10  250.97   17.00
   1  -7 -10  120.99   17.40
  -1  -7  10  103.79    9.80
  -1  -7  10  114.39    7.00
  -1  -7  10   99.89    4.70
   1  -7 -10   99.19   14.80
  -1  -7  10  104.39    4.90
   1   7 -10  112.99   10.00
  -1   7  10  134.19   19.20
  -1   7  10  110.49   10.60
  -1   7  10   77.59   12.70
   1   7 -10  115.59   12.70
   1   7 -10  141.89   15.00
  -1   7  10  133.89   18.00
  -1   7  10  104.99   10.70
   0  -7 -10  214.78   19.60
   0  -7  10  205.98    8.30
   0  -7  10  221.78    8.80
   0  -7 -10  208.58   19.40
   0  -7  10  228.68   14.70
   0   7  10  215.58   19.60
   0   7  10  205.78   12.20
   0   7 -10  176.38   16.50
   0   7 -10  202.98   14.60
   0   7  10  237.38   17.80
   0   7  10  214.38   11.90
   0   7 -10  214.18   15.70
   0   7  10  208.28   20.10
  -1  -7 -10  698.03   33.40
  -1  -7 -10  585.74   40.50
   1  -7  10  682.93   22.20
  -1   7 -10  631.84   23.20
   1   7  10  696.83   27.40
  -1   7 -10  635.04   28.30
  -1   7 -10  664.03   27.70
   1   7  10  624.14   23.30
   1   7  10  689.13   23.30
  -1   7 -10  634.64   27.80
   1   7  10  674.63   34.50
   1   7  10  634.04   33.50
   2  -7  10  294.17   16.20
  -2  -7 -10  299.17   23.20
  -2  -7 -10  305.47   16.90
   2   7  10  251.87   14.90
  -2   7 -10  266.37   18.40
  -2   7 -10  298.07   17.50
  -2   7 -10  299.67   20.10
   2   7  10  269.27   17.40
  -2   7 -10  307.77   22.50
   2   7  10  271.17   25.00
  -3  -7 -10  154.48   20.40
   3  -7  10  118.99   14.50
  -3  -7 -10  161.38   15.50
   3   7  10  158.28   15.10
  -3   7 -10  120.59   15.60
   3   7  10  108.69   20.20
  -3   7 -10  145.59   16.50
  -3   7 -10  104.69   18.30
  -3   7 -10  153.88   18.70
  -4  -7 -10   42.40   15.40
  -4  -7 -10   55.39   16.10
  -4   7 -10   42.40   13.90
   4   7  10   73.19   11.70
  -4   7 -10   39.40   16.10
   4   7  10   74.19   21.10
  -4   7 -10   55.89   15.30
  -3  -8  10    0.60    5.60
   3  -8 -10   -0.50   10.50
   3   8 -10    1.30   10.60
  -3   8  10   16.70   10.70
  -3   8  10    8.70    9.80
  -3   8  10   15.00   14.10
   2  -8 -10   -3.30    9.50
  -2  -8  10   13.00    5.70
  -2   8  10   12.90   12.80
  -2   8  10  -17.10   10.80
  -2   8  10    4.90    7.90
   2   8 -10   -0.70    8.30
   2   8 -10    3.40    9.30
   1  -8 -10   51.29   12.90
  -1  -8  10   40.80    8.60
  -1   8  10   70.19   16.40
  -1   8  10   58.49    8.80
  -1   8  10   44.20   12.70
   1   8 -10   26.60   10.00
   1   8 -10   41.60   10.80
  -1   8  10   35.20    8.10
  -1   8  10   39.10   11.90
   1   8 -10   52.79    8.90
   0  -8 -10   35.50   11.10
   0   8  10   50.29    7.30
   0   8  10   47.50   15.00
   0   8  10   39.00   13.80
   0   8 -10   43.50    9.90
   0   8  10   26.20    6.50
   0   8  10   43.10   12.00
   0   8 -10   44.70   10.60
   0   8 -10   22.60    9.10
  -1  -8 -10  187.18   21.60
   1  -8  10  172.48   11.80
   1  -8  10  183.88   10.10
   1   8  10  170.78   11.20
  -1   8 -10  187.38   17.80
   1   8  10  185.98   20.60
  -1   8 -10  162.38   15.70
  -1   8 -10  185.28   11.00
   1   8  10  195.68   11.40
   1   8  10  176.58   16.40
  -1   8 -10  178.48   17.70
   1   8  10  115.69   20.70
  -2  -8 -10   80.69   10.20
  -2  -8 -10  106.19   18.20
   2  -8  10   65.89   10.20
  -2   8 -10   60.59   12.50
   2   8  10   63.69   15.80
  -2   8 -10   92.49   11.90
   2   8  10   81.39    9.90
  -2   8 -10   71.69   13.20
   2   8  10   91.19   12.90
  -3  -8 -10   40.50   15.10
  -3  -8 -10   45.10   10.40
   3   8  10   43.60   14.00
  -3   8 -10   56.89   12.50
  -3   8 -10   65.69   13.80
  -3   8 -10   39.90   14.40
  -3   8 -10   49.80   16.10
   3   8  10   51.19   10.70
   3  -9 -10   55.89   20.00
  -3   9  10   48.60   17.40
  -3   9  10   37.70   15.80
   3   9 -10   39.20   13.10
  -3   9  10   62.39   16.60
   2  -9 -10  279.67   26.10
  -2   9  10  251.47   17.60
   2   9 -10  313.67   24.70
  -2   9  10  254.07   27.80
   2   9 -10  269.27   22.20
  -2   9  10  284.07   26.20
   1  -9 -10  363.26   26.30
  -1  -9  10  303.17   16.70
   1   9 -10  336.97   17.70
   1   9 -10  317.77   22.70
  -1   9  10  325.37   16.60
   1   9 -10  327.07   23.30
  -1   9  10  345.67   17.30
  -1   9  10  349.47   29.20
   0  -9 -10  222.68   21.40
   0   9  10  240.58   12.40
   0   9  10  256.97   20.90
   0   9  10  217.68   11.90
   0   9 -10  203.88   18.50
   0   9 -10  219.98   17.90
   0   9 -10  240.78   17.60
   0   9  10  256.37   24.20
   1  -9  10  329.47   12.80
  -1  -9 -10  322.47   25.70
   1   9  10  384.96   14.70
   1   9  10  367.46   22.90
   1   9  10  333.07   14.40
  -1   9 -10  335.17   22.40
  -1   9 -10  314.57   23.40
   1   9  10  381.26   28.60
  -1   9 -10  346.07   13.50
  -1   9 -10  345.87   24.40
   2  -9  10  124.39   12.70
  -2  -9 -10  209.18   23.10
  -2   9 -10  171.08   20.60
  -2   9 -10  186.38   20.90
   2   9  10  124.79   19.30
  -2   9 -10  207.38   15.00
   2   9  10  183.48   18.10
   2   9  10  165.98   12.20
  -3  -9 -10   68.79   10.70
  -3  -9 -10   53.89   16.10
  -3   9 -10   76.09   18.00
  -3   9 -10  108.59   19.70
  -3   9 -10   80.89   13.90
   3   9  10   61.59   12.30
   3   9  10   94.79   20.50
   2 -10 -10   23.80   11.60
   2  10 -10   -6.00   12.10
  -2  10  10   13.00   14.80
  -2  10  10   -0.70    8.90
   2  10 -10    4.80   11.20
  -2  10  10   -8.00   13.50
   1 -10 -10   35.80   13.70
  -1  10  10   24.20    7.50
  -1  10  10   41.30   15.60
   1  10 -10   17.80    8.40
   1  10 -10   41.00   13.10
   1  10 -10   21.10   11.40
  -1  10  10   34.80   14.50
   0 -10 -10   67.09   16.70
   0  10  10   40.10    5.80
   0  10 -10   21.60   11.00
   0  10 -10   20.00   10.30
   0  10 -10   19.50   10.50
   0  10  10   18.50   14.80
   0  10  10   31.70    5.70
   0  10  10   17.50   12.50
  -1 -10 -10   25.80   11.60
  -1  10 -10   13.80    9.80
   1  10  10    9.60    4.00
  -1  10 -10   21.00   13.10
   1  10  10   13.80   13.00
  -1  10 -10   21.90   12.50
   1  10  10   22.40   12.10
  -2 -10 -10   30.00   12.30
  -2  10 -10   25.60   12.20
   2  10  10   13.30   11.70
  -2  10 -10   19.90   11.50
  -2  10 -10   39.80   14.40
   2  10  10   21.00   13.40
   2  10  10   11.50    5.00
   1 -11 -10   28.10   11.00
  -1  11  10   42.90    7.10
   1  11 -10   35.00   12.90
  -1  11  10   54.39   17.80
   1  11 -10   52.29   10.30
  -1  11  10   15.20   15.30
   0 -11 -10   96.09   18.10
   0  11  10   60.99   16.50
   0  11 -10   82.49   14.70
   0  11 -10   64.89   15.10
   0  11  10   90.29   17.40
   0  11 -10   75.99   14.80
  -1 -11 -10   97.29   23.20
   1  11  10   62.69   15.60
   1  11  10   70.19   18.50
  -1  11 -10   85.39   16.40
  -1  11 -10   58.99   16.20
  -5   0  11   -4.80   10.50
  -5   0  11    4.10    8.40
  -5   0  11   -8.20   11.90
   5   0 -11    1.20   14.50
  -4   0  11    5.20    6.10
   4   0 -11    0.00    6.00
   4   0 -11   -8.40   11.90
  -4   0  11    3.60   11.40
   4   0 -11    2.10    6.60
  -3   0  11    0.30    6.50
   3   0 -11   -1.80    7.90
   3   0 -11    4.70    5.20
  -3   0  11    0.30    9.60
  -3   0  11    1.70    5.50
   3   0 -11   -1.70    5.70
  -2   0  11    3.80    5.40
  -2   0  11    5.30    5.90
   2   0 -11   -1.70    4.90
   2   0 -11    3.10    4.70
   2   0 -11   -2.90    4.00
  -2   0  11   -1.50    4.00
  -2   0  11    0.40    4.10
  -1   0  11   -1.10    2.10
  -1   0  11   -2.70    2.40
   1   0 -11    2.70    3.70
  -1   0  11    5.00    4.00
   1   0 -11    1.90    3.20
  -1   0  11    3.00    4.90
   1   0 -11    1.60    4.40
   1   0 -11    1.40    2.60
   0   0 -11    0.00    2.70
   0   0  11    1.90    1.50
   0   0  11   -0.70    1.50
   0   0 -11   -1.00    2.30
   0   0 -11    2.40    4.70
   0   0  11   -2.00    3.10
   0   0  11   -4.40    3.10
   0   0  11    9.60    4.70
  -1   0 -11   -0.20    4.30
   1   0  11   -0.30    2.30
   1   0  11   -1.40    4.10
   1   0  11    0.30    3.10
   1   0  11    2.20    4.40
  -1   0 -11   -0.80    3.10
  -1   0 -11   -1.40    4.80
   1   0  11    1.60    4.70
  -1   0 -11   -5.60    2.80
  -2   0 -11    7.30    5.90
  -2   0 -11    2.50    4.70
  -2   0 -11   -4.10    4.00
  -2   0 -11   -3.00    6.50
   2   0  11    3.20    5.40
   2   0  11    4.50    6.30
   2   0  11    2.70    5.70
   2   0  11    0.90    3.40
  -3   0 -11    2.00    7.70
   3   0  11   -4.70    6.70
  -3   0 -11   -2.20    7.20
  -3   0 -11    2.40    8.60
  -4   0 -11    2.80   10.30
  -4   0 -11   -4.20    9.00
  -4   0 -11   19.60   10.80
  -4   0 -11    0.30   12.20
  -5   0 -11   10.60   11.50
  -5   0 -11   -5.40   13.10
  -5   0 -11   -2.80   11.50
  -5  -1  11    6.80    7.00
   5  -1 -11  -15.30   12.70
  -5  -1  11   23.10   14.00
  -5   1  11   -7.00   10.20
  -5   1  11   21.30   14.60
   5   1 -11   10.40   14.30
  -5   1  11   -9.40    8.60
  -4  -1  11   -4.50    6.10
  -4  -1  11   10.90   11.60
  -4  -1  11   -0.80    6.10
   4  -1 -11    6.00    9.50
   4  -1 -11    3.80   10.70
   4   1 -11   -3.40    5.60
  -4   1  11    1.70    6.90
   4   1 -11   11.90   11.50
   4   1 -11    1.00    6.50
  -4   1  11    3.80    9.10
  -4   1  11   -4.40   10.80
   3  -1 -11   70.49    9.30
   3  -1 -11   65.79   12.00
  -3  -1  11   69.99    8.70
  -3  -1  11   87.79   12.40
   3  -1 -11   47.30    8.20
  -3  -1  11   70.19    9.60
   3   1 -11   65.69    7.10
  -3   1  11   53.09   11.60
   3   1 -11   91.19   13.30
  -3   1  11   56.89    9.00
  -3   1  11   59.29   10.80
   3   1 -11   65.69    9.60
  -2  -1  11  349.57   14.80
  -2  -1  11  372.96   15.00
   2  -1 -11  352.16   16.70
   2  -1 -11  369.56   17.90
  -2  -1  11  348.67   15.50
   2  -1 -11  352.96   17.60
  -2  -1  11  382.56   18.70
   2  -1 -11  375.36   15.70
   2   1 -11  363.56   16.50
  -2   1  11  330.17   17.10
  -2   1  11  377.36   17.40
   2   1 -11  367.26   17.20
   2   1 -11  352.36   13.20
  -2   1  11  359.16   15.90
  -2   1  11  383.86   19.40
   2   1 -11  353.56   15.70
   1  -1 -11   34.20    5.30
  -1  -1  11   22.50    6.20
   1  -1 -11   25.30    6.20
   1  -1 -11   22.80    5.40
  -1  -1  11   27.30    2.90
  -1  -1  11   32.50    5.10
  -1   1  11   29.20    6.80
   1   1 -11   32.20    6.00
   1   1 -11   31.00    4.00
   1   1 -11   30.70    4.30
  -1   1  11   29.90    5.70
  -1   1  11   35.60    6.50
  -1   1  11   35.90    5.10
   1   1 -11   31.70    4.60
   0  -1  11 2787.52   76.39
   0  -1 -11 2846.92   74.59
   0  -1 -11 2811.52   76.99
   0  -1 -11 2834.62   75.39
   0  -1 -11 2862.81   78.19
   0  -1  11 2869.71   74.09
   0  -1  11 2889.81   73.89
   0   1 -11 2789.02   70.19
   0   1  11 2872.81   72.79
   0   1  11 2826.02   72.99
   0   1 -11 2599.64   77.59
   0   1  11 2909.81   74.79
   0   1  11 2693.33   77.99
   0   1 -11 2883.41   70.79
   1  -1  11  648.94   23.70
   1  -1  11  693.03   23.00
  -1  -1 -11  668.43   24.90
   1  -1  11  658.53   18.90
   1  -1  11  676.23   20.70
  -1  -1 -11  665.93   22.50
   1   1  11  647.54   22.50
   1   1  11  644.44   24.30
  -1   1 -11  670.93   20.60
   1   1  11  638.34   24.50
   1   1  11  678.23   22.60
   1   1  11  660.33   21.30
  -1   1 -11  664.53   24.70
  -1   1 -11  647.14   22.80
   2  -1  11    1.80    5.80
   2  -1  11    2.00    3.60
  -2  -1 -11    0.30    5.00
   2  -1  11    0.30    6.50
  -2  -1 -11   17.30    6.90
  -2  -1 -11    1.70    4.50
  -2  -1 -11    1.50    6.20
   2  -1  11    6.60    4.90
   2   1  11    9.20    6.40
   2   1  11   -2.60    6.70
  -2   1 -11    2.20    6.50
  -2   1 -11   -3.50    5.20
   2   1  11   -4.90    5.90
   2   1  11   10.10    6.10
   2   1  11    6.10    4.60
  -3  -1 -11   49.70    9.90
  -3  -1 -11   49.20   10.20
  -3  -1 -11   46.60   10.80
   3  -1  11   56.39   10.60
  -3  -1 -11   30.60   10.30
  -3   1 -11   52.29   11.50
   3   1  11   51.69   10.60
  -3   1 -11   50.19   10.10
  -3   1 -11   26.60    9.90
  -4  -1 -11   16.70    9.60
   4  -1  11   10.90   10.30
  -4  -1 -11   15.30   13.30
  -4  -1 -11   24.60   11.10
  -4  -1 -11   30.00   12.20
  -4   1 -11   18.40   10.70
  -4   1 -11   10.30    9.70
   4   1  11    2.00   10.80
  -4   1 -11    3.90    9.60
  -4   1 -11   17.20   11.50
  -5  -1 -11  -10.10   12.00
  -5  -1 -11   -0.80   11.80
  -5  -1 -11    3.60   13.20
   5   1  11    2.70   11.90
  -5   1 -11    8.30   12.10
  -5   1 -11   14.80   15.70
  -5   1 -11    5.90   10.60
  -5  -2  11   14.90   14.90
  -5   2  11    7.80    9.90
   5   2 -11   -2.00   13.20
  -5   2  11   -6.70   12.10
  -5   2  11   -3.40   12.80
  -4  -2  11   13.90    4.90
   4  -2 -11   19.50   10.90
  -4  -2  11   31.60   11.50
  -4  -2  11   10.80    8.20
   4   2 -11   18.60    4.50
   4   2 -11   26.80   10.00
  -4   2  11   24.70   20.30
   4   2 -11   26.80   12.40
  -4   2  11   18.80   11.10
  -4   2  11   31.30   12.30
  -3  -2  11   54.19   11.10
   3  -2 -11   36.10   10.90
  -3  -2  11   56.19    9.10
  -3  -2  11   51.59    6.00
   3  -2 -11   41.00    9.40
   3   2 -11   54.49    5.40
   3   2 -11   36.50    9.20
  -3   2  11   50.09   10.00
  -3   2  11   64.19   11.50
  -3   2  11   37.70   11.30
   3   2 -11   31.20    8.10
  -2  -2  11   14.40    4.70
  -2  -2  11   10.60    6.50
   2  -2 -11   19.50    7.80
  -2  -2  11   14.30    4.60
   2  -2 -11   19.40    6.50
   2  -2 -11   16.10    6.60
  -2  -2  11   13.30    6.70
  -2   2  11   22.10    6.50
  -2   2  11   21.10    6.50
   2   2 -11   15.30    4.00
   2   2 -11   11.80    4.50
  -2   2  11    3.60    7.10
  -2   2  11   25.10    7.50
   2   2 -11   16.80    6.20
   1  -2 -11   24.90    7.50
  -1  -2  11   20.20    4.20
  -1  -2  11   21.30    5.20
  -1  -2  11   19.10    4.30
   1  -2 -11   30.60    6.70
   1  -2 -11   17.20    4.30
  -1  -2  11   20.30    5.50
   1  -2 -11   28.00    6.20
  -1   2  11   25.40    6.20
   1   2 -11   23.90    5.90
  -1   2  11   18.70    6.30
   1   2 -11   23.30    3.70
   1   2 -11   22.40    3.80
  -1   2  11   20.40    4.40
  -1   2  11   22.60    6.20
   0  -2 -11   94.79    9.50
   0  -2  11   84.39    7.90
   0  -2  11   82.19    6.70
   0  -2 -11   80.39    9.30
   0  -2 -11   95.29    9.40
   0  -2 -11   89.49    8.00
   0   2  11   84.89    7.70
   0   2  11   98.09   10.00
   0   2 -11   86.19    9.70
   0   2 -11   76.19    7.50
   0   2  11   84.79    9.80
   0   2  11   82.09    7.00
   0   2  11   80.09    7.60
   1  -2  11   68.19    8.20
  -1  -2 -11   67.29    9.30
  -1  -2 -11   54.09    6.90
   1  -2  11   61.99    3.90
  -1  -2 -11   61.59    8.40
   1  -2  11   79.69    8.70
   1   2  11   62.89    7.40
  -1   2 -11   56.39    7.90
   1   2  11   76.99    8.10
   1   2  11   69.59    7.80
  -1   2 -11   66.19    8.40
   1   2  11   76.99    9.50
  -1   2 -11   61.39    5.30
  -1   2 -11   60.09    6.10
   1   2  11   71.79   10.30
   2  -2  11   52.09    8.60
  -2  -2 -11   81.69    9.80
  -2  -2 -11  107.69   12.60
   2  -2  11   58.09    7.60
   2  -2  11  100.49   10.20
  -2  -2 -11   80.49   11.30
   2  -2  11   65.39    9.80
  -2   2 -11   68.59   10.60
  -2   2 -11   85.89   11.50
   2   2  11   85.39    9.60
   2   2  11   68.19    8.80
  -2   2 -11   74.89    8.50
   2   2  11   81.19   10.90
   2   2  11   74.09    9.40
  -2   2 -11   83.79    9.20
   2   2  11   81.89   11.10
  -3  -2 -11  398.86   22.10
  -3  -2 -11  395.56   22.90
  -3  -2 -11  346.47   22.40
   3  -2  11  380.06   20.60
  -3   2 -11  340.77   21.60
  -3   2 -11  348.97   20.10
   3   2  11  398.06   24.00
   3   2  11  350.36   18.50
  -3   2 -11  367.16   21.90
  -3   2 -11  387.56   21.00
   4  -2  11   57.69   12.40
  -4  -2 -11   71.59   18.40
  -4  -2 -11   66.29   13.80
  -4  -2 -11   83.59   16.30
   4   2  11   41.10   13.60
  -4   2 -11   77.29   14.10
   4   2  11   59.09   11.90
  -4   2 -11   72.29   14.90
  -4   2 -11   51.79   14.20
  -4   2 -11   57.09   13.50
  -5  -2 -11  -14.40   11.70
  -5  -2 -11   16.50   13.50
  -5   2 -11  -17.50   13.20
   5   2  11    8.70   11.30
  -5   2 -11   -7.90   13.00
  -5   2 -11   -7.60   12.70
  -5  -3  11  -12.50   12.80
   5  -3 -11   -6.20   16.20
  -5   3  11  -13.00   12.70
  -5   3  11    0.10   11.60
   5   3 -11   -6.00   12.30
  -5   3  11   -0.50   15.90
  -4  -3  11    3.20    7.70
   4  -3 -11    5.60   11.80
   4  -3 -11   14.70   10.70
  -4  -3  11   14.50   11.70
   4   3 -11    2.60    8.00
  -4   3  11   -1.00   11.70
  -4   3  11    8.10    9.20
  -4   3  11   19.70   12.40
   4   3 -11    2.60   11.20
  -3  -3  11   63.89   11.40
  -3  -3  11   76.99    9.90
   3  -3 -11   63.69   10.00
   3  -3 -11   54.59   11.60
  -3   3  11   47.90   12.60
   3   3 -11   68.89   10.80
  -3   3  11   70.89   12.20
   3   3 -11   49.00    8.60
  -3   3  11   61.59   12.40
   2  -3 -11    7.30    6.30
  -2  -3  11    3.50    3.50
  -2  -3  11    1.60    2.50
   2  -3 -11    5.60    5.70
   2  -3 -11    4.40    5.60
  -2  -3  11    6.60    6.20
   2  -3 -11   14.10    8.00
   2   3 -11    2.70    5.30
   2   3 -11    5.80    5.20
  -2   3  11   -0.20    7.90
  -2   3  11   12.10    6.40
  -2   3  11    7.80    5.10
  -2   3  11    3.40    6.50
   2   3 -11    8.50    5.00
   1  -3 -11   12.40    5.30
   1  -3 -11    3.80    4.60
  -1  -3  11    6.00    3.40
  -1  -3  11    0.50    4.50
   1  -3 -11    0.20    6.40
  -1  -3  11    2.50    3.70
   1  -3 -11    7.10    5.50
  -1  -3  11    1.00    3.40
  -1   3  11    7.20    5.30
  -1   3  11   10.90    5.50
  -1   3  11    1.60    5.40
   1   3 -11    8.80    3.00
   1   3 -11    0.60    3.20
   0  -3 -11 1222.48   42.20
   0  -3  11 1271.07   35.80
   0  -3 -11 1236.08   37.10
   0  -3  11 1179.98   35.50
   0   3 -11 1158.18   37.80
   0   3  11 1220.68   39.30
   0   3  11 1181.08   39.70
   0   3  11 1236.08   37.10
   0   3  11 1213.78   37.70
   0   3 -11 1200.68   35.70
   0   3  11 1222.28   38.50
  -1  -3 -11   67.89    7.90
   1  -3  11   50.49    6.70
  -1  -3 -11   87.79   10.00
  -1  -3 -11   44.70    9.50
  -1  -3 -11   73.79    9.70
   1   3  11   56.19    7.40
  -1   3 -11   53.89    5.80
   1   3  11   47.20    6.80
   1   3  11   68.69   10.30
  -1   3 -11   62.09    5.70
  -1   3 -11   68.49    8.90
  -1   3 -11   73.59    9.60
   1   3  11   65.59    9.50
   2  -3  11   47.80    8.90
  -2  -3 -11   53.09    9.30
   2  -3  11   67.49    8.20
  -2  -3 -11   40.00    7.30
  -2  -3 -11   59.19    9.60
   2   3  11   56.99    9.00
  -2   3 -11   74.99    9.30
  -2   3 -11   41.20    9.40
   2   3  11   59.89    9.00
   2   3  11   79.49   10.90
  -2   3 -11   65.69   10.80
   2   3  11   67.99    9.00
   2   3  11   49.60    9.00
  -2   3 -11   78.69    9.40
  -3  -3 -11   -6.60    9.00
  -3  -3 -11    2.00    9.10
  -3  -3 -11    2.50    7.90
   3  -3  11    2.50    7.00
  -3   3 -11    1.80    7.20
   3   3  11    4.90    7.20
   3   3  11   -0.20    8.00
  -3   3 -11   -8.30    7.10
  -3   3 -11    5.00    9.10
  -3   3 -11    0.90   10.20
  -4  -3 -11   33.20   12.50
   4  -3  11   34.70   11.70
  -4  -3 -11   19.80   14.00
  -4   3 -11   43.70   12.50
  -4   3 -11   48.50   14.00
   4   3  11   46.20   10.90
  -4   3 -11   50.09   14.90
   4   3  11   14.20   13.50
  -4   3 -11   47.90   13.20
  -4  -4  11    0.60    9.40
  -4  -4  11   14.00    8.20
   4  -4 -11   13.80   12.20
   4   4 -11    2.60   11.50
  -4   4  11   -1.60   13.10
   4   4 -11   25.80   10.20
  -4   4  11   -2.20   13.00
  -4   4  11    0.40    8.40
   3  -4 -11   25.60   12.90
  -3  -4  11   49.70   10.10
   3  -4 -11   37.80   10.70
  -3  -4  11   32.90    7.20
   3   4 -11   35.70    9.90
  -3   4  11   23.90   10.70
  -3   4  11   41.90   12.50
  -3   4  11   23.90    9.50
   2  -4 -11  235.58   16.40
  -2  -4  11  248.98   11.60
  -2  -4  11  241.48   13.50
   2  -4 -11  234.68   19.40
  -2   4  11  277.17   17.50
   2   4 -11  258.87   13.90
  -2   4  11  249.58   16.50
   2   4 -11  243.28   14.40
  -2   4  11  240.58   18.30
  -2   4  11  239.08   16.30
   1  -4 -11 1010.20   39.90
   1  -4 -11 1016.50   36.00
   1  -4 -11  959.80   33.50
  -1  -4  11 1056.79   31.20
  -1  -4  11 1027.10   31.20
  -1  -4  11 1020.70   29.00
   1  -4 -11  991.60   34.20
  -1   4  11 1011.80   32.90
  -1   4  11  964.90   34.60
   1   4 -11 1020.80   29.10
   1   4 -11 1006.40   29.40
  -1   4  11  919.31   36.90
   0  -4  11 1287.57   38.60
   0  -4 -11 1297.17   40.30
   0  -4  11 1305.27   37.70
   0  -4 -11 1340.67   45.80
   0  -4 -11 1375.36   47.10
   0   4  11 1337.97   44.50
   0   4  11 1362.96   41.00
   0   4  11 1297.97   40.20
   0   4  11 1258.67   43.20
   0   4 -11 1335.87   39.20
   0   4 -11 1366.96   40.20
   0   4 -11 1302.47   37.30
   0   4  11 1312.97   42.10
   0   4 -11 1294.07   36.20
   1  -4  11   13.50    5.40
  -1  -4 -11    9.40    5.20
  -1  -4 -11   27.70    8.00
   1  -4  11   20.00    7.50
  -1  -4 -11   -1.70    7.90
  -1   4 -11   15.60    6.20
   1   4  11   16.80    6.50
   1   4  11   31.80    9.30
   1   4  11   27.20    6.90
   1   4  11   18.20    5.70
  -1   4 -11   21.80    4.60
  -1   4 -11    8.50    7.50
  -1   4 -11    8.10    4.10
  -2  -4 -11  220.08   14.30
   2  -4  11  168.98   10.80
  -2  -4 -11  187.88   15.40
   2  -4  11  177.38   13.40
  -2  -4 -11  191.18   17.30
  -2   4 -11  186.18   14.00
   2   4  11  197.58   12.80
   2   4  11  210.58   18.00
  -2   4 -11  186.38   12.80
   2   4  11  168.58   12.30
   2   4  11  180.38   13.50
  -2   4 -11  203.38   13.40
   2   4  11  140.29   13.30
  -2   4 -11  154.48   15.60
  -3  -4 -11   75.79   13.10
  -3  -4 -11   46.90   10.60
  -3  -4 -11   73.09   15.50
   3   4  11   82.89   10.90
  -3   4 -11   48.00   11.50
  -3   4 -11   70.99   10.80
  -3   4 -11   73.39   12.40
   3   4  11   75.19   14.10
  -3   4 -11   43.20   12.20
   4  -4  11   20.90   10.30
  -4  -4 -11   14.00   11.10
  -4  -4 -11   -2.10   11.80
   4   4  11   14.00   11.20
  -4   4 -11   13.50   13.70
  -4   4 -11    7.60   10.60
   4   4  11   15.20    9.10
  -4   4 -11   15.00   11.50
  -4   4 -11    9.50   11.90
   4  -5 -11   20.10   14.20
  -4  -5  11   11.50    7.20
  -4  -5  11    0.40   10.10
  -4   5  11   -5.10   10.30
  -4   5  11   -6.20   12.00
   4   5 -11    4.20   10.70
  -4   5  11   12.40   12.90
   4   5 -11   -6.00    9.00
  -3  -5  11   23.00    7.00
   3  -5 -11   20.60   10.10
  -3  -5  11   18.10    9.00
   3  -5 -11   15.80    9.30
  -3   5  11    2.00   10.70
  -3   5  11   20.00   10.80
  -3   5  11   12.30    8.30
   3   5 -11   19.80    9.90
  -2  -5  11    0.80    4.10
   2  -5 -11    4.60    8.60
   2  -5 -11   10.50    8.40
  -2  -5  11   10.00    6.40
  -2   5  11    9.50    8.90
  -2   5  11    5.10    6.60
   2   5 -11   10.30    5.90
  -2   5  11   10.50    7.90
   2   5 -11    8.30    6.50
   2   5 -11    3.50    5.40
  -2   5  11    7.00    8.30
   1  -5 -11   75.49   11.10
  -1  -5  11   68.19    7.20
  -1  -5  11   75.89    7.30
   1  -5 -11  104.19   15.80
  -1  -5  11   66.19    7.10
  -1   5  11   66.69   11.30
  -1   5  11   77.69   12.20
   1   5 -11   51.29    7.20
   1   5 -11   81.19    8.30
   1   5 -11   66.69    7.10
  -1   5  11   86.79   15.20
  -1   5  11   61.99   10.60
  -1   5  11   61.39    8.30
   0  -5  11  259.17   12.80
   0  -5  11  265.97   11.50
   0  -5 -11  234.18   14.50
   0  -5 -11  253.17   18.50
   0  -5  11  280.07   14.30
   0  -5 -11  258.27   18.70
   0   5 -11  255.17   14.10
   0   5  11  299.37   16.00
   0   5 -11  261.07   13.00
   0   5  11  278.57   15.20
   0   5 -11  284.47   13.80
   0   5  11  282.17   18.90
   0   5 -11  267.47   12.90
   0   5  11  248.28   17.70
   0   5  11  259.17   13.50
   1  -5  11  454.45   29.00
   1  -5  11  399.16   16.60
  -1  -5 -11  404.46   22.50
  -1  -5 -11  424.46   18.60
  -1  -5 -11  432.16   19.10
  -1  -5 -11  405.76   25.70
  -1   5 -11  422.56   17.40
   1   5  11  404.16   19.80
  -1   5 -11  412.36   18.40
   1   5  11  385.16   24.30
   1   5  11  449.06   18.80
  -1   5 -11  409.86   17.00
  -1   5 -11  384.06   20.20
   1   5  11  450.05   22.40
  -2  -5 -11    8.20    7.70
  -2  -5 -11   10.90    9.50
   2  -5  11   16.90    5.70
  -2  -5 -11   18.10    8.20
  -2   5 -11   15.40    6.60
  -2   5 -11   14.20    7.20
   2   5  11   10.70    7.30
   2   5  11    5.50    7.80
  -2   5 -11   16.20    8.00
  -2   5 -11   13.10    8.90
   2   5  11   13.50    7.20
   2   5  11   13.80    7.50
  -3  -5 -11   -3.70    8.30
   3  -5  11   -2.60    6.10
  -3  -5 -11    6.10    7.60
   3   5  11    1.80    7.80
  -3   5 -11   -7.80    7.80
  -3   5 -11   -0.60    9.90
  -3   5 -11   -7.30    9.90
  -3   5 -11    1.70    7.10
   3   5  11    0.90    7.30
  -4  -5 -11    5.00   11.60
  -4  -5 -11   32.50   13.70
   4   5  11   13.40   16.30
  -4   5 -11   20.30   11.40
   4   5  11   21.50    9.10
  -4   5 -11   11.10   13.30
  -4   5 -11   18.50   13.10
  -4   5 -11    9.60   13.50
  -4  -6  11   12.60   10.60
   4  -6 -11   -2.80   12.70
   4   6 -11   14.00   13.10
  -4   6  11   16.30   13.30
  -4   6  11   12.40   11.60
  -4   6  11    4.90   15.30
   3  -6 -11   29.10   12.80
  -3  -6  11   39.20    9.20
  -3  -6  11   33.70    8.30
  -3   6  11   46.10   13.40
  -3   6  11   52.39   13.10
   3   6 -11   24.60    8.90
  -3   6  11   54.19   16.50
   3   6 -11   28.80   11.00
   2  -6 -11   -0.10   11.40
  -2  -6  11    6.70    5.40
  -2  -6  11   11.70    5.80
   2  -6 -11    6.10    8.30
  -2   6  11    3.00    8.40
  -2   6  11   15.40   10.00
   2   6 -11   17.60    8.20
   2   6 -11    8.30    6.50
  -2   6  11    7.70    7.80
  -1  -6  11  394.16   14.60
  -1  -6  11  420.66   14.70
   1  -6 -11  440.36   26.90
   1  -6 -11  384.36   24.30
  -1  -6  11  405.96   16.10
  -1   6  11  422.46   22.30
  -1   6  11  420.06   24.80
  -1   6  11  405.46   18.60
  -1   6  11  416.96   19.70
   1   6 -11  420.86   19.30
  -1   6  11  435.16   25.00
   1   6 -11  393.76   18.90
   1   6 -11  406.86   16.40
   0  -6  11  878.91   26.60
   0  -6  11  850.41   25.20
   0  -6 -11  849.81   36.80
   0  -6 -11  778.02   36.50
   0  -6  11  811.82   29.20
   0   6  11  847.02   29.80
   0   6  11  841.42   28.20
   0   6 -11  873.01   29.80
   0   6  11  875.01   37.20
   0   6 -11  877.31   29.70
   0   6 -11  837.42   29.90
   0   6  11  794.22   35.30
   0   6  11  851.61   32.10
   1  -6  11    6.40    5.20
  -1  -6 -11   13.60   12.50
  -1  -6 -11   11.20    6.10
  -1  -6 -11    9.60    7.90
   1   6  11   17.60   10.60
  -1   6 -11    5.70    5.50
   1   6  11   -3.50    7.40
   1   6  11    6.80    6.00
   1   6  11    2.60    6.70
  -1   6 -11   -4.40    8.00
  -1   6 -11    5.80    5.70
  -1   6 -11    3.70    6.10
   2  -6  11  400.16   17.50
  -2  -6 -11  370.46   24.40
  -2  -6 -11  343.17   26.30
  -2  -6 -11  440.76   20.60
  -2   6 -11  399.86   20.80
   2   6  11  404.66   19.40
  -2   6 -11  446.16   20.90
  -2   6 -11  410.36   20.50
   2   6  11  385.36   18.70
  -2   6 -11  382.06   24.00
   2   6  11  364.76   26.30
  -3  -6 -11  181.78   19.50
  -3  -6 -11  179.88   17.10
   3  -6  11  135.39   14.50
  -3   6 -11  136.99   18.20
  -3   6 -11   93.39   21.60
   3   6  11  114.59   19.00
   3   6  11  152.08   14.00
  -3   6 -11  168.58   17.70
  -4  -6 -11   61.39   14.20
  -4  -6 -11   90.59   15.90
  -4   6 -11   60.09   17.20
  -4   6 -11   56.09   15.60
  -4   6 -11   51.69   14.10
   4   6  11   38.70   14.10
   4   6  11   60.19   10.90
   4  -7 -11   -0.30   13.10
  -4  -7  11   13.90    9.50
  -4   7  11    7.20   12.70
  -4   7  11   11.10   13.40
   4   7 -11    6.00   15.00
  -4   7  11   58.29   19.20
   3  -7 -11   -0.80   12.70
  -3  -7  11   20.50    7.90
  -3   7  11   16.20   12.90
   3   7 -11   -2.60   10.10
   3   7 -11    5.70    7.90
  -3   7  11    7.40   10.60
   3   7 -11   10.40    6.70
  -3   7  11    4.70   13.90
   2  -7 -11   12.50   12.70
  -2  -7  11   16.60    5.50
  -2  -7  11   13.90    4.50
  -2  -7  11   21.00    5.40
   2   7 -11   23.30    9.10
  -2   7  11    6.10   10.90
   2   7 -11   20.20    8.10
  -2   7  11   18.50   10.40
  -2   7  11   28.10    9.30
   1  -7 -11  308.87   23.00
   1  -7 -11  295.97   23.50
  -1  -7  11  262.97    9.60
  -1  -7  11  275.57    9.90
  -1  -7  11  240.18   13.40
  -1   7  11  246.98   21.20
   1   7 -11  263.07   17.30
   1   7 -11  270.47   17.40
  -1   7  11  244.58   14.50
  -1   7  11  261.67   22.50
  -1   7  11  263.07   20.10
  -1   7  11  273.47   16.00
   1   7 -11  261.27   14.00
   0  -7  11  106.79   11.70
   0  -7 -11   77.59   13.40
   0  -7 -11   90.39   15.50
   0  -7  11  112.99    6.90
   0   7  11  102.49   15.90
   0   7 -11   91.29   11.60
   0   7 -11   78.59   11.30
   0   7  11   95.59    9.50
   0   7  11  101.79   10.70
   0   7  11  107.39   14.60
   0   7  11   83.19   13.90
   0   7 -11  122.39   13.10
   1  -7  11  169.38   10.80
  -1  -7 -11  174.18   22.40
  -1  -7 -11  165.38   18.60
   1   7  11  186.38   21.40
   1   7  11  199.58   15.80
  -1   7 -11  160.38   13.90
  -1   7 -11  196.18   16.10
   1   7  11  177.88   12.50
  -1   7 -11  197.88   12.20
  -1   7 -11  148.69   14.90
   1   7  11  192.28   20.00
   1   7  11  162.08   11.60
   2  -7  11   65.79   10.00
  -2  -7 -11   48.70   12.90
  -2  -7 -11   50.99    9.70
  -2   7 -11   70.79   14.90
  -2   7 -11   65.69   10.60
  -2   7 -11   44.90   10.50
  -2   7 -11   70.29   12.90
   2   7  11   57.89   14.70
   2   7  11   71.89   10.20
   2   7  11   65.39   11.20
  -3  -7 -11   13.90    8.60
   3  -7  11  -12.70    8.10
  -3  -7 -11    3.70    9.10
   3   7  11    0.50   12.10
  -3   7 -11   -3.50    9.90
   3   7  11   -1.60    8.60
  -3   7 -11   -7.20   12.00
  -3   7 -11    6.00   11.10
  -4  -7 -11    1.30   10.50
  -4  -7 -11    3.70   10.60
   4   7  11   12.20   12.40
  -4   7 -11   10.90   14.20
   4   7  11   -1.60    9.20
  -4   7 -11    4.30   11.40
  -4   7 -11   -2.30   13.60
   3  -8 -11   37.00   17.80
  -3  -8  11   47.80    7.90
   3   8 -11   18.50   10.40
  -3   8  11   33.80   15.60
   3   8 -11   25.30   10.60
  -3   8  11   36.80   12.50
  -3   8  11   59.49   17.90
  -2  -8  11  145.89    7.00
   2  -8 -11  228.88   24.40
  -2  -8  11  156.18    8.60
  -2   8  11  209.18   20.60
   2   8 -11  157.58   17.20
  -2   8  11  180.48   15.30
  -2   8  11  135.39   19.60
   2   8 -11  153.98   17.30
  -1  -8  11  388.96   18.00
   1  -8 -11  385.76   26.90
   1   8 -11  382.36   18.00
  -1   8  11  413.16   34.50
  -1   8  11  419.26   26.10
   1   8 -11  370.06   22.70
  -1   8  11  412.86   19.90
   1   8 -11  401.36   22.80
   0  -8 -11  386.96   26.30
   0   8  11  401.86   23.50
   0   8  11  348.07   16.60
   0   8 -11  375.26   21.10
   0   8 -11  383.26   20.60
   0   8  11  386.16   16.80
   0   8  11  303.67   25.30
   0   8 -11  387.96   20.70
   1  -8  11  197.38   11.00
  -1  -8 -11  201.58   21.10
   1   8  11  197.88   12.20
   1   8  11  242.58   22.90
  -1   8 -11  208.98   17.60
  -1   8 -11  197.48   11.80
  -1   8 -11  170.08   17.20
   1   8  11  215.58   12.70
   1   8  11  181.98   16.90
  -1   8 -11  194.18   16.40
  -2  -8 -11  204.48   16.80
  -2  -8 -11  204.18   22.60
  -2   8 -11  219.58   22.00
   2   8  11  240.88   17.90
  -2   8 -11  243.48   16.10
  -2   8 -11  211.48   20.50
   2   8  11  211.18   13.60
   2   8  11  237.88   24.90
  -2   8 -11  188.48   19.00
  -3  -8 -11   88.79   12.90
  -3  -8 -11   50.29   14.10
   3   8  11   84.39   13.50
  -3   8 -11   63.89   14.70
  -3   8 -11   80.09   17.60
   3   8  11   57.59   16.50
  -3   8 -11   93.59   15.00
   3  -9 -11  -11.20   10.80
  -3   9  11  -10.20   14.80
  -3   9  11   -8.00   10.70
   3   9 -11    4.40   11.00
  -3   9  11   -0.20   15.70
   2  -9 -11   15.20   14.50
  -2   9  11    9.20   13.70
   2   9 -11   14.10   10.90
   2   9 -11    8.50   11.10
  -2   9  11    0.40   12.50
  -2   9  11    1.30    9.00
  -1  -9  11    6.50    6.50
   1  -9 -11   -4.70   10.00
   1   9 -11   12.10    9.30
   1   9 -11   11.60    9.40
   1   9 -11   14.90    8.20
  -1   9  11   18.20    6.20
  -1   9  11   21.60   13.50
  -1   9  11    9.60   12.00
  -1   9  11   -1.10   12.00
   0  -9 -11   58.49   13.10
   0   9  11  110.09   16.50
   0   9  11   77.69   15.10
   0   9 -11   89.29   13.20
   0   9  11   87.89    9.00
   0   9 -11   92.29   13.60
   0   9 -11   77.39   13.30
   0   9  11   82.29    8.70
   1  -9  11   47.30    5.80
  -1  -9 -11   45.30   15.20
  -1   9 -11   50.79   13.00
   1   9  11   56.49   15.90
   1   9  11   38.70    6.90
   1   9  11   33.40   12.60
  -1   9 -11   41.70    6.10
  -1   9 -11   36.20   10.30
  -1   9 -11   40.80   12.70
   1   9  11   42.80    7.30
  -2  -9 -11   38.40   14.50
   2   9  11    9.10   12.20
   2   9  11   42.40    8.20
  -2   9 -11    6.10   13.40
   2   9  11   10.20   10.50
   2   9  11   17.30    7.00
  -2   9 -11   28.50    8.50
  -2   9 -11   19.80   10.70
  -2   9 -11   20.90   14.10
  -3  -9 -11   18.30    8.40
  -3  -9 -11   18.10   12.70
   3   9  11   32.40   16.20
  -3   9 -11   10.70   14.00
  -3   9 -11    9.00    9.80
  -3   9 -11   -2.80   13.10
   3   9  11    3.00   10.00
   2 -10 -11  113.89   20.00
   2  10 -11   89.19   16.40
  -2  10  11  101.19   13.00
  -2  10  11   80.09   20.70
   2  10 -11   73.89   19.10
  -2  10  11  110.59   19.10
   1 -10 -11  278.87   24.70
  -1  10  11  232.18   21.10
  -1  10  11  268.77   30.30
   1  10 -11  258.97   16.50
   1  10 -11  242.98   22.10
  -1  10  11  279.67   25.10
   1  10 -11  229.58   21.90
   0 -10 -11  249.18   24.50
   0  10  11  219.38   21.90
   0  10 -11  227.88   19.20
   0  10  11  268.47   25.90
   0  10  11  220.78   12.00
   0  10 -11  194.78   19.20
   0  10 -11  252.67   18.70
  -1 -10 -11   93.79   18.20
   1  10  11   71.89   17.10
  -1  10 -11  108.69   17.60
   1  10  11   75.59   15.20
   1  10  11   78.09    7.70
  -1  10 -11   87.69   14.80
  -1  10 -11   60.09   15.10
  -2 -10 -11    3.50   10.50
  -2  10 -11    7.70   14.50
  -2  10 -11    6.10   10.40
   2  10  11    2.60   11.30
   2  10  11    0.60    5.40
   2  10  11    4.70   12.50
   1 -11 -11   15.20   11.10
   1  11 -11   26.50    9.60
  -1  11  11   10.90   16.30
   1  11 -11   17.20   12.00
  -1  11  11    6.20   14.80
  -1  11  11   10.10    6.70
   0 -11 -11   14.30   12.70
   0  11  11   -3.30   12.80
   0  11  11   17.30   12.80
   0  11 -11   14.20   11.30
   0  11 -11   12.40   10.80
   0  11 -11   -3.90    9.80
  -1 -11 -11   17.10   12.10
   1  11  11   -4.00   13.00
   1  11  11    9.60   12.40
  -1  11 -11    5.00   13.30
  -1  11 -11   -2.90   11.60
  -5   0  12   24.50    9.50
  -5   0  12   11.30   14.40
   5   0 -12  -12.40   13.80
   4   0 -12   64.59    9.30
   4   0 -12   37.10    8.80
  -4   0  12   55.69   11.50
  -4   0  12   49.30   14.70
  -4   0  12   69.09   10.80
   4   0 -12   44.60   13.80
   3   0 -12  575.94   21.40
  -3   0  12  580.44   23.90
   3   0 -12  624.14   27.40
  -3   0  12  562.54   23.30
   3   0 -12  568.04   25.20
  -3   0  12  562.54   27.00
   2   0 -12 1708.33   48.80
   2   0 -12 1814.02   53.89
  -2   0  12 1750.02   51.69
  -2   0  12 1754.42   49.70
  -2   0  12 1824.62   50.99
   2   0 -12 1758.02   52.79
   1   0 -12 6231.88  155.98
   1   0 -12 6108.39  156.78
   1   0 -12 6262.37  155.88
  -1   0  12 6272.77  154.18
  -1   0  12 6267.97  160.28
  -1   0  12 6328.17  156.68
   1   0 -12 6129.59  159.98
  -1   0  12 6034.10  160.58
   0   0  12 4883.91  122.89
   0   0  12 4897.01  118.49
   0   0  12 4888.91  118.39
   0   0 -12 4728.23  122.99
   0   0 -12 4738.03  121.49
   0   0  12 4862.21  126.69
   0   0 -12 4716.83  127.39
   0   0  12 4791.12  122.89
  -1   0 -12 5011.50  132.39
   1   0  12 5211.78  135.79
  -1   0 -12 5057.59  135.79
  -1   0 -12 5158.88  133.29
   1   0  12 5204.88  133.09
   1   0  12 5300.57  133.39
   1   0  12 5359.26  130.09
   1   0  12 5280.87  133.29
  -1   0 -12 5118.99  131.49
   2   0  12 3007.50   82.09
  -2   0 -12 2964.30   81.29
  -2   0 -12 2941.41   83.19
   2   0  12 2979.70   80.89
   2   0  12 2777.52   82.19
  -2   0 -12 3059.49   82.89
  -2   0 -12 3038.40   81.39
   2   0  12 2778.92   78.59
  -3   0 -12 1115.19   40.80
  -3   0 -12 1176.78   40.00
  -3   0 -12 1200.38   41.80
   3   0  12 1118.09   41.40
  -3   0 -12 1189.48   43.10
  -4   0 -12  466.45   25.80
  -4   0 -12  516.25   28.50
  -4   0 -12  503.15   28.70
  -4   0 -12  440.66   27.60
   4   0  12  495.95   28.80
  -5   0 -12   34.70   15.60
  -5   0 -12   18.50   13.60
  -5   0 -12   24.30   15.60
  -5  -1  12    8.10    6.80
  -5  -1  12   14.60   15.20
   5  -1 -12    1.20   14.70
  -5   1  12    6.50   14.70
   5   1 -12   -3.20   12.20
  -5   1  12   13.00   10.90
  -4  -1  12   -7.80    6.60
   4  -1 -12   -3.80    8.00
  -4  -1  12   -5.90   10.40
  -4  -1  12   -0.60    6.00
   4  -1 -12   -2.20   10.20
   4   1 -12    3.70    7.00
   4   1 -12    2.90    5.70
   4   1 -12   -3.90   10.20
  -4   1  12   -0.20    9.20
  -3  -1  12   23.00    9.40
   3  -1 -12   24.90    7.70
  -3  -1  12   23.90    7.20
   3  -1 -12   33.90   10.50
  -3  -1  12   17.40    6.90
   3   1 -12   27.60    5.50
   3   1 -12   14.80    6.00
  -3   1  12   39.50    8.70
  -3   1  12   20.50   10.10
   3   1 -12   25.40    9.30
  -3   1  12   20.70    9.30
   2  -1 -12   47.90    7.10
   2  -1 -12   34.70    7.80
  -2  -1  12   48.60    6.90
  -2  -1  12   43.40    7.10
   2  -1 -12   40.90    7.50
  -2  -1  12   50.69    9.00
   2  -1 -12   62.99    8.80
  -2  -1  12   45.50    6.30
  -2   1  12   48.00    7.40
   2   1 -12   58.99    6.20
   2   1 -12   42.00    7.30
  -2   1  12   51.59    8.70
   2   1 -12   41.50    6.80
  -2   1  12   48.50    9.40
   2   1 -12   42.90    8.50
  -2   1  12   53.69    8.60
   1  -1 -12  262.57   14.00
   1  -1 -12  250.27   12.30
  -1  -1  12  260.17    7.90
   1  -1 -12  230.88   13.70
  -1  -1  12  257.17   13.50
   1  -1 -12  273.47   12.50
  -1  -1  12  253.37   14.80
  -1  -1  12  246.28    8.20
  -1  -1  12  243.08   11.20
   1   1 -12  280.27   10.90
  -1   1  12  245.88   12.90
  -1   1  12  262.97   11.10
   1   1 -12  240.18   13.30
  -1   1  12  269.07   14.90
   1   1 -12  256.17   10.20
   1   1 -12  253.97   10.70
   0  -1  12   27.90    5.30
   0  -1 -12   18.30    4.80
   0  -1  12   36.50    5.90
   0  -1 -12   14.80    4.60
   0  -1 -12   20.90    6.90
   0  -1 -12   16.10    5.40
   0  -1  12   16.60    5.60
   0   1  12   26.90    5.90
   0   1 -12   20.80    2.70
   0   1 -12   16.10    6.70
   0   1  12   20.70    3.90
   0   1  12   16.60    3.70
   0   1 -12   22.70    3.40
   0   1  12   20.80    6.40
   1  -1  12    7.10    3.20
   1  -1  12   -0.40    5.50
  -1  -1 -12    9.30    4.60
   1  -1  12    5.20    2.20
  -1  -1 -12    3.80    8.10
  -1  -1 -12    9.20    5.90
   1  -1  12    7.80    5.50
  -1   1 -12    4.40    3.50
  -1   1 -12    9.70    5.10
   1   1  12    3.90    4.70
  -1   1 -12    7.80    3.40
   1   1  12   13.30    3.90
  -1   1 -12   -6.10    4.60
   1   1  12    4.60    6.20
   1   1  12    4.70    4.30
   1   1  12    0.20    4.10
   2  -1  12    8.10    5.60
   2  -1  12   17.40    6.50
   2  -1  12   19.20    5.60
  -2  -1 -12   19.10    7.70
  -2  -1 -12   19.90    5.90
  -2  -1 -12    9.90    8.90
   2  -1  12    5.20    6.70
   2   1  12   18.50    6.40
  -2   1 -12    6.00    7.00
   2   1  12    8.80    6.30
   2   1  12   24.40    6.90
   2   1  12   12.70    5.20
   2   1  12   16.00    6.40
  -2   1 -12   17.80    6.10
  -2   1 -12    7.80    6.50
  -2   1 -12    9.50    4.80
  -3  -1 -12  158.08   15.00
  -3  -1 -12  159.58   14.50
   3  -1  12  155.18   14.30
  -3  -1 -12  142.79   15.50
  -3  -1 -12  132.39   16.30
  -3   1 -12  119.69   14.00
  -3   1 -12  136.09   14.10
  -3   1 -12  154.88   17.10
   3   1  12  152.48   14.00
  -3   1 -12  129.19   13.90
   3   1  12  126.89   16.00
  -4  -1 -12   26.00   11.60
   4  -1  12   17.80   11.00
  -4  -1 -12   12.10   13.00
  -4  -1 -12   11.80   11.10
  -4  -1 -12   14.60   11.60
  -4   1 -12   11.40    9.10
   4   1  12    9.60    9.60
  -4   1 -12   15.00   13.40
   4   1  12   14.60   12.30
  -4   1 -12   12.30    9.80
  -4   1 -12   17.50   10.70
  -5  -1 -12   -8.50   12.00
  -5  -1 -12   22.50   14.50
  -5   1 -12   -4.00   12.30
  -5   1 -12   -2.70   14.90
  -5   1 -12  -10.40   12.20
   5   1  12    9.10   11.10
  -5  -2  12   45.90   16.00
   5  -2 -12   15.30   17.30
   5   2 -12   24.60   12.90
  -5   2  12    5.50   14.60
  -5   2  12   22.30   12.70
  -4  -2  12  201.88   10.30
   4  -2 -12  175.88   19.00
   4  -2 -12  204.68   23.70
  -4  -2  12  176.28   19.20
  -4  -2  12  180.58   16.00
   4   2 -12  184.48    9.30
  -4   2  12  206.38   22.10
  -4   2  12  186.08   18.20
  -4   2  12  196.18   19.10
   4   2 -12  201.68   21.30
   4   2 -12  235.08   18.70
   3  -2 -12 1084.69   39.70
  -3  -2  12 1080.59   36.10
  -3  -2  12 1074.39   38.90
  -3  -2  12 1058.69   31.30
   3  -2 -12 1132.19   41.90
  -3   2  12 1073.09   38.40
   3   2 -12 1075.19   37.80
   3   2 -12 1111.19   30.50
  -3   2  12 1096.39   39.70
  -3   2  12 1079.19   40.70
   3   2 -12 1112.99   39.50
   2  -2 -12  760.42   30.80
  -2  -2  12  778.62   26.50
  -2  -2  12  891.51   26.10
   2  -2 -12  828.42   29.10
  -2  -2  12  884.01   31.00
  -2  -2  12  907.91   26.50
   2  -2 -12  854.71   30.70
  -2  -2  12  845.82   24.50
   2  -2 -12  818.12   31.80
   2   2 -12  826.62   29.70
   2   2 -12  890.51   28.90
  -2   2  12  883.61   31.90
  -2   2  12  870.01   29.50
  -2   2  12  801.52   31.60
  -2   2  12  873.91   30.70
   2   2 -12  844.52   28.00
   1  -2 -12 3472.65   91.29
  -1  -2  12 3402.26   91.89
   1  -2 -12 3367.16   92.89
  -1  -2  12 3370.06   86.89
   1  -2 -12 3260.97   94.49
  -1  -2  12 3325.97   87.29
  -1  -2  12 3335.47   90.89
  -1   2  12 3291.47   90.39
  -1   2  12 3527.75   92.79
  -1   2  12 3518.75   89.89
   1   2 -12 3456.65   85.99
   1   2 -12 3428.16   86.19
   0  -2 -12 5387.36  139.09
   0  -2  12 5250.67  136.39
   0  -2  12 5361.26  134.69
   0  -2 -12 5507.55  138.99
   0  -2 -12 5267.77  135.69
   0   2  12 5241.58  138.39
   0   2  12 5051.69  135.79
   0   2  12 5636.64  136.69
   0   2  12 5432.96  135.69
   0   2 -12 5164.38  138.99
   0   2 -12 5167.88  134.79
   0   2  12 5181.98  140.19
  -1  -2 -12 2198.18   59.89
  -1  -2 -12 2085.29   61.09
   1  -2  12 2081.39   59.09
  -1  -2 -12 2101.39   62.49
   1  -2  12 2107.79   58.79
  -1   2 -12 2102.49   55.19
   1   2  12 2127.89   62.79
   1   2  12 2029.00   61.09
   1   2  12 2137.69   58.19
   1   2  12 2148.39   58.59
  -1   2 -12 2008.30   60.09
  -1   2 -12 2069.89   55.59
  -1   2 -12 2103.49   58.99
   1   2  12 2024.40   58.09
   2  -2  12 2058.49   63.49
  -2  -2 -12 2199.08   64.79
  -2  -2 -12 2178.78   64.09
  -2  -2 -12 2105.79   63.39
   2   2  12 2240.78   61.29
   2   2  12 2014.60   64.69
   2   2  12 2077.89   61.49
   2   2  12 2193.28   61.29
  -2   2 -12 2148.29   60.89
  -2   2 -12 2186.98   62.89
  -2   2 -12 2258.67   64.49
  -2   2 -12 2234.68   60.89
   2   2  12 2022.60   63.29
  -3  -2 -12 2507.75   79.89
   3  -2  12 2713.73   77.89
  -3  -2 -12 2614.04   79.19
  -3  -2 -12 2783.52   80.19
  -3   2 -12 2492.95   77.09
  -3   2 -12 2654.23   77.89
   3   2  12 2652.43   82.39
   3   2  12 2703.23   75.49
  -3   2 -12 2735.43   78.49
  -3   2 -12 2731.23   80.49
   4  -2  12  690.93   33.40
  -4  -2 -12  642.74   33.20
  -4  -2 -12  638.74   33.40
  -4  -2 -12  654.63   35.00
  -4   2 -12  601.94   31.90
  -4   2 -12  698.03   33.30
  -4   2 -12  699.83   48.20
   4   2  12  691.73   36.60
  -4   2 -12  769.92   36.10
   4   2  12  688.03   29.30
  -5  -2 -12   57.99   16.50
  -5   2 -12   44.70   15.40
  -5   2 -12   33.10   15.20
   5  -3 -12   -5.20   16.30
  -5  -3  12   -4.40   13.50
  -5   3  12    2.30   13.20
   5   3 -12   -8.70   12.60
  -5   3  12   -1.50   13.00
  -4  -3  12   -1.50    7.30
   4  -3 -12   -2.10   10.90
   4  -3 -12   27.00   11.30
  -4  -3  12   20.90   12.10
   4   3 -12   10.50   10.30
  -4   3  12   21.20   13.20
   4   3 -12   15.30    9.00
  -4   3  12   16.60   11.20
  -4   3  12    3.20   13.20
  -3  -3  12   -1.10    5.10
   3  -3 -12   -5.60    8.50
   3  -3 -12   -1.70    7.00
  -3  -3  12   16.10    8.30
  -3   3  12   -0.80    9.00
   3   3 -12    5.40    8.00
  -3   3  12    6.20    9.50
  -3   3  12    8.90    7.50
  -2  -3  12   55.29    4.90
  -2  -3  12   63.39    6.00
   2  -3 -12   42.80    8.20
  -2  -3  12   59.09    8.40
  -2  -3  12   50.49    5.90
   2  -3 -12   59.09   11.50
   2  -3 -12   61.09    9.00
  -2   3  12   47.50    9.60
   2   3 -12   52.39    9.50
  -2   3  12   47.70    7.40
   2   3 -12   66.29    8.50
  -2   3  12   62.49   11.30
  -2   3  12   49.40   10.00
  -1  -3  12  105.89    7.40
  -1  -3  12  102.19    9.50
   1  -3 -12   95.69   12.70
   1  -3 -12  125.89   12.60
   1  -3 -12  116.19    9.60
  -1  -3  12  104.39    7.30
   1  -3 -12   94.59    9.90
  -1  -3  12  105.59    8.90
  -1   3  12  119.49   10.20
   1   3 -12  112.69    6.90
  -1   3  12  111.09   10.80
  -1   3  12  110.39    9.80
  -1   3  12  120.39   10.70
   1   3 -12  109.19    6.50
   0  -3 -12  138.09   10.00
   0  -3  12  126.09    8.90
   0  -3 -12  135.89   13.10
   0  -3  12  148.49    9.40
   0   3  12  147.09   11.10
   0   3  12  127.39   10.10
   0   3 -12  119.19   10.50
   0   3  12  149.19   11.70
   0   3  12  142.09   11.10
   0   3 -12  125.69    9.50
   0   3  12  138.29   10.40
   1  -3  12   95.09    8.50
  -1  -3 -12   69.89    8.70
  -1  -3 -12   89.09   12.30
  -1  -3 -12  112.79   10.80
   1  -3  12   92.69    9.70
  -1   3 -12   93.49    6.70
  -1   3 -12   84.69   10.10
  -1   3 -12   83.29    6.60
  -1   3 -12   94.99   10.60
   1   3  12   90.69    9.60
   1   3  12   76.69   10.30
   1   3  12   84.79   10.80
  -2  -3 -12   13.10    6.70
  -2  -3 -12    9.40    7.20
  -2  -3 -12   -1.40    7.10
   2  -3  12    2.50    4.30
   2   3  12    7.30    6.70
  -2   3 -12    3.20    5.40
   2   3  12    7.10    6.40
   2   3  12    3.60    6.30
  -2   3 -12   15.60    8.50
   2   3  12   -1.70    6.30
  -2   3 -12    4.60    5.30
  -2   3 -12    7.80    7.40
   3  -3  12  156.58   14.20
  -3  -3 -12  180.08   17.60
  -3  -3 -12  153.48   16.70
  -3  -3 -12  172.68   18.20
  -3   3 -12  186.58   18.50
  -3   3 -12  159.28   17.80
   3   3  12  181.88   14.00
  -3   3 -12  171.78   14.70
   3   3  12  161.28   17.80
  -3   3 -12  161.98   15.90
   4  -3  12   -1.40    9.10
  -4  -3 -12    1.30   12.00
  -4  -3 -12    8.30   10.80
  -4   3 -12   11.70    9.40
   4   3  12   -1.00    8.90
  -4   3 -12   11.60    9.30
  -4   3 -12    3.60   11.80
   4   3  12   15.00   13.20
  -4   3 -12   -2.60   12.80
  -4  -4  12    6.70   11.30
   4  -4 -12   42.70   14.90
  -4  -4  12   14.00    8.50
   4   4 -12   18.40   10.30
  -4   4  12   45.30   13.50
  -4   4  12   19.70   13.00
   4   4 -12   30.00   10.30
  -4   4  12   19.90   13.00
  -3  -4  12  263.27   15.20
  -3  -4  12  260.07   17.60
   3  -4 -12  300.57   20.30
   3  -4 -12  337.67   24.30
   3   4 -12  294.07   18.10
  -3   4  12  260.97   19.70
   3   4 -12  310.97   19.90
  -3   4  12  353.56   23.10
  -3   4  12  305.97   20.40
  -2  -4  12  871.61   25.70
  -2  -4  12  868.21   23.20
  -2  -4  12  827.22   22.40
  -2  -4  12  824.22   28.80
   2  -4 -12  847.62   36.60
   2   4 -12  849.91   29.40
   2   4 -12  807.12   29.00
  -2   4  12  814.82   32.00
  -2   4  12  821.02   31.80
   2   4 -12  866.21   28.80
  -2   4  12  800.42   32.40
   1  -4 -12 1757.32   55.19
  -1  -4  12 1759.12   49.99
  -1  -4  12 1774.32   47.70
  -1  -4  12 1734.23   47.50
   1  -4 -12 1817.82   60.09
   1  -4 -12 1590.14   51.79
  -1  -4  12 1810.62   50.19
   1  -4 -12 1761.02   54.39
  -1   4  12 1767.02   53.49
   1   4 -12 1734.63   47.50
  -1   4  12 1799.72   56.79
   1   4 -12 1760.52   47.70
  -1   4  12 1739.13   51.89
  -1   4  12 1779.62   53.89
  -1   4  12 1736.93   53.49
   0  -4 -12 1711.83   56.19
   0  -4 -12 1656.23   50.59
   0  -4  12 1684.03   48.90
   0  -4  12 1663.63   48.10
   0   4  12 1735.23   53.19
   0   4 -12 1779.02   50.89
   0   4 -12 1708.83   45.70
   0   4  12 1761.62   53.99
   0   4  12 1732.73   51.29
   0   4  12 1731.23   50.99
   0   4 -12 1768.22   49.60
   0   4 -12 1772.32   46.90
  -1  -4 -12 1315.17   51.49
   1  -4  12 1519.05   43.80
  -1  -4 -12 1583.14   46.80
   1  -4  12 1439.66   45.10
  -1  -4 -12 1489.15   44.80
  -1  -4 -12 1468.65   48.30
  -1   4 -12 1493.75   45.50
   1   4  12 1559.64   45.10
   1   4  12 1463.85   46.70
   1   4  12 1445.56   51.29
  -1   4 -12 1518.85   46.60
  -1   4 -12 1453.95   41.60
  -1   4 -12 1489.95   41.80
   1   4  12 1501.75   46.30
  -2  -4 -12 1281.47   47.40
   2  -4  12 1263.37   37.60
  -2  -4 -12 1256.87   42.20
  -2  -4 -12 1233.68   44.50
   2   4  12 1246.08   39.80
   2   4  12 1316.97   47.90
  -2   4 -12 1287.77   42.30
  -2   4 -12 1246.08   43.00
  -2   4 -12 1303.27   40.30
  -2   4 -12 1291.17   40.50
   2   4  12 1198.58   39.80
  -3  -4 -12 1005.70   52.79
  -3  -4 -12  866.31   35.30
   3  -4  12  931.61   33.90
  -3  -4 -12  913.51   38.30
  -3   4 -12  876.61   36.80
  -3   4 -12  852.91   36.20
   3   4  12  914.81   32.40
   3   4  12  836.82   39.10
  -3   4 -12  864.31   34.80
  -4  -4 -12  104.29   15.80
   4  -4  12  127.69   23.50
  -4  -4 -12  153.48   20.00
   4   4  12  161.08   22.40
  -4   4 -12  140.29   19.60
  -4   4 -12  154.38   21.10
   4   4  12  135.29   14.70
  -4   4 -12   98.29   14.60
  -4   4 -12  141.69   18.80
  -4  -5  12   30.70   11.40
   4  -5 -12    3.40   13.20
   4   5 -12   21.30   11.00
  -4   5  12    5.60   10.40
   4   5 -12   11.60   12.00
  -4   5  12   26.00   15.70
  -4   5  12   25.80   15.50
   3  -5 -12   11.90   12.90
  -3  -5  12    4.60    7.90
  -3  -5  12    2.50    5.70
   3  -5 -12    7.60    7.90
  -3   5  12    4.30   10.90
   3   5 -12   -2.00    8.10
   3   5 -12   -0.50    7.50
  -3   5  12   -0.80    8.70
  -3   5  12   20.50   11.50
   2  -5 -12   13.60    7.60
  -2  -5  12   19.30    6.60
  -2  -5  12   12.90    6.00
   2  -5 -12    5.90   10.70
  -2   5  12   11.10    9.40
  -2   5  12   21.60    8.30
   2   5 -12   10.10    6.60
  -2   5  12    8.70    5.80
   2   5 -12   14.50    6.10
   2   5 -12   -1.20    5.10
  -1  -5  12  190.98   10.30
  -1  -5  12  177.08   10.40
   1  -5 -12  177.18   15.90
  -1  -5  12  170.38    9.80
   1  -5 -12  154.38   17.70
   1   5 -12  154.28   10.30
   1   5 -12  165.58   10.90
   1   5 -12  164.58   10.00
  -1   5  12  177.68   12.90
  -1   5  12  179.68   15.80
  -1   5  12  177.68   13.40
  -1   5  12  157.08   14.90
  -1   5  12  168.88   15.60
   0  -5  12  109.79   10.50
   0  -5  12   89.59    7.60
   0  -5 -12  147.79   17.30
   0  -5  12  105.19    9.20
   0   5  12  100.59   13.90
   0   5  12   82.89   11.60
   0   5 -12   88.89    8.80
   0   5  12  118.79   12.30
   0   5  12  105.39   10.10
   0   5 -12   80.19    8.10
   0   5  12  106.19   12.30
   0   5 -12  102.39   10.70
   0   5 -12   79.59    8.40
  -1  -5 -12  145.09   12.10
  -1  -5 -12  144.29   18.80
  -1  -5 -12  155.88   15.20
  -1  -5 -12  152.58   12.70
   1  -5  12  136.59   10.30
   1   5  12  149.49   11.90
  -1   5 -12  144.69   14.30
   1   5  12  155.58   13.80
  -1   5 -12  147.89   10.00
   1   5  12  149.09   14.20
  -1   5 -12  149.79   10.30
   1   5  12  153.28   16.60
  -1   5 -12  148.99   12.20
  -2  -5 -12   18.60   10.80
  -2  -5 -12    0.60    8.40
   2  -5  12   12.70    5.10
  -2  -5 -12   13.80    7.80
   2   5  12   17.20    8.50
  -2   5 -12    6.50    7.90
  -2   5 -12   -4.10    6.50
  -2   5 -12   16.80    8.70
  -2   5 -12    5.40    5.80
   2   5  12    7.70    7.60
  -3  -5 -12    8.80    7.40
  -3  -5 -12   10.00   10.00
   3  -5  12   -1.60    6.90
  -3   5 -12   11.60    8.50
   3   5  12    4.50    7.60
  -3   5 -12   14.30   12.70
  -3   5 -12    6.60   10.30
   3   5  12    9.10    9.10
  -4  -5 -12   28.20   14.10
  -4  -5 -12   10.00   11.90
   4   5  12   10.40    9.40
   4   5  12   15.10   11.70
  -4   5 -12  -11.50   14.30
  -4   5 -12   -3.50   10.90
  -4   5 -12   21.90   14.00
  -4   5 -12    1.90   11.50
  -4  -6  12   11.80   10.70
   4  -6 -12   10.70   17.20
  -4   6  12   22.90   17.90
  -4   6  12   37.70   14.30
  -4   6  12   40.80   15.60
   4   6 -12   26.80   13.70
  -3  -6  12  182.38   14.10
   3  -6 -12  198.68   24.80
  -3  -6  12  165.28   13.70
  -3   6  12  164.88   18.00
   3   6 -12  150.48   27.00
   3   6 -12  138.49   15.00
  -3   6  12  177.38   19.10
   2  -6 -12  500.85   38.20
  -2  -6  12  541.25   20.20
  -2  -6  12  533.35   20.90
  -2  -6  12  557.14   18.10
   2  -6 -12  575.54   29.60
  -2   6  12  507.35   27.40
   2   6 -12  518.75   23.10
  -2   6  12  513.85   27.70
   2   6 -12  571.84   25.00
  -2   6  12  519.55   24.70
   1  -6 -12 1966.20   67.09
  -1  -6  12 1919.11   53.39
   1  -6 -12 1916.11   65.49
  -1  -6  12 1914.91   52.19
  -1  -6  12 1982.10   52.19
   1   6 -12 1984.50   56.89
   1   6 -12 1896.61   55.99
  -1   6  12 1806.92   63.69
   1   6 -12 1884.81   53.19
  -1   6  12 1986.00   60.99
  -1   6  12 1950.60   58.99
  -1   6  12 1954.60   63.99
   0  -6  12 2669.13   69.39
   0  -6 -12 2711.53   82.19
   0  -6 -12 2632.34   82.49
   0  -6  12 2598.44   71.79
   0  -6  12 2554.74   67.59
   0   6  12 2516.05   71.09
   0   6  12 2579.44   80.59
   0   6  12 2536.35   74.49
   0   6  12 2588.34   72.89
   0   6  12 2372.46   78.59
   0   6 -12 2594.44   71.99
   0   6 -12 2544.45   71.99
   0   6 -12 2600.94   71.49
  -1  -6 -12 1101.29   37.80
   1  -6  12 1168.68   35.60
  -1  -6 -12 1182.18   45.30
  -1  -6 -12 1261.57   49.80
   1   6  12 1169.08   39.30
  -1   6 -12 1083.59   37.50
   1   6  12 1125.89   44.10
  -1   6 -12 1186.48   37.70
  -1   6 -12 1228.28   37.90
  -1   6 -12 1209.48   41.00
   1   6  12 1224.68   47.70
  -2  -6 -12  653.13   36.60
  -2  -6 -12  685.23   28.00
  -2   6 -12  689.53   30.80
  -2   6 -12  697.33   28.00
   2   6  12  724.93   27.40
  -2   6 -12  684.93   27.60
   2   6  12  610.74   34.40
  -2   6 -12  669.13   27.60
  -3  -6 -12  412.86   23.30
  -3  -6 -12  388.16   26.60
   3  -6  12  407.56   20.70
  -3   6 -12  387.86   27.50
  -3   6 -12  361.56   23.30
   3   6  12  428.56   30.20
  -3   6 -12  440.76   25.10
  -3   6 -12  320.77   25.10
   3   6  12  437.16   21.50
  -4  -6 -12   43.20   14.50
  -4  -6 -12   66.69   14.40
  -4   6 -12   34.20   14.30
  -4   6 -12   34.40   15.80
   4   6  12   53.19   11.70
  -4   6 -12   18.30   12.90
   4   6  12   43.50   16.40
   4  -7 -12   13.50   15.80
  -4  -7  12    6.20    9.60
  -4   7  12   29.50   16.70
  -4   7  12    0.40   12.50
  -4   7  12   -6.50   13.70
   4   7 -12   25.50   14.60
  -3  -7  12   47.90    8.90
   3  -7 -12   36.60   15.70
   3   7 -12   24.10   11.50
   3   7 -12   43.30    8.20
   3   7 -12   26.90   10.00
  -3   7  12   38.70   15.60
  -3   7  12   46.70   13.10
  -3   7  12   23.30   11.90
  -2  -7  12   64.89    7.50
   2  -7 -12   78.29   21.00
  -2  -7  12   61.99    7.10
  -2   7  12   41.40   13.30
   2   7 -12   64.99   11.10
  -2   7  12   63.99   11.40
   2   7 -12   54.09   10.90
  -2   7  12   56.09   13.40
  -1  -7  12   62.69    5.80
   1  -7 -12   41.30    9.60
   1  -7 -12   64.39   13.40
  -1  -7  12   59.09    8.30
  -1   7  12   72.29    9.90
   1   7 -12   64.79    8.80
   1   7 -12   64.49   10.80
  -1   7  12   90.89   16.70
  -1   7  12   89.89   15.10
   1   7 -12   71.39   10.90
  -1   7  12   57.69    9.70
   0  -7  12    5.60    3.90
   0  -7 -12   -3.60    7.60
   0  -7  12   -4.70    6.50
   0  -7 -12    1.70    7.00
   0  -7  12    2.20    4.00
   0   7 -12    1.80    6.00
   0   7  12    1.30    9.70
   0   7  12   -0.40    5.70
   0   7 -12   -2.60    5.90
   0   7 -12   -3.00    7.70
   0   7  12   -6.10   13.30
   0   7  12   16.70    9.10
   0   7  12    2.00   10.20
  -1  -7 -12   19.40   12.20
  -1  -7 -12   16.70    9.30
   1  -7  12   45.70    7.30
   1   7  12   38.80    9.20
  -1   7 -12   34.40    8.50
   1   7  12   35.30    7.90
   1   7  12   41.20   12.80
  -1   7 -12   37.70    9.40
  -1   7 -12   41.20   11.40
   1   7  12   27.60   10.10
  -1   7 -12   30.60    7.10
  -2  -7 -12  111.99   18.80
  -2  -7 -12  107.79   12.80
  -2   7 -12  112.59   14.40
   2   7  12   68.79   11.90
   2   7  12   86.59   16.80
  -2   7 -12   79.49   12.10
  -2   7 -12  102.09   16.50
  -2   7 -12   87.29   12.10
  -3  -7 -12    4.50   10.80
  -3  -7 -12   10.20    9.10
   3  -7  12    8.50    7.40
  -3   7 -12    9.80   10.80
  -3   7 -12    5.40    8.90
   3   7  12   19.20   10.00
  -3   7 -12    3.00   10.20
   3   7  12   22.50   11.10
  -3   7 -12   32.50   15.20
   3  -8 -12   36.30   15.00
  -3  -8  12   30.20    7.40
  -3   8  12   44.00   14.50
  -3   8  12   23.60   16.50
   3   8 -12   27.80   12.00
   3   8 -12   20.70   11.40
  -2  -8  12  134.39    7.50
   2  -8 -12  164.18   23.40
  -2   8  12  119.59   19.40
   2   8 -12  150.58   17.70
  -2   8  12  149.79   21.20
   2   8 -12  143.39   17.40
  -2   8  12  125.69   14.70
  -1  -8  12  330.07   16.50
   1  -8 -12  348.57   25.90
  -1   8  12  286.47   20.40
  -1   8  12  391.56   25.20
   1   8 -12  325.17   20.50
   1   8 -12  356.96   21.60
  -1   8  12  345.67   17.90
  -1   8  12  342.67   27.30
   1   8 -12  323.87   16.60
   0  -8 -12  250.37   22.40
   0  -8  12  249.88    9.10
   0  -8  12  253.47   12.00
   0   8  12  273.47   19.60
   0   8  12  276.27   14.50
   0   8 -12  255.47   17.70
   0   8 -12  250.27   17.10
   0   8  12  309.67   24.40
   0   8 -12  238.78   17.00
  -1  -8 -12  250.37   23.10
   1  -8  12  262.27   13.00
  -1   8 -12  235.78   19.30
   1   8  12  280.87   15.00
  -1   8 -12  267.57   20.90
   1   8  12  286.57   27.50
  -1   8 -12  283.57   18.80
  -1   8 -12  288.47   14.50
   1   8  12  283.97   19.70
  -2  -8 -12  299.07   26.20
  -2  -8 -12  288.17   17.60
   2   8  12  333.17   28.40
  -2   8 -12  301.97   20.80
  -2   8 -12  338.37   19.00
  -2   8 -12  310.07   25.20
  -2   8 -12  263.47   21.00
   2   8  12  346.77   20.70
  -3  -8 -12   74.09   13.00
  -3  -8 -12   55.69   16.90
  -3   8 -12   53.99   13.30
   3   8  12   78.79   13.50
  -3   8 -12   94.29   18.00
  -3   8 -12   66.59   15.50
  -3   8 -12   75.39   14.00
   3   8  12   91.19   20.50
   3  -9 -12   17.00   15.70
  -3   9  12   14.10   11.70
   3   9 -12    5.60   11.00
  -3   9  12    6.20   16.40
  -3   9  12    7.30   13.00
   2  -9 -12   24.80   14.30
   2   9 -12    4.80   10.20
   2   9 -12    5.30   10.90
  -2   9  12    6.70   11.60
  -2   9  12   18.10   15.20
  -2   9  12    0.10    9.40
  -1  -9  12  113.59   12.00
   1  -9 -12  114.19   19.70
  -1   9  12  123.29   12.20
  -1   9  12   96.89   18.10
   1   9 -12  101.99   15.50
   1   9 -12  106.59   15.70
  -1   9  12   87.59   17.30
   1   9 -12   78.69   11.00
   0  -9 -12   20.70   12.60
   0   9  12   16.10    7.10
   0   9  12   27.70   14.30
   0   9 -12    6.00   10.20
   0   9  12   16.60    6.80
   0   9 -12    9.50    8.90
   0   9  12    4.00   11.50
   0   9 -12   39.80   10.90
   1  -9  12   -4.80    4.40
  -1  -9 -12    5.40   10.30
   1   9  12   -4.60    5.70
  -1   9 -12   -3.30   11.00
  -1   9 -12    4.70   10.30
   1   9  12   10.90   11.40
  -1   9 -12   10.80    5.10
  -1   9 -12    6.10    7.80
   1   9  12   12.00    6.40
   1   9  12    0.10   10.30
  -2  -9 -12    7.70   12.80
   2   9  12    9.70   11.30
  -2   9 -12    0.00   10.10
   2   9  12   20.10   13.80
  -2   9 -12    7.80    8.20
  -2   9 -12   10.40   14.90
  -2   9 -12   13.10    9.50
  -3  -9 -12   13.60    9.10
  -3   9 -12    8.30   10.80
   2 -10 -12   42.70   16.00
   2  10 -12   21.40   15.20
   2  10 -12   14.60   12.00
  -2  10  12   35.00   14.90
  -2  10  12   14.30    9.70
  -2  10  12   24.50   15.70
   1 -10 -12  124.29   21.10
   1  10 -12   63.49   14.00
   1  10 -12   79.09   11.60
  -1  10  12   49.00   16.60
  -1  10  12   97.29   11.00
  -1  10  12  113.29   22.60
   1  10 -12   59.89   14.50
   0 -10 -12  129.99   18.30
   0  10 -12  121.89   15.40
   0  10  12  130.59   10.70
   0  10 -12  123.99   15.20
   0  10 -12  141.49   17.00
   0  10  12   94.49   17.50
   0  10  12  134.69   22.40
   0  10  12   88.79   11.80
  -1 -10 -12   75.59   17.60
  -1  10 -12   77.49   15.30
  -1  10 -12   67.79   15.10
   1  10  12   61.69   21.70
  -1  10 -12   62.99   13.40
   1  10  12   73.69   17.10
   1  10  12   58.49    7.40
  -2 -10 -12   34.00   14.10
   2  10  12   55.99   13.50
   2  10  12   29.20    7.30
   2  10  12   45.20   16.60
  -2  10 -12   62.19   15.10
  -2  10 -12   54.69    9.60
  -2  10 -12   36.80   15.80
   1 -11 -12    0.70   11.90
   1  11 -12   -2.00    9.10
   1  11 -12    9.00   11.40
  -1  11  12   -7.50   11.20
  -1  11  12    8.30   14.40
  -1  11  12   25.90   13.90
   0 -11 -12   41.30   13.70
   0  11  12   10.60   12.30
   0  11 -12   14.30   11.80
   0  11 -12    8.80    9.20
   0  11  12    5.20   13.70
   0  11 -12   -1.70   10.40
  -5   0  13   -5.70    8.40
   5   0 -13   23.00   16.70
  -5   0  13   10.40   15.30
   4   0 -13   -5.70    6.50
  -4   0  13    0.30    6.90
   4   0 -13   -1.00   11.70
  -4   0  13   -1.20    7.70
   4   0 -13    5.80    7.70
  -4   0  13   -1.90   20.10
  -3   0  13    4.40    7.30
   3   0 -13   -3.20    7.70
   3   0 -13    4.30    6.00
  -3   0  13    3.10    5.50
  -3   0  13   12.70    9.60
   3   0 -13    1.70    5.20
   2   0 -13    1.20    6.30
   2   0 -13   14.50    5.20
  -2   0  13    4.10    6.00
  -2   0  13    4.20    4.30
   2   0 -13   11.20    6.20
  -2   0  13   14.20    8.30
  -2   0  13    2.20    4.30
   2   0 -13    1.40    3.90
  -1   0  13    4.40    3.10
  -1   0  13   -2.60    4.30
  -1   0  13    9.30    6.00
  -1   0  13    8.80    5.10
  -1   0  13    3.30    2.60
   1   0 -13    6.20    3.90
   1   0 -13   -0.30    4.40
   1   0 -13   -0.50    3.30
   1   0 -13    5.80    4.40
   0   0  13    8.60    5.80
   0   0  13    3.30    4.50
   0   0 -13    2.10    3.60
   0   0  13    0.80    1.50
   0   0 -13   -3.90    4.90
   0   0  13   -2.70    4.20
   0   0  13   -0.40    1.30
   0   0 -13   -0.50    3.10
  -1   0 -13    4.70    4.10
   1   0  13   -1.70    3.70
  -1   0 -13   -1.00    5.30
  -1   0 -13   -0.90    3.30
   1   0  13    7.20    5.30
   1   0  13   -4.20    4.90
   1   0  13    0.30    4.50
   1   0  13    2.20    2.80
   2   0  13   -5.50    5.00
  -2   0 -13    1.10    7.00
  -2   0 -13   -0.30    4.80
   2   0  13   -2.00    4.70
  -2   0 -13   -2.20    6.70
  -3   0 -13    4.70    8.60
   3   0  13    6.40    8.30
  -3   0 -13    0.00    8.90
  -3   0 -13   -4.00    6.50
  -3   0 -13   -6.90    8.50
  -4   0 -13    7.50   11.30
  -4   0 -13    2.10    8.80
  -4   0 -13   -8.30    9.40
  -4   0 -13    3.10   10.20
   4   0  13   -0.20   11.10
  -5   0 -13  -16.80   11.70
  -5   0 -13    3.70   11.70
  -5   0 -13   -0.70   13.10
   5  -1 -13   -5.20   13.10
  -5  -1  13    7.70    7.50
  -5  -1  13   16.70   15.40
   5   1 -13    5.70   13.60
  -5   1  13   16.80   15.00
  -5   1  13   -8.10   10.00
   4  -1 -13   12.80    9.50
  -4  -1  13   16.90   13.30
  -4  -1  13    8.80    7.90
   4  -1 -13   -5.30   11.20
  -4  -1  13   11.30    7.20
   4   1 -13    4.00   10.90
   4   1 -13    5.60    9.60
  -4   1  13    9.60   10.10
  -4   1  13   -3.00   12.00
  -4   1  13    4.60    7.30
   4   1 -13    9.40    6.20
   3  -1 -13   17.60    7.20
  -3  -1  13   21.80    7.40
   3  -1 -13   20.10    9.40
  -3  -1  13   27.20    7.40
  -3  -1  13   19.20    9.70
   3  -1 -13   17.90    7.50
   3   1 -13   15.70    8.70
  -3   1  13   16.90   10.70
   3   1 -13   30.90    6.10
   3   1 -13   12.70    6.20
  -3   1  13   28.60    7.90
  -3   1  13   32.30   11.00
   2  -1 -13    9.20    5.40
  -2  -1  13   15.30    5.80
  -2  -1  13    3.80    8.30
   2  -1 -13    9.10    5.50
  -2  -1  13   15.30    4.90
  -2  -1  13   19.40    6.10
   2  -1 -13   17.40    7.40
   2  -1 -13   10.20    6.40
   2   1 -13    6.60    4.70
   2   1 -13   13.70    6.20
  -2   1  13   14.20    6.80
   2   1 -13   10.60    4.30
   2   1 -13   13.60    5.90
  -2   1  13    7.50    5.00
  -2   1  13    9.40    4.70
  -2   1  13   14.50    7.70
  -1  -1  13  690.93   27.00
   1  -1 -13  704.73   23.70
   1  -1 -13  689.43   25.80
  -1  -1  13  659.43   25.30
  -1  -1  13  697.33   22.20
   1  -1 -13  701.23   23.70
  -1  -1  13  708.93   22.80
   1  -1 -13  668.83   26.30
  -1   1  13  708.13   26.90
   1   1 -13  695.23   21.30
  -1   1  13  705.03   24.20
   1   1 -13  691.13   22.10
  -1   1  13  684.73   21.90
  -1   1  13  693.83   26.40
   1   1 -13  693.23   21.50
  -1   1  13  693.63   24.20
   0  -1  13  272.07   14.30
   0  -1 -13  301.97   16.20
   0  -1  13  291.07   13.30
   0  -1 -13  269.07   12.80
   0  -1  13  261.67   12.20
   0  -1 -13  283.07   13.90
   0  -1 -13  281.77   15.20
   0   1 -13  268.97    9.50
   0   1  13  288.57   13.80
   0   1  13  272.17   15.70
   0   1 -13  296.87   16.20
   0   1  13  256.17   10.90
   0   1 -13  267.27   10.60
   0   1  13  296.97   11.10
   1  -1  13    2.30    5.90
  -1  -1 -13    1.70    5.60
   1  -1  13   -0.20    5.30
   1  -1  13    2.30    2.60
  -1  -1 -13    5.00    5.10
   1  -1  13    1.90    1.80
  -1  -1 -13    4.60    4.20
  -1   1 -13    9.50    5.50
   1   1  13   10.30    5.40
  -1   1 -13   -4.00    5.20
  -1   1 -13    7.00    3.30
   1   1  13    3.70    3.60
   1   1  13    5.10    4.30
   1   1  13    3.10    5.80
   1   1  13   -5.00    4.70
  -1   1 -13    7.40    3.70
  -2  -1 -13  189.88   13.00
   2  -1  13  188.28   12.40
  -2  -1 -13  153.78   12.70
  -2  -1 -13  141.39   14.80
   2   1  13  177.38   12.30
  -2   1 -13  156.98   12.20
   2   1  13  170.78   13.00
  -2   1 -13  169.18   15.20
  -2   1 -13  168.58   13.20
  -2   1 -13  168.08   11.90
   2   1  13  164.88   12.80
  -3  -1 -13    2.80    8.50
  -3  -1 -13   -0.20   10.30
   3  -1  13   -1.10    6.80
  -3  -1 -13    0.60    6.60
  -3  -1 -13    7.50    8.60
  -3   1 -13   -0.20    7.00
  -3   1 -13   -6.20    7.30
   3   1  13    6.20    8.70
  -3   1 -13    4.30    9.10
  -3   1 -13    1.20    9.50
   3   1  13    0.80    7.90
  -4  -1 -13   10.40   10.10
   4  -1  13  -11.50    8.80
  -4  -1 -13    5.70   11.40
  -4  -1 -13   -7.90   10.10
  -4  -1 -13   10.50   10.70
  -4   1 -13   10.50   10.80
   4   1  13   14.60   10.90
  -4   1 -13    9.60   10.50
  -4   1 -13   16.30   12.30
  -4   1 -13   -5.90    8.80
   4   1  13   -9.60   15.90
  -5  -2  13    8.80   12.60
   5  -2 -13  -23.80   14.90
  -5   2  13  -15.70   15.40
   5   2 -13   -4.00   13.40
  -5   2  13   17.20   12.60
   4  -2 -13   24.10   13.50
  -4  -2  13   27.30    9.10
  -4  -2  13   23.70    5.60
  -4  -2  13   15.00   11.10
   4  -2 -13   29.00   11.50
   4   2 -13   27.30   10.30
  -4   2  13   55.39   16.10
  -4   2  13   29.80   12.60
   4   2 -13   18.10   12.20
   4   2 -13   21.80    5.00
  -4   2  13   28.50   10.60
  -3  -2  13   21.30    5.80
   3  -2 -13   13.90    8.80
   3  -2 -13   17.40    7.70
  -3  -2  13    8.40    9.90
  -3  -2  13   20.60    7.60
  -3   2  13   21.00    8.30
  -3   2  13   28.20   11.20
  -3   2  13   33.40   11.10
   3   2 -13   28.50    9.90
   3   2 -13   31.00    5.30
  -2  -2  13   10.10    3.80
   2  -2 -13   10.80    6.30
   2  -2 -13    8.20    6.80
  -2  -2  13    3.70    6.50
  -2  -2  13    4.10    5.00
   2  -2 -13   10.60    6.00
  -2  -2  13    3.90    3.70
   2   2 -13    8.10    5.40
  -2   2  13    9.20    7.50
  -2   2  13    3.30    8.90
  -2   2  13    5.80    8.00
   2   2 -13    1.20    5.10
   2   2 -13    5.10    4.80
  -2   2  13   13.70    6.10
  -1  -2  13   48.20    8.30
  -1  -2  13   61.99    6.60
   1  -2 -13   59.29    7.80
   1  -2 -13   46.50    6.90
  -1  -2  13   73.49    9.30
  -1  -2  13   63.89    6.50
   1  -2 -13   65.69   10.00
  -1   2  13   52.39    8.90
  -1   2  13   74.49    9.40
   1   2 -13   59.79    5.20
  -1   2  13   50.59    6.10
   1   2 -13   55.69    5.20
   0  -2  13 1782.72   49.60
   0  -2 -13 1759.12   53.49
   0  -2 -13 1823.02   53.89
   0  -2  13 1718.93   49.70
   0  -2 -13 1754.32   50.49
   0  -2  13 1802.42   51.59
   0   2  13 1677.53   54.19
   0   2 -13 1790.12   49.80
   0   2  13 1831.32   50.19
   0   2  13 1737.93   53.29
   0   2 -13 1802.52   54.29
[truncated: 271,606 more chars]
