# Supplementary material for: Crystal structure, Hirshfeld surface analysis, DFT and mol­ecular docking studies of ethyl 5-amino-2-bromo­isonicotinate
Source: Acta Crystallogr E Crystallogr Commun. 2024 Nov 8;80(Pt 12):1274–9. doi: 10.1107/S2056989024010594 (PMC11789189; doi:10.1107/S2056989024010594)
Supplement: Supplementary file 2 [file e-80-01274-Isup2.hkl]

data_I                                                                          
_shelx_title ' BSPM_1_0m_a.res in P2(1)/c'                                      
_shelx_refln_list_code          4                                               
_shelx_F_calc_maximum      101.19                                               
_exptl_crystal_F_000       488.00                                               
_reflns_d_resolution_high  0.7506                                               
                                                                                
loop_                                                                           
 _space_group_symop_operation_xyz                                               
 'x, y, z'                                                                      
 '-x, y+1/2, -z+1/2'                                                            
 '-x, -y, -z'                                                                   
 'x, -y-1/2, z-1/2'                                                             
                                                                                
_cell_length_a     4.1538                                                       
_cell_length_b     8.9978                                                       
_cell_length_c    25.4873                                                       
_cell_angle_alpha  90.000                                                       
_cell_angle_beta   92.468                                                       
_cell_angle_gamma  90.000                                                       
                                                                                
_shelx_F_squared_multiplier     1.000                                           
                                                                                
loop_                                                                           
 _refln_index_h                                                                 
 _refln_index_k                                                                 
 _refln_index_l                                                                 
 _refln_F_squared_calc                                                          
 _refln_F_squared_meas                                                          
 _refln_F_squared_sigma                                                         
 _refln_observed_status                                                         
   2   0   0       7789.65       7580.35        67.59 o                         
   3   0   0       2516.60       2566.57        27.82 o                         
   4   0   0        346.54        374.22        10.15 o                         
   5   0   0         30.86         35.37         8.24 o                         
   1   1   0         31.06         28.60         0.94 o                         
   2   1   0          2.97          3.24         1.14 o                         
   3   1   0        307.56        321.33         4.94 o                         
   4   1   0         93.62         98.16         5.70 o                         
   5   1   0          5.32          8.28         4.36 o                         
   1   2   0       6806.74       6702.14        43.11 o                         
   2   2   0       3772.07       3759.04        25.56 o                         
   3   2   0        992.90       1012.27         9.21 o                         
   4   2   0        363.50        373.64         6.83 o                         
   5   2   0         55.13         58.40         5.75 o                         
   1   3   0         60.98         62.69         1.48 o                         
   2   3   0         67.63         74.09         2.86 o                         
   3   3   0          0.71          1.37         1.80 o                         
   4   3   0         85.75         89.02         3.99 o                         
   5   3   0          1.99          4.73         4.02 o                         
   0   4   0       9999.73      10114.05        94.11 o                         
   1   4   0       8630.14       8687.64        56.30 o                         
   2   4   0       1685.43       1666.37        13.70 o                         
   3   4   0       1236.36       1296.64        12.30 o                         
   4   4   0        402.08        401.56         7.38 o                         
   5   4   0         27.22         23.25         5.73 o                         
   1   5   0         58.91         86.88         3.10 o                         
   2   5   0          8.36          6.89         1.52 o                         
   3   5   0          0.74          0.14         2.52 o                         
   4   5   0         47.44         48.20         4.83 o                         
   5   5   0          7.98          8.45         6.70 o                         
   0   6   0       3683.84       3701.25        41.80 o                         
   1   6   0       3167.84       3105.20        24.75 o                         
   2   6   0       1429.02       1413.88        12.48 o                         
   3   6   0        373.79        376.83         7.21 o                         
   4   6   0         81.57         89.65         5.86 o                         
   1   7   0        197.73        187.44         4.60 o                         
   2   7   0         18.34         18.97         1.98 o                         
   3   7   0          4.74          2.80         3.20 o                         
   4   7   0         15.98         11.61         5.01 o                         
   0   8   0        770.19        810.77        17.67 o                         
   1   8   0        183.71        189.91         5.98 o                         
   2   8   0        331.65        344.76         6.46 o                         
   3   8   0        225.11        211.75         6.05 o                         
   4   8   0         45.27         51.11         7.14 o                         
   1   9   0          4.86          6.45         1.93 o                         
   2   9   0          8.38         12.73         2.80 o                         
   3   9   0          7.07          4.71         3.69 o                         
   0  10   0        138.50        151.51         9.36 o                         
   1  10   0        168.23        175.44         7.55 o                         
   2  10   0        122.96        129.77         7.69 o                         
   3  10   0         31.59         32.94         7.30 o                         
   1  11   0          5.43         -2.96         6.10 o                         
   2  11   0          1.57          5.65         4.27 o                         
  -5   1   1          1.16          5.05         4.24 o                         
  -4   1   1          6.23          4.46         2.88 o                         
  -3   1   1          6.25          3.17         1.75 o                         
  -2   1   1         45.83         42.99         1.83 o                         
  -1   1   1        824.06        860.44         6.39 o                         
   1   1   1        742.85        809.32         6.15 o                         
   2   1   1          9.88          7.17         1.26 o                         
   3   1   1          7.90          8.00         1.87 o                         
   4   1   1         31.41         29.30         3.25 o                         
   5   1   1          0.01          0.37         3.96 o                         
  -5   2   1          5.15          2.05         4.26 o                         
  -4   2   1          0.26          4.20         2.88 o                         
  -3   2   1        135.49        141.15         3.48 o                         
  -2   2   1        165.00        163.09         2.81 o                         
  -1   2   1        310.76        295.51         2.83 o                         
   0   2   1          1.96          5.78         0.54 o                         
   1   2   1         87.29         81.78         1.46 o                         
   2   2   1         13.14         17.36         1.40 o                         
   3   2   1          6.88          5.95         1.80 o                         
   4   2   1         15.46         11.67         2.78 o                         
   5   2   1          4.82          2.63         4.18 o                         
  -5   3   1          4.28         -0.91         3.76 o                         
  -4   3   1         50.12         49.72         3.28 o                         
  -3   3   1        138.84        133.89         3.88 o                         
  -2   3   1         63.30         67.99         2.08 o                         
  -1   3   1        786.75        765.38         5.94 o                         
   0   3   1        553.20        537.92         4.83 o                         
   1   3   1        115.73        105.15         1.80 o                         
   2   3   1        219.36        210.82         3.48 o                         
   3   3   1        337.05        333.94         4.95 o                         
   4   3   1         32.77         44.02         3.62 o                         
   5   3   1          2.22         -2.68         4.04 o                         
  -5   4   1          2.07          2.38         5.30 o                         
  -4   4   1         27.09         21.26         3.99 o                         
  -3   4   1          6.70         10.21         2.68 o                         
  -2   4   1         15.02          9.95         1.29 o                         
  -1   4   1        310.61        279.07         3.14 o                         
   0   4   1       2862.02       3084.03        22.83 o                         
   1   4   1       1872.57       1910.19        13.36 o                         
   2   4   1        128.24        120.28         3.15 o                         
   3   4   1         34.33         39.90         2.56 o                         
   4   4   1         22.81         22.73         2.74 o                         
   5   4   1          6.37         10.24         5.64 o                         
  -5   5   1          2.18         -6.08         6.44 o                         
  -4   5   1          3.29          4.40         4.86 o                         
  -3   5   1        174.48        171.52         6.37 o                         
  -2   5   1         78.82         77.20         2.81 o                         
  -1   5   1         10.60         19.55         1.41 o                         
   0   5   1        126.44        159.85         3.02 o                         
   1   5   1        408.21        399.80         4.26 o                         
   2   5   1         46.18         49.92         2.22 o                         
   3   5   1        169.12        159.94         4.17 o                         
   4   5   1         73.67         69.25         5.42 o                         
   5   5   1          5.08         -3.50         6.68 o                         
  -4   6   1         12.96         14.57         4.31 o                         
  -3   6   1        108.13        112.78         5.64 o                         
  -2   6   1        490.43        474.32         7.47 o                         
  -1   6   1        643.29        603.49         7.36 o                         
   0   6   1        748.33        737.19         8.43 o                         
   1   6   1        390.38        395.30         5.69 o                         
   2   6   1        161.60        162.55         3.37 o                         
   3   6   1         62.27         67.29         4.64 o                         
   4   6   1         82.53         79.98         5.97 o                         
  -4   7   1         18.95         22.06         5.65 o                         
  -3   7   1        117.84        120.68         5.71 o                         
  -2   7   1        174.01        176.34         4.32 o                         
  -1   7   1        365.84        358.89         5.73 o                         
   0   7   1        156.62        169.34         4.78 o                         
   1   7   1        381.28        377.40         5.84 o                         
   2   7   1        237.07        222.55         4.09 o                         
   3   7   1        204.61        199.67         6.33 o                         
   4   7   1         29.23         23.63         5.43 o                         
  -4   8   1          8.39          5.66         5.80 o                         
  -3   8   1        106.81        101.05         4.63 o                         
  -2   8   1        127.80        121.23         6.49 o                         
  -1   8   1        243.38        227.77         4.95 o                         
   0   8   1        454.59        449.90         8.82 o                         
   1   8   1         41.41         54.94         3.87 o                         
   2   8   1          5.82          5.44         1.82 o                         
   3   8   1         23.76         27.64         3.42 o                         
   4   8   1         16.86         19.38         6.01 o                         
  -3   9   1         66.76         74.99         5.33 o                         
  -2   9   1        334.59        314.62         7.33 o                         
  -1   9   1        189.05        179.64         5.90 o                         
   0   9   1        102.66         98.84         6.64 o                         
   1   9   1        197.69        193.55         6.16 o                         
   2   9   1         37.23         33.93         3.75 o                         
   3   9   1         13.11         13.70         3.97 o                         
  -3  10   1         42.42         37.31         7.25 o                         
  -2  10   1        114.50        121.18         7.39 o                         
  -1  10   1        316.60        302.50         8.74 o                         
   0  10   1        274.88        250.88         8.84 o                         
   1  10   1        157.71        156.86         8.53 o                         
   2  10   1         87.15         88.02         5.55 o                         
   3  10   1         55.05         51.87         8.02 o                         
  -2  11   1         36.50         47.66         5.03 o                         
  -1  11   1         19.93         30.28         8.05 o                         
   0  11   1          9.33         16.78         6.37 o                         
   1  11   1         36.41         55.74         7.92 o                         
   2  11   1         46.16         55.93         7.14 o                         
  -5   0   2         14.67          4.09         7.16 o                         
  -4   0   2          8.33         12.40         3.91 o                         
  -3   0   2        370.88        359.43         7.11 o                         
  -2   0   2       1451.93       1385.40        15.38 o                         
  -1   0   2        551.98        606.50         6.49 o                         
   1   0   2       5613.01       5845.77        76.33 o                         
   2   0   2        634.11        646.35         8.08 o                         
   3   0   2       1617.86       1622.91        19.13 o                         
   4   0   2         80.03         79.42         6.25 o                         
   5   0   2          0.90          5.28         6.17 o                         
  -5   1   2         26.04         32.10         4.63 o                         
  -4   1   2        242.15        239.01         5.93 o                         
  -3   1   2        618.09        597.98         6.89 o                         
  -2   1   2       4128.19       4118.48        26.89 o                         
  -1   1   2        168.89        145.36         2.25 o                         
   0   1   2        266.09        273.96         5.04 o                         
   2   1   2       2544.02       2456.58        16.80 o                         
   3   1   2       1268.06       1270.81        11.27 o                         
   4   1   2        350.23        348.63         7.62 o                         
   5   1   2         65.62         63.53         5.54 o                         
  -5   2   2         35.94         41.28         4.78 o                         
  -4   2   2        121.94        121.97         5.52 o                         
  -3   2   2        703.09        690.50         7.24 o                         
  -2   2   2       3210.04       3273.02        21.76 o                         
  -1   2   2       5057.87       5121.54        35.87 o                         
   0   2   2         89.94        102.18         1.51 o                         
   1   2   2       1369.86       1439.00         9.91 o                         
   2   2   2        557.97        565.02         5.07 o                         
   3   2   2        198.83        205.69         4.48 o                         
   4   2   2         21.37         25.60         3.49 o                         
   5   2   2          5.32          3.29         3.79 o                         
  -5   3   2         43.88         41.89         6.06 o                         
  -4   3   2        121.82        126.06         5.33 o                         
  -3   3   2        882.84        862.60         8.90 o                         
  -2   3   2       2432.38       2474.74        18.52 o                         
  -1   3   2       1268.10       1209.30         8.95 o                         
   0   3   2       7306.22       7277.36        51.65 o                         
   1   3   2       8473.30       8663.97        55.73 o                         
   2   3   2       7551.32       7592.60        48.30 o                         
   3   3   2       1162.14       1148.82        11.45 o                         
   4   3   2        419.48        427.21         7.69 o                         
   5   3   2         92.74         91.49         5.70 o                         
  -5   4   2          3.80         -2.41         5.51 o                         
  -4   4   2         77.40         79.66         7.48 o                         
  -3   4   2        995.81        972.75        12.31 o                         
  -2   4   2        727.14        698.83         7.29 o                         
  -1   4   2       3233.22       3219.66        21.25 o                         
   0   4   2        821.09        813.47         7.41 o                         
   1   4   2       1488.34       1556.90        11.20 o                         
   2   4   2         24.66         28.78         1.80 o                         
   3   4   2         90.48         98.45         4.46 o                         
   4   4   2         86.06         90.08         5.45 o                         
   5   4   2          1.79         -1.50         4.38 o                         
  -5   5   2          1.62         -3.03         5.97 o                         
  -4   5   2         19.40         21.21         4.75 o                         
  -3   5   2        217.27        214.89         5.95 o                         
  -2   5   2        834.11        833.67         8.88 o                         
  -1   5   2       1741.04       1692.81        12.67 o                         
   0   5   2       2942.33       2971.89        22.55 o                         
   1   5   2       1200.13       1187.00         9.32 o                         
   2   5   2       1746.70       1718.16        13.82 o                         
   3   5   2        239.33        235.50         5.27 o                         
   4   5   2         51.44         62.03         5.68 o                         
  -4   6   2         35.88         35.27         5.72 o                         
  -3   6   2        210.10        191.83         5.75 o                         
  -2   6   2        369.68        360.51         5.06 o                         
  -1   6   2        522.02        500.35         6.51 o                         
   0   6   2        478.37        458.30         5.21 o                         
   1   6   2        460.19        451.22         5.12 o                         
   2   6   2        137.34        149.34         3.31 o                         
   3   6   2         79.00         84.85         3.58 o                         
   4   6   2         13.34         20.51         4.71 o                         
  -4   7   2         39.88         37.16         5.89 o                         
  -3   7   2        114.03        127.41         6.06 o                         
  -2   7   2        804.75        795.02         8.64 o                         
  -1   7   2       1036.27        989.90        11.13 o                         
   0   7   2        901.64        882.51        11.70 o                         
   1   7   2       2110.63       2076.42        19.67 o                         
   2   7   2        746.42        737.87         8.13 o                         
   3   7   2        326.35        328.12         5.96 o                         
   4   7   2         92.69         86.88         6.73 o                         
  -4   8   2         40.26         48.70         7.55 o                         
  -3   8   2        265.63        231.62         6.14 o                         
  -2   8   2        510.89        489.15         7.40 o                         
  -1   8   2        124.23        124.28         5.66 o                         
   0   8   2        727.56        737.19        11.53 o                         
   1   8   2         26.52         27.32         2.57 o                         
   2   8   2         20.06         16.07         1.89 o                         
   3   8   2         16.61         16.46         3.36 o                         
   4   8   2          0.87          5.89         5.74 o                         
  -3   9   2          1.96          0.64         5.62 o                         
  -2   9   2         74.33         80.20         5.00 o                         
  -1   9   2        478.52        475.65         9.25 o                         
   0   9   2        414.05        414.35         8.87 o                         
   1   9   2        462.82        456.12         8.62 o                         
   2   9   2        172.93        151.84         6.75 o                         
   3   9   2        114.16        117.45         7.62 o                         
  -3  10   2         20.48         14.51         6.58 o                         
  -2  10   2         67.76         63.76         7.16 o                         
  -1  10   2         98.48        101.64         6.58 o                         
   0  10   2        180.71        173.84         7.82 o                         
   1  10   2         67.96         79.30         5.88 o                         
   2  10   2         17.35         23.06         4.31 o                         
   3  10   2          1.15          2.63         6.22 o                         
  -2  11   2         48.92         67.92         5.54 o                         
  -1  11   2        116.06        130.57         9.95 o                         
   0  11   2        141.90        149.52         9.39 o                         
   1  11   2         88.08         91.21         8.45 o                         
   2  11   2         64.05         68.78         8.17 o                         
  -5   1   3          8.88          6.89         4.11 o                         
  -4   1   3          0.82          1.05         2.62 o                         
  -3   1   3         12.04         11.14         1.88 o                         
  -2   1   3         68.32         73.96         2.05 o                         
  -1   1   3       2446.52       2600.75        17.30 o                         
   0   1   3       1586.14       1630.64        16.04 o                         
   1   1   3         35.67         38.78         1.24 o                         
   2   1   3        147.81        136.82         2.51 o                         
   3   1   3          2.64          4.59         1.75 o                         
   4   1   3         23.20         17.16         3.27 o                         
   5   1   3          5.14          4.54         4.22 o                         
  -5   2   3          1.24          0.55         3.74 o                         
  -4   2   3          0.91          1.37         2.63 o                         
  -3   2   3         13.65         12.24         1.79 o                         
  -2   2   3         17.97         18.60         1.20 o                         
  -1   2   3         69.78         69.55         1.63 o                         
   0   2   3        481.30        499.16         3.92 o                         
   1   2   3        123.56        136.08         1.91 o                         
   2   2   3        190.15        200.19         2.92 o                         
   3   2   3         22.15         21.84         2.19 o                         
   4   2   3          1.76          5.99         3.03 o                         
   5   2   3          0.37         -3.73         3.73 o                         
  -5   3   3         10.11         16.53         5.49 o                         
  -4   3   3         78.21         84.80         4.31 o                         
  -3   3   3         57.40         64.01         2.90 o                         
  -2   3   3        424.23        428.77         5.07 o                         
  -1   3   3        685.08        682.00         5.61 o                         
   0   3   3       2011.75       1948.16        14.58 o                         
   1   3   3        133.65        108.91         2.01 o                         
   2   3   3        821.24        795.77         7.12 o                         
   3   3   3         71.51         74.10         3.54 o                         
   4   3   3         19.81         21.19         3.30 o                         
   5   3   3         13.28         18.73         4.61 o                         
  -5   4   3          4.50         -4.21         5.49 o                         
  -4   4   3         23.73         22.02         4.00 o                         
  -3   4   3          0.60          1.91         2.24 o                         
  -2   4   3         80.45         97.55         3.07 o                         
  -1   4   3        831.96        946.33         7.95 o                         
   0   4   3         84.44         98.78         1.84 o                         
   1   4   3          2.89          4.49         1.07 o                         
   2   4   3        224.25        240.04         3.47 o                         
   3   4   3        167.52        176.05         4.29 o                         
   4   4   3         20.24         17.16         3.21 o                         
   5   4   3          0.09          6.69         4.79 o                         
  -5   5   3         18.39         20.61         6.59 o                         
  -4   5   3         22.36         31.26         5.30 o                         
  -3   5   3        122.28        139.75         5.46 o                         
  -2   5   3        701.19        678.90         7.81 o                         
  -1   5   3        543.06        505.15         5.72 o                         
   0   5   3        212.35        159.42         3.02 o                         
   1   5   3        903.20        854.83         7.68 o                         
   2   5   3        530.74        521.12         5.90 o                         
   3   5   3          7.95          8.60         2.21 o                         
   4   5   3         18.21         20.57         3.07 o                         
  -4   6   3         11.03          9.35         4.22 o                         
  -3   6   3          0.11         -0.25         2.69 o                         
  -2   6   3         20.35         15.89         2.10 o                         
  -1   6   3         34.61         40.73         2.56 o                         
   0   6   3        168.49        176.27         4.46 o                         
   1   6   3          6.65          8.97         1.40 o                         
   2   6   3         26.40         32.51         2.23 o                         
   3   6   3          8.89         10.68         2.31 o                         
   4   6   3          0.04         -3.12         4.12 o                         
  -4   7   3         46.61         55.41         6.70 o                         
  -3   7   3         84.70         84.17         4.59 o                         
  -2   7   3        138.30        150.66         5.74 o                         
  -1   7   3        426.80        410.04         9.12 o                         
   0   7   3        613.11        600.82         7.35 o                         
   1   7   3        881.94        819.79        10.15 o                         
   2   7   3        707.63        693.00         7.77 o                         
   3   7   3        129.60        136.90         5.14 o                         
   4   7   3         45.83         56.55         6.17 o                         
  -4   8   3          4.18         22.10         8.21 o                         
  -3   8   3         50.79         38.56         3.60 o                         
  -2   8   3         52.33         46.90         3.45 o                         
  -1   8   3          4.08          6.35         1.98 o                         
   0   8   3         84.77         91.03         4.79 o                         
   1   8   3        136.32        150.05         4.30 o                         
   2   8   3          9.69         17.18         3.24 o                         
   3   8   3          5.83          5.98         2.82 o                         
   4   8   3          0.61         -0.11         5.56 o                         
  -3   9   3         19.13         23.11         6.40 o                         
  -2   9   3        218.59        214.76         5.38 o                         
  -1   9   3        312.08        308.66         7.09 o                         
   0   9   3        687.17        689.42        12.60 o                         
   1   9   3        878.72        823.39        14.57 o                         
   2   9   3        337.49        313.21         7.15 o                         
   3   9   3         34.67         41.96         4.67 o                         
  -3  10   3          0.96          9.16        10.22 o                         
  -2  10   3          1.22          0.69         4.02 o                         
  -1  10   3         25.77         34.86         4.57 o                         
   0  10   3         21.12         22.23         4.03 o                         
   1  10   3          0.46          1.34         3.57 o                         
   2  10   3          0.36          3.12         4.33 o                         
  -2  11   3         68.08         87.73         7.46 o                         
  -1  11   3        100.84        102.63        13.44 o                         
   0  11   3        213.74        212.62        17.53 o                         
   1  11   3        157.45        174.38        10.90 o                         
   2  11   3         95.40        107.32         9.33 o                         
  -5   0   4          0.11          4.35         6.17 o                         
  -4   0   4         29.76         24.61         4.46 o                         
  -3   0   4        224.67        197.36         6.11 o                         
  -2   0   4       1586.10       1670.90        16.93 o                         
   1   0   4       4623.23       4604.29        43.86 o                         
   2   0   4       6858.49       6931.32        71.76 o                         
   3   0   4        993.66        950.68        14.18 o                         
   4   0   4        170.02        195.85         8.29 o                         
   5   0   4         91.77         91.52         8.62 o                         
  -5   1   4         73.93         76.86         5.45 o                         
  -4   1   4        409.84        408.67         7.02 o                         
  -3   1   4       1069.93       1055.57        10.06 o                         
  -2   1   4       4212.06       4255.28        27.75 o                         
   2   1   4       2156.84       2192.01        15.28 o                         
   3   1   4        636.82        643.97         7.53 o                         
   4   1   4        193.10        203.51         6.31 o                         
   5   1   4         46.85         56.76         5.37 o                         
  -5   2   4          0.47         -1.73         3.73 o                         
  -4   2   4          1.57         -0.63         3.16 o                         
  -3   2   4         94.75         88.67         5.71 o                         
  -2   2   4        475.12        461.03         4.44 o                         
  -1   2   4       2376.78       2401.28        17.59 o                         
   0   2   4        886.94        870.69         6.61 o                         
   1   2   4       1457.63       1446.71        10.11 o                         
   2   2   4        548.25        529.43         5.16 o                         
   3   2   4        937.42        933.13        10.02 o                         
   4   2   4        174.77        178.14         8.06 o                         
   5   2   4         30.06         36.85         4.44 o                         
  -5   3   4         83.54         86.29         6.68 o                         
  -4   3   4        222.66        256.48         8.47 o                         
  -3   3   4        862.06        872.21        10.33 o                         
  -2   3   4       2460.46       2499.19        18.80 o                         
  -1   3   4       5593.15       5635.35        35.63 o                         
   0   3   4       6373.06       6131.48        38.65 o                         
   1   3   4       2882.77       2835.37        18.96 o                         
   2   3   4       2865.18       2926.97        20.68 o                         
   3   3   4        679.41        685.32         8.20 o                         
   4   3   4        226.26        233.00         6.15 o                         
   5   3   4        124.84        125.53         8.11 o                         
  -5   4   4          3.88         -1.29         5.75 o                         
  -4   4   4         56.57         52.37         4.75 o                         
  -3   4   4         28.42         29.56         2.80 o                         
  -2   4   4       1195.05       1210.40        10.55 o                         
  -1   4   4       2532.29       2625.64        18.44 o                         
   0   4   4       1810.27       1885.68        13.17 o                         
   1   4   4        655.31        628.08         5.56 o                         
   2   4   4        632.87        612.17         5.98 o                         
   3   4   4       1086.21       1095.06        11.75 o                         
   4   4   4         75.65         74.53         4.53 o                         
   5   4   4         67.53         62.90         6.41 o                         
  -5   5   4         28.00         22.86         6.73 o                         
  -4   5   4         78.54         90.71         7.30 o                         
  -3   5   4        327.90        333.90         7.78 o                         
  -2   5   4       1312.52       1269.81        12.05 o                         
  -1   5   4       3797.78       3842.10        26.38 o                         
   0   5   4       7485.32       7622.61        52.04 o                         
   1   5   4       3043.69       3013.43        21.99 o                         
   2   5   4       1961.14       1984.82        15.85 o                         
   3   5   4        309.02        313.20         5.93 o                         
   4   5   4         49.20         61.34         3.91 o                         
  -4   6   4          5.13          2.94         4.50 o                         
  -3   6   4         46.87         42.09         3.83 o                         
  -2   6   4         52.31         62.39         2.97 o                         
  -1   6   4        275.56        289.88         4.83 o                         
   0   6   4       1030.78       1048.78         9.86 o                         
   1   6   4        532.70        539.35         5.82 o                         
   2   6   4        280.95        277.71         4.44 o                         
   3   6   4        334.05        331.09         5.78 o                         
   4   6   4         94.97         76.68         4.89 o                         
  -4   7   4         40.82         49.52         6.41 o                         
  -3   7   4        122.28        116.63         7.75 o                         
  -2   7   4        752.67        718.74         8.34 o                         
  -1   7   4       1199.00       1186.12        12.74 o                         
   0   7   4        763.52        759.63         8.90 o                         
   1   7   4       2099.63       2055.79        22.58 o                         
   2   7   4        677.47        680.06         7.75 o                         
   3   7   4        114.65        117.96         5.12 o                         
   4   7   4         79.65         75.88         6.66 o                         
  -4   8   4          7.60         13.25         5.85 o                         
  -3   8   4          8.93         13.57         3.10 o                         
  -2   8   4         30.83         24.40         2.92 o                         
  -1   8   4         53.40         78.41         4.96 o                         
   0   8   4         37.73         44.80         4.32 o                         
   1   8   4         17.56         28.12         2.54 o                         
   2   8   4        255.64        244.51         4.90 o                         
   3   8   4         75.11         65.76         3.48 o                         
   4   8   4         51.12         59.18         7.08 o                         
  -3   9   4         36.05         42.58         6.96 o                         
  -2   9   4         68.62         67.75         3.92 o                         
  -1   9   4        184.98        186.93         4.75 o                         
   0   9   4        132.73        146.38        10.78 o                         
   1   9   4        336.58        342.23        11.19 o                         
   2   9   4        114.95        112.01         4.61 o                         
   3   9   4         59.65         64.07         4.57 o                         
  -3  10   4          9.63          9.34         7.27 o                         
  -2  10   4          4.53          8.10         3.96 o                         
  -1  10   4          9.59         14.98         2.82 o                         
   0  10   4         57.39         56.23         4.79 o                         
   1  10   4         16.37         25.67         4.30 o                         
   2  10   4         11.89         12.87         4.68 o                         
  -2  11   4         58.16         52.31         6.93 o                         
  -1  11   4         49.90         45.58         7.45 o                         
   0  11   4         97.63         98.65         7.74 o                         
   1  11   4         86.11         89.92         8.91 o                         
   2  11   4         61.05         63.19         9.83 o                         
  -5   1   5          2.58         10.01         4.27 o                         
  -4   1   5         18.38         19.68         2.97 o                         
  -3   1   5          9.72         11.53         1.83 o                         
  -2   1   5       1048.21       1058.16         8.28 o                         
  -1   1   5          2.89          4.49         0.70 o                         
   0   1   5        814.58        872.91         7.53 o                         
   1   1   5         59.38         59.25         1.38 o                         
   2   1   5        301.43        329.37         4.27 o                         
   3   1   5         47.98         52.94         2.69 o                         
   4   1   5          1.86         -0.83         2.91 o                         
   5   1   5          5.84         -1.66         4.49 o                         
  -5   2   5          0.17         -3.54         3.54 o                         
  -4   2   5         38.31         33.58         3.14 o                         
  -3   2   5         72.87         68.23         3.08 o                         
  -2   2   5        113.40        108.55         2.01 o                         
  -1   2   5       1520.60       1520.47        10.79 o                         
   0   2   5        420.68        448.37         5.38 o                         
   1   2   5        390.11        366.43         3.40 o                         
   2   2   5        258.09        269.89         3.63 o                         
   3   2   5        136.60        153.87         4.14 o                         
   4   2   5         20.89         23.96         3.59 o                         
   5   2   5          0.15         -2.38         5.90 o                         
  -5   3   5         12.68          7.55         4.98 o                         
  -4   3   5          0.37          3.24         3.83 o                         
  -3   3   5          0.88          4.52         2.24 o                         
  -2   3   5          1.61          1.84         1.37 o                         
  -1   3   5         81.16         88.32         1.63 o                         
   0   3   5        588.78        630.13         5.26 o                         
   1   3   5        135.21        154.15         2.30 o                         
   2   3   5        470.48        518.20         5.57 o                         
   3   3   5         20.62         24.89         2.49 o                         
   4   3   5          3.89          5.10         3.12 o                         
   5   3   5          5.05          3.12         4.21 o                         
  -5   4   5          0.94          0.85         5.75 o                         
  -4   4   5         10.95         12.68         4.34 o                         
  -3   4   5          4.53          6.01         2.46 o                         
  -2   4   5        108.06         94.95         3.55 o                         
  -1   4   5        783.06        807.49         6.86 o                         
   0   4   5       1019.12       1034.37         8.37 o                         
   1   4   5         56.71         50.57         2.31 o                         
   2   4   5        636.90        611.02         6.23 o                         
   3   4   5        270.39        260.75         5.18 o                         
   4   4   5          1.90          5.14         3.35 o                         
   5   4   5          2.26          0.69         4.88 o                         
  -4   5   5          4.89          2.56         3.99 o                         
  -3   5   5          7.69          5.17         2.84 o                         
  -2   5   5        108.72        112.58         3.29 o                         
  -1   5   5        987.49        988.76         8.30 o                         
   0   5   5        182.00        200.88         2.92 o                         
   1   5   5        153.88        140.88         2.67 o                         
   2   5   5          6.15          7.11         1.72 o                         
   3   5   5          0.78          1.05         2.46 o                         
   4   5   5          0.13          2.05         3.07 o                         
  -4   6   5         57.64         41.27         4.96 o                         
  -3   6   5        160.97        156.63         7.11 o                         
  -2   6   5        392.92        394.15         6.13 o                         
  -1   6   5        231.53        235.12         4.28 o                         
   0   6   5       1252.71       1267.25        11.26 o                         
   1   6   5        379.67        365.75         4.58 o                         
   2   6   5        889.55        867.61         9.67 o                         
   3   6   5        484.96        476.71         8.19 o                         
   4   6   5         64.91         72.56         4.94 o                         
  -4   7   5          2.76          3.05         5.29 o                         
  -3   7   5         25.72         30.23         3.32 o                         
  -2   7   5         13.18          8.69         2.14 o                         
  -1   7   5        153.46        132.90         3.97 o                         
   0   7   5         12.77         15.69         2.11 o                         
   1   7   5        166.65        171.57         3.71 o                         
   2   7   5         58.12         65.97         3.36 o                         
   3   7   5          4.14          3.04         2.51 o                         
   4   7   5          0.37          2.27         5.12 o                         
  -4   8   5         36.10         39.14         6.40 o                         
  -3   8   5         77.71         70.20         5.68 o                         
  -2   8   5        235.01        234.85         5.44 o                         
  -1   8   5        480.68        480.20         7.88 o                         
   0   8   5        316.97        329.34         6.32 o                         
   1   8   5         55.76         61.64         3.42 o                         
   2   8   5        250.23        244.74         5.15 o                         
   3   8   5         92.57        100.53         4.53 o                         
   4   8   5          6.20          0.00        12.95 o                         
  -3   9   5         13.53          8.24         5.80 o                         
  -2   9   5         24.20         22.80         4.16 o                         
  -1   9   5         60.81         64.76         3.41 o                         
   0   9   5          2.65          5.10         3.51 o                         
   1   9   5         27.86         24.21         4.25 o                         
   2   9   5         24.97         21.24         3.29 o                         
   3   9   5         10.89         15.67         3.69 o                         
  -2  10   5        123.24        127.93         5.81 o                         
  -1  10   5        162.77        169.42         4.87 o                         
   0  10   5        168.33        189.45         7.54 o                         
   1  10   5        223.65        237.87         8.05 o                         
   2  10   5        126.04        137.36         9.66 o                         
  -2  11   5         25.50         20.62         9.33 o                         
  -1  11   5         45.10         42.12         7.34 o                         
   0  11   5         16.63         10.72         5.04 o                         
   1  11   5          7.67          6.04         6.66 o                         
   2  11   5         24.30         36.52         8.33 o                         
  -5   0   6          5.90         12.94         6.37 o                         
  -4   0   6        168.98        179.93         6.97 o                         
  -3   0   6       1026.15       1013.21        13.37 o                         
  -2   0   6        156.45        121.54         4.05 o                         
  -1   0   6       3701.47       3660.45        35.28 o                         
   1   0   6       2697.20       2767.96        29.78 o                         
   2   0   6       9439.01       9600.39        85.31 o                         
   3   0   6       1809.35       1793.19        21.89 o                         
   4   0   6        309.09        326.04        10.20 o                         
   5   0   6         14.81         17.48         6.46 o                         
  -5   1   6          0.23          0.06         4.35 o                         
  -4   1   6         17.98         25.14         3.19 o                         
  -3   1   6         22.06         35.47         2.35 o                         
  -2   1   6        298.36        345.77         3.84 o                         
  -1   1   6        627.03        707.18         5.41 o                         
   0   1   6         32.12         32.52         1.40 o                         
   1   1   6         15.13         25.63         1.09 o                         
   2   1   6        282.79        374.21         4.24 o                         
   3   1   6         14.75         10.45         2.32 o                         
   4   1   6          3.66         -0.25         2.98 o                         
   5   1   6         14.60         14.25         5.21 o                         
  -5   2   6         24.42         23.73         4.05 o                         
  -4   2   6        188.85        187.36         4.90 o                         
  -3   2   6       1401.92       1395.99        12.60 o                         
  -2   2   6       1252.59       1191.61         9.12 o                         
  -1   2   6       1199.51       1109.62         7.99 o                         
   1   2   6      10239.72      10356.97        96.96 o                         
   2   2   6       4164.87       4094.23        27.07 o                         
   3   2   6       1538.59       1551.33        13.81 o                         
   4   2   6        439.21        454.13         8.73 o                         
   5   2   6         11.95         18.62         4.95 o                         
  -5   3   6          1.09         -4.90         4.90 o                         
  -4   3   6         18.16         31.27         4.32 o                         
  -3   3   6         77.84         83.87         3.95 o                         
  -2   3   6       1212.46       1250.80        11.68 o                         
  -1   3   6          0.74          4.58         0.95 o                         
   0   3   6         26.33         28.51         1.23 o                         
   1   3   6       2336.63       2449.60        16.55 o                         
   2   3   6        148.03        147.22         2.86 o                         
   3   3   6        111.70        104.03         3.99 o                         
   4   3   6         95.48         90.20         4.50 o                         
   5   3   6          0.83         -0.59         6.03 o                         
  -5   4   6         13.00         20.23         6.27 o                         
  -4   4   6        205.51        206.21         7.66 o                         
  -3   4   6        492.39        487.85         7.45 o                         
  -2   4   6       1424.35       1371.30        12.10 o                         
  -1   4   6       3960.92       3901.34        26.41 o                         
   0   4   6       5125.95       5311.26        35.21 o                         
   1   4   6       5359.32       5244.61        33.84 o                         
   2   4   6       2333.57       2291.86        17.25 o                         
   3   4   6       1417.98       1427.56        13.94 o                         
   4   4   6        116.95        123.57         6.71 o                         
   5   4   6         19.77         20.96         6.30 o                         
  -4   5   6         43.21         43.74         5.17 o                         
  -3   5   6         20.94         15.92         2.74 o                         
  -2   5   6         59.18         63.13         4.44 o                         
  -1   5   6          3.39          1.92         1.31 o                         
   0   5   6        303.72        329.63         5.38 o                         
   1   5   6         69.39         81.11         2.57 o                         
   2   5   6         92.91        107.53         3.31 o                         
   3   5   6        101.54        103.52         4.03 o                         
   4   5   6          2.45         -0.21         3.14 o                         
  -4   6   6         57.57         56.51         5.52 o                         
  -3   6   6        369.86        356.46         7.11 o                         
  -2   6   6        812.76        787.95         9.38 o                         
  -1   6   6       1028.80        977.64         9.94 o                         
   0   6   6       1629.94       1614.89        13.91 o                         
   1   6   6       1597.92       1603.01        13.09 o                         
   2   6   6        830.73        818.07         8.26 o                         
   3   6   6        358.87        356.13         7.78 o                         
   4   6   6         81.94         87.03         5.51 o                         
  -4   7   6         15.88         21.81         5.73 o                         
  -3   7   6          1.22          6.68         3.09 o                         
  -2   7   6          1.01          2.79         2.20 o                         
  -1   7   6         54.35         49.67         2.93 o                         
   0   7   6        216.09        237.53         4.46 o                         
   1   7   6         74.68         85.93         3.71 o                         
   2   7   6          0.41         -0.04         2.10 o                         
   3   7   6         10.31          8.96         2.96 o                         
   4   7   6          4.23          6.73         3.72 o                         
  -4   8   6         52.59         50.79         6.42 o                         
  -3   8   6        207.54        207.04         7.67 o                         
  -2   8   6        336.79        329.32         8.30 o                         
  -1   8   6        857.31        854.68        10.12 o                         
   0   8   6        763.64        748.53        10.24 o                         
   1   8   6        260.43        256.23         4.26 o                         
   2   8   6        630.51        607.30         7.59 o                         
   3   8   6        135.64        126.65         4.76 o                         
  -3   9   6         48.87         46.15         6.86 o                         
  -2   9   6          7.13          6.37         2.79 o                         
  -1   9   6        138.66        126.25         4.23 o                         
   0   9   6          7.22          6.75         3.30 o                         
   1   9   6          4.16          2.31         2.45 o                         
   2   9   6          4.39          4.15         2.46 o                         
   3   9   6          0.05          4.58         3.61 o                         
  -2  10   6        152.11        134.90         8.07 o                         
  -1  10   6        280.39        278.17         6.77 o                         
   0  10   6        371.70        351.22        12.63 o                         
   1  10   6        257.50        241.20         9.06 o                         
   2  10   6        108.91        104.00         6.58 o                         
  -2  11   6          0.86          2.23         6.53 o                         
  -1  11   6          2.88         -1.57         5.53 o                         
   0  11   6          4.05         -0.21         5.02 o                         
   1  11   6          1.36          6.07         6.59 o                         
  -5   1   7          0.00          3.06         4.92 o                         
  -4   1   7          2.77          2.20         2.57 o                         
  -3   1   7          4.91          3.53         1.95 o                         
  -2   1   7        835.37        856.10         7.10 o                         
  -1   1   7       2014.22       2120.89        14.10 o                         
   0   1   7         17.10         18.36         1.26 o                         
   1   1   7        627.04        702.20         5.61 o                         
   2   1   7         82.29        108.13         2.45 o                         
   3   1   7         52.59         53.57         3.35 o                         
   4   1   7          8.33          9.09         3.32 o                         
   5   1   7          0.71          7.77         5.92 o                         
  -5   2   7          2.08          3.20         3.71 o                         
  -4   2   7          1.07          8.45         2.45 o                         
  -3   2   7         51.28         58.90         2.82 o                         
  -2   2   7        134.54        137.49         2.69 o                         
  -1   2   7        263.59        228.93         2.66 o                         
   0   2   7        137.32        169.95         2.58 o                         
   1   2   7       3051.56       3222.07        20.45 o                         
   2   2   7        273.26        265.12         4.61 o                         
   3   2   7         39.33         41.44         2.84 o                         
   4   2   7         64.28         69.69         4.25 o                         
   5   2   7         10.15          8.84         4.75 o                         
  -5   3   7          4.51         -5.30         5.73 o                         
  -4   3   7          4.21          4.80         3.67 o                         
  -3   3   7         82.01         80.00         3.97 o                         
  -2   3   7        335.51        339.08         4.70 o                         
  -1   3   7        400.71        394.52         4.09 o                         
   0   3   7        219.84        218.44         2.94 o                         
   1   3   7         22.62         17.52         1.21 o                         
   2   3   7          3.99          3.89         1.45 o                         
   3   3   7          4.62          4.28         2.33 o                         
   4   3   7         38.34         41.98         3.92 o                         
   5   3   7         32.47         23.21         5.34 o                         
  -5   4   7          8.55          6.55         6.07 o                         
  -4   4   7         11.72         19.47         4.24 o                         
  -3   4   7         52.91         58.99         3.86 o                         
  -2   4   7         19.04         19.21         1.93 o                         
  -1   4   7        281.37        267.94         3.22 o                         
   0   4   7        713.35        714.21         6.32 o                         
   1   4   7       1781.49       1885.66        13.99 o                         
   2   4   7        149.67        137.69         3.37 o                         
   3   4   7        106.11        112.84         4.06 o                         
   4   4   7         16.00         18.47         3.57 o                         
   5   4   7          1.07          0.64         4.83 o                         
  -4   5   7          9.57         11.32         4.06 o                         
  -3   5   7         57.52         57.32         3.66 o                         
  -2   5   7        145.38        147.67         3.82 o                         
  -1   5   7        237.37        208.30         3.09 o                         
   0   5   7        649.20        686.18         6.13 o                         
   1   5   7        205.89        206.14         3.45 o                         
   2   5   7        249.79        251.78         5.11 o                         
   3   5   7         22.56         26.15         3.09 o                         
   4   5   7         28.48         24.14         3.93 o                         
  -4   6   7         17.44         21.70         4.32 o                         
  -3   6   7         90.34         96.32         4.94 o                         
  -2   6   7        136.68        138.29         3.89 o                         
  -1   6   7          6.10          8.38         1.24 o                         
   0   6   7        758.21        738.92         7.30 o                         
   1   6   7        849.17        827.50         8.13 o                         
   2   6   7         92.73        105.60         5.09 o                         
   3   6   7        101.95        120.10         5.38 o                         
   4   6   7         48.07         39.85         4.58 o                         
  -4   7   7          1.57          6.20         5.56 o                         
  -3   7   7          0.67         -3.16         3.16 o                         
  -2   7   7         51.76         61.20         3.92 o                         
  -1   7   7         49.96         59.85         2.83 o                         
   0   7   7         51.90         62.46         2.87 o                         
   1   7   7        250.63        246.07         4.28 o                         
   2   7   7         19.57         20.04         2.57 o                         
   3   7   7         68.61         71.64         4.30 o                         
   4   7   7         39.50         33.68         6.01 o                         
  -4   8   7         30.91         29.67         9.10 o                         
  -3   8   7         69.75         73.61         4.22 o                         
  -2   8   7         60.99         64.66         5.17 o                         
  -1   8   7        475.43        471.24        10.41 o                         
   0   8   7        999.86        977.96        11.35 o                         
   1   8   7        595.38        601.86         7.27 o                         
   2   8   7        242.66        233.59         5.94 o                         
   3   8   7         96.85         90.95         5.20 o                         
  -3   9   7         20.44         29.56         6.51 o                         
  -2   9   7         82.88         93.80         8.27 o                         
  -1   9   7        159.38        175.20         4.82 o                         
   0   9   7        320.27        304.83         6.67 o                         
   1   9   7        103.22        102.80         7.01 o                         
   2   9   7         22.02         28.56         2.75 o                         
   3   9   7         15.19         19.25         5.77 o                         
  -2  10   7         31.75         30.07         5.36 o                         
  -1  10   7        164.84        155.32         4.92 o                         
   0  10   7        213.15        198.70         7.14 o                         
   1  10   7        194.24        175.57        10.35 o                         
   2  10   7         25.06         25.77         5.15 o                         
  -1  11   7         58.60         79.97         7.30 o                         
   0  11   7         77.81         71.85         6.82 o                         
   1  11   7         75.39         89.19         9.17 o                         
  -5   0   8         15.24         10.82         6.05 o                         
  -4   0   8         72.60         83.36         5.37 o                         
  -3   0   8        158.39        157.36         5.52 o                         
  -2   0   8        419.36        415.22         6.17 o                         
  -1   0   8       2290.33       2391.97        23.22 o                         
   0   0   8       7485.69       7239.71       137.65 o                         
   1   0   8         27.06         27.18         1.97 o                         
   2   0   8        376.36        406.57         6.53 o                         
   3   0   8        163.67        167.27         6.69 o                         
   4   0   8          0.96          3.64         4.50 o                         
   5   0   8          6.28          6.68         6.94 o                         
  -5   1   8         19.69         16.61         4.81 o                         
  -4   1   8         69.23         68.46         3.78 o                         
  -3   1   8        757.56        724.28         8.12 o                         
  -2   1   8       8020.17       7885.94        49.89 o                         
  -1   1   8       4537.38       4415.51        31.22 o                         
   1   1   8       7329.48       7225.78        50.25 o                         
   2   1   8       3223.72       3131.81        22.10 o                         
   3   1   8       1333.33       1350.20        15.27 o                         
   4   1   8        582.41        564.22         9.51 o                         
   5   1   8        146.77        125.02         7.45 o                         
  -5   2   8         39.34         37.02         4.35 o                         
  -4   2   8        116.81        132.97         4.18 o                         
  -3   2   8        545.82        541.60         6.52 o                         
  -2   2   8       2179.15       2186.37        16.41 o                         
  -1   2   8       1732.72       1699.31        13.12 o                         
   0   2   8       3499.53       3517.75        25.55 o                         
   1   2   8       3168.45       3271.53        20.83 o                         
   2   2   8        241.53        235.60         3.69 o                         
   3   2   8        205.50        218.67         4.73 o                         
   4   2   8        170.39        184.68         5.82 o                         
   5   2   8         44.60         43.41         7.24 o                         
  -5   3   8         16.94          7.34         5.85 o                         
  -4   3   8         85.22         82.57         5.33 o                         
  -3   3   8        570.91        562.41         8.81 o                         
  -2   3   8       2146.54       2188.60        16.94 o                         
  -1   3   8       1911.62       1846.87        12.83 o                         
   0   3   8       2187.50       2116.61        16.15 o                         
   1   3   8       2313.65       2256.25        15.53 o                         
   2   3   8       2665.76       2637.49        19.45 o                         
   3   3   8        957.32        973.17        11.20 o                         
   4   3   8        841.60        830.59        12.80 o                         
   5   3   8         98.47         94.98         6.96 o                         
  -5   4   8          3.66         -1.87         8.00 o                         
  -4   4   8         65.13         58.87         5.96 o                         
  -3   4   8         94.63        112.64         4.82 o                         
  -2   4   8        283.19        284.39         4.89 o                         
  -1   4   8       1500.23       1443.29        10.93 o                         
   0   4   8       1542.00       1571.13        13.00 o                         
   1   4   8       1327.33       1376.39        10.84 o                         
   2   4   8         28.28         30.66         2.13 o                         
   3   4   8        189.99        200.40         6.33 o                         
   4   4   8         13.91         15.45         3.79 o                         
  -4   5   8         11.82          9.37         4.16 o                         
  -3   5   8        150.57        148.92         5.24 o                         
  -2   5   8       1164.62       1181.76        12.12 o                         
  -1   5   8       3075.27       3027.30        20.62 o                         
   0   5   8       2369.16       2399.97        17.99 o                         
   1   5   8       2320.18       2345.09        16.80 o                         
   2   5   8       1892.49       1858.70        16.54 o                         
   3   5   8        342.04        333.62         7.19 o                         
   4   5   8        193.35        199.60         7.48 o                         
  -4   6   8         12.30         15.00         5.10 o                         
  -3   6   8        213.05        207.77         7.27 o                         
  -2   6   8        618.73        601.65         7.94 o                         
  -1   6   8        905.20        861.70         8.79 o                         
   0   6   8       1930.32       1858.43        14.22 o                         
   1   6   8       1215.11       1187.17        10.86 o                         
   2   6   8         37.36         41.42         2.79 o                         
   3   6   8         19.49         24.37         3.20 o                         
   4   6   8         13.99         12.45         4.90 o                         
  -4   7   8          4.89          5.56         5.54 o                         
  -3   7   8         32.81         35.37         3.80 o                         
  -2   7   8        156.15        171.32         4.48 o                         
  -1   7   8        379.41        386.54         6.09 o                         
   0   7   8       1306.25       1332.61        12.85 o                         
   1   7   8       1246.28       1218.45        11.34 o                         
   2   7   8        589.74        573.63         7.08 o                         
   3   7   8        506.63        482.74         9.27 o                         
   4   7   8         96.90         92.84         6.25 o                         
  -3   8   8        132.19        130.54         6.76 o                         
  -2   8   8        132.77        131.99         6.31 o                         
  -1   8   8        222.12        211.25         5.15 o                         
   0   8   8        701.50        654.21         8.77 o                         
   1   8   8         68.88         68.87         2.89 o                         
   2   8   8         59.36         57.68         5.39 o                         
   3   8   8         21.00         18.74         4.02 o                         
  -3   9   8          0.49         -0.99         5.60 o                         
  -2   9   8         27.40         33.25         5.30 o                         
  -1   9   8         56.52         72.51         4.08 o                         
   0   9   8         59.59         79.24         3.98 o                         
   1   9   8        134.63        136.03         4.66 o                         
   2   9   8        104.24        106.69         4.67 o                         
   3   9   8         73.58         78.89         5.54 o                         
  -2  10   8         27.55         27.94         5.28 o                         
  -1  10   8         23.94         29.33         3.64 o                         
   0  10   8        126.25        121.36         7.39 o                         
   1  10   8        100.64         96.68         7.81 o                         
   2  10   8         26.56         24.82         4.80 o                         
  -1  11   8         38.48         47.10         5.00 o                         
   0  11   8         62.77         66.82         6.27 o                         
   1  11   8         60.93         61.18         9.31 o                         
  -5   1   9          6.76          8.16         4.18 o                         
  -4   1   9         10.93          6.98         2.66 o                         
  -3   1   9        239.65        226.50         4.62 o                         
  -2   1   9        185.37        200.65         3.21 o                         
  -1   1   9        102.67        108.05         2.13 o                         
   0   1   9        375.13        376.94         3.78 o                         
   1   1   9        261.16        342.98         3.64 o                         
   2   1   9         18.27         28.84         1.85 o                         
   3   1   9          9.99         10.10         2.45 o                         
   4   1   9          7.48         11.25         3.49 o                         
   5   1   9          1.14         -0.58         4.84 o                         
  -5   2   9          0.13         -1.83         3.58 o                         
  -4   2   9          0.69          1.61         2.29 o                         
  -3   2   9         34.33         38.37         2.37 o                         
  -2   2   9        207.67        197.88         2.97 o                         
  -1   2   9         53.38         63.90         1.46 o                         
   0   2   9       1326.14       1343.57        11.51 o                         
   1   2   9       3195.80       3530.37        23.95 o                         
   2   2   9        142.84        156.38         3.16 o                         
   3   2   9         96.81         96.60         4.05 o                         
   4   2   9          2.19          5.95         3.61 o                         
   5   2   9          0.37         -2.62         4.79 o                         
  -5   3   9          1.99          4.15         6.42 o                         
  -4   3   9          0.21          4.44         3.63 o                         
  -3   3   9         14.38         15.26         3.02 o                         
  -2   3   9        490.75        494.82         6.00 o                         
  -1   3   9        539.07        539.21         5.11 o                         
   0   3   9          4.22          5.33         1.09 o                         
   1   3   9         13.33         31.23         1.49 o                         
   2   3   9        743.50        758.65         7.10 o                         
   3   3   9          1.28          2.16         2.50 o                         
   4   3   9          6.96         11.17         3.85 o                         
   5   3   9          5.86          4.23         4.81 o                         
  -5   4   9          0.01         -5.80         5.80 o                         
  -4   4   9          0.55          0.66         3.55 o                         
  -3   4   9          4.99          0.98         2.80 o                         
  -2   4   9         11.19         11.10         1.94 o                         
  -1   4   9          3.70          5.45         1.07 o                         
   0   4   9         55.17         57.16         2.07 o                         
   1   4   9        384.64        412.42         4.77 o                         
   2   4   9         18.19         16.35         1.96 o                         
   3   4   9         19.43         15.08         2.62 o                         
   4   4   9          5.75          3.63         3.82 o                         
  -4   5   9          9.98          8.48         4.26 o                         
  -3   5   9        116.14        126.92         5.10 o                         
  -2   5   9        378.76        376.59         5.76 o                         
  -1   5   9        574.06        574.90         5.55 o                         
   0   5   9        148.44        148.54         4.14 o                         
   1   5   9       1110.28       1115.56         9.15 o                         
   2   5   9        472.79        481.20         6.37 o                         
   3   5   9         73.85         77.48         5.06 o                         
   4   5   9         39.28         32.75         4.23 o                         
  -4   6   9          4.41         17.76         5.58 o                         
  -3   6   9         19.38         16.97         3.17 o                         
  -2   6   9         18.64         18.69         2.62 o                         
  -1   6   9        325.50        332.23         4.23 o                         
   0   6   9        198.14        219.23         4.39 o                         
   1   6   9        634.50        657.09         7.11 o                         
   2   6   9        467.55        438.53         6.00 o                         
   3   6   9         49.49         57.99         4.13 o                         
   4   6   9          3.75          6.91         4.51 o                         
  -4   7   9         26.98         27.15         6.03 o                         
  -3   7   9         81.92         84.55         4.50 o                         
  -2   7   9        295.95        285.89         7.18 o                         
  -1   7   9        333.02        341.87         6.20 o                         
   0   7   9          9.24         10.86         1.43 o                         
   1   7   9        318.37        306.82         5.03 o                         
   2   7   9        281.45        276.86         5.24 o                         
   3   7   9         57.59         66.78         4.21 o                         
   4   7   9         31.91         49.50         6.56 o                         
  -3   8   9          1.83          2.46         3.28 o                         
  -2   8   9          7.39         14.65         4.08 o                         
  -1   8   9         32.29         41.32         3.16 o                         
   0   8   9         11.42         18.73         2.50 o                         
   1   8   9        182.11        185.82         4.48 o                         
   2   8   9         31.33         43.30         3.23 o                         
   3   8   9          0.35          5.22         3.69 o                         
  -3   9   9         44.68         52.45         6.88 o                         
  -2   9   9        143.81        146.64         9.86 o                         
  -1   9   9        105.61        113.42         7.14 o                         
   0   9   9        281.03        283.12         6.51 o                         
   1   9   9        272.70        256.64         5.21 o                         
   2   9   9        203.97        212.85         7.51 o                         
   3   9   9         68.74         66.66         5.40 o                         
  -2  10   9          3.22          4.81         5.12 o                         
  -1  10   9          7.97         20.65         3.66 o                         
   0  10   9          9.71         16.46         3.36 o                         
   1  10   9          3.25          8.64         5.49 o                         
   2  10   9          9.83          5.47         4.33 o                         
  -1  11   9         32.32         38.12         4.55 o                         
   0  11   9         83.41         96.93         7.15 o                         
   1  11   9        132.96        117.93        11.75 o                         
  -5   0  10          0.13          0.05         6.00 o                         
  -4   0  10          5.77          1.54         3.80 o                         
  -3   0  10         32.73         37.45         3.44 o                         
  -2   0  10        295.73        274.06         5.05 o                         
  -1   0  10       2053.35       1985.32        19.16 o                         
   0   0  10        286.57        285.19         3.92 o                         
   1   0  10       1849.32       1791.95        17.75 o                         
   2   0  10        990.08        999.47        12.71 o                         
   3   0  10         67.12         57.67         4.89 o                         
   4   0  10         71.73         61.72         6.85 o                         
   5   0  10         57.03         63.74         9.35 o                         
  -5   1  10         17.65         24.96         4.63 o                         
  -4   1  10        112.75        130.98         4.73 o                         
  -3   1  10        316.76        337.20         5.29 o                         
  -2   1  10       1392.40       1386.49        10.97 o                         
  -1   1  10       4358.59       4410.67        30.28 o                         
   0   1  10       3090.50       3121.10        22.66 o                         
   1   1  10       8766.45       9009.50        64.92 o                         
   2   1  10       2545.95       2606.83        18.27 o                         
   3   1  10       1023.86       1022.28        12.68 o                         
   4   1  10         24.59         23.65         4.04 o                         
   5   1  10         23.00         22.66         5.95 o                         
  -5   2  10          0.13          0.25         5.61 o                         
  -4   2  10         16.89         10.45         2.44 o                         
  -3   2  10         68.26         78.62         3.30 o                         
  -2   2  10         73.63        102.93         2.37 o                         
  -1   2  10       1022.67       1002.25         8.35 o                         
   0   2  10       3318.84       3345.72        25.71 o                         
   1   2  10       1087.79       1027.06         8.30 o                         
   2   2  10       1547.09       1528.17        15.98 o                         
   3   2  10        594.79        553.63         7.91 o                         
   4   2  10         21.53         19.67         3.69 o                         
   5   2  10         18.17         20.04         5.69 o                         
  -5   3  10         15.23         16.28         5.88 o                         
  -4   3  10        127.38        116.62         5.42 o                         
  -3   3  10        515.76        516.73         8.49 o                         
  -2   3  10       1059.36       1027.43         8.60 o                         
  -1   3  10       2901.74       2897.07        20.95 o                         
   0   3  10       2206.94       2062.42        15.92 o                         
   1   3  10       3469.41       3314.73        22.12 o                         
   2   3  10       1816.80       1872.88        15.08 o                         
   3   3  10        274.12        286.76         5.91 o                         
   4   3  10         80.49         89.26         5.53 o                         
   5   3  10         25.48         28.30         6.18 o                         
  -5   4  10          0.58          2.70         5.76 o                         
  -4   4  10          0.60         -3.52         3.52 o                         
  -3   4  10          0.47         -0.24         2.73 o                         
  -2   4  10        149.91        139.35         3.71 o                         
  -1   4  10        242.42        252.94         3.60 o                         
   0   4  10       1614.74       1650.44        13.12 o                         
   1   4  10       1032.80       1058.61         8.58 o                         
   2   4  10        762.72        759.35         7.90 o                         
   3   4  10        209.03        206.80         5.25 o                         
   4   4  10         39.64         37.03         4.59 o                         
  -4   5  10         60.53         61.61         7.13 o                         
  -3   5  10        183.83        189.13         6.27 o                         
  -2   5  10        655.22        625.28         7.99 o                         
  -1   5  10       1812.53       1816.45        14.89 o                         
   0   5  10       1634.08       1578.48        13.04 o                         
   1   5  10       2431.58       2367.36        16.89 o                         
   2   5  10       2446.34       2398.81        19.04 o                         
   3   5  10        295.20        294.80         7.03 o                         
   4   5  10         80.79         77.93         5.63 o                         
  -4   6  10         12.86          5.69         5.27 o                         
  -3   6  10         30.35         28.32         3.73 o                         
  -2   6  10         19.33         23.50         2.34 o                         
  -1   6  10        182.22        185.56         4.06 o                         
   0   6  10        342.69        358.35         5.79 o                         
   1   6  10         12.76         18.16         1.95 o                         
   2   6  10         16.19         18.00         2.37 o                         
   3   6  10         63.86         67.40         4.50 o                         
   4   6  10         14.52         24.54         5.60 o                         
  -4   7  10         25.90         31.34         6.15 o                         
  -3   7  10        105.79        103.21         6.01 o                         
  -2   7  10        279.95        276.64         7.73 o                         
  -1   7  10        113.21        116.35         3.82 o                         
   0   7  10        242.86        229.57         4.03 o                         
   1   7  10        750.10        710.31         9.76 o                         
   2   7  10        306.35        308.19         6.31 o                         
   3   7  10        149.16        151.21         7.65 o                         
   4   7  10         69.39         62.48         6.13 o                         
  -3   8  10          2.49          6.28         3.97 o                         
  -2   8  10          0.92          3.02         3.44 o                         
  -1   8  10         32.83         50.50         3.56 o                         
   0   8  10         29.18         43.11         3.44 o                         
   1   8  10        178.73        193.69         4.34 o                         
   2   8  10         77.70         86.39         4.66 o                         
   3   8  10         49.54         54.38         4.94 o                         
  -3   9  10         56.94         52.43         7.77 o                         
  -2   9  10        292.77        295.45        10.23 o                         
  -1   9  10        387.08        357.21         7.60 o                         
   0   9  10        255.36        249.36         6.65 o                         
   1   9  10        392.18        374.34         7.00 o                         
   2   9  10        194.96        185.61        10.20 o                         
   3   9  10         72.91         82.29         6.30 o                         
  -2  10  10          0.07          4.62         5.09 o                         
  -1  10  10         18.73         31.16         4.42 o                         
   0  10  10         29.24         35.02         5.52 o                         
   1  10  10         11.02         17.60         3.32 o                         
   2  10  10         18.51         22.28         3.85 o                         
  -1  11  10         58.32         44.00         5.73 o                         
   0  11  10         99.79         85.60         7.02 o                         
   1  11  10         71.50         80.53         8.42 o                         
  -5   1  11          0.61          3.05         5.69 o                         
  -4   1  11          1.88          1.48         2.50 o                         
  -3   1  11         73.47         72.14         3.01 o                         
  -2   1  11        419.66        389.91         4.40 o                         
  -1   1  11         33.12         32.75         1.41 o                         
   0   1  11       2838.38       3047.37        21.52 o                         
   1   1  11        627.98        714.77         6.47 o                         
   2   1  11          1.14          3.27         1.50 o                         
   3   1  11         45.01         51.23         3.74 o                         
   4   1  11         17.57         15.67         3.66 o                         
   5   1  11          5.73          3.37         4.99 o                         
  -5   2  11          0.41          2.18         5.91 o                         
  -4   2  11         18.76         21.97         2.74 o                         
  -3   2  11         53.65         53.49         3.06 o                         
  -2   2  11          9.76         17.06         1.66 o                         
  -1   2  11         18.41         24.05         1.39 o                         
   0   2  11         88.78         92.20         2.47 o                         
   1   2  11         88.08         70.25         1.96 o                         
   2   2  11         73.40         84.27         2.98 o                         
   3   2  11        394.12        400.37         7.42 o                         
   4   2  11         62.01         69.61         4.78 o                         
   5   2  11          0.43         -3.98         5.50 o                         
  -5   3  11          0.04         -5.84         5.84 o                         
  -4   3  11          0.70          7.88         3.61 o                         
  -3   3  11         72.98         68.27         3.89 o                         
  -2   3  11          2.43          5.85         1.41 o                         
  -1   3  11          1.83          5.02         1.25 o                         
   0   3  11       1231.58       1309.83        12.27 o                         
   1   3  11         47.31         67.29         3.09 o                         
   2   3  11         63.93         66.43         3.20 o                         
   3   3  11          0.06          0.46         2.73 o                         
   4   3  11         41.97         41.76         4.62 o                         
  -4   4  11         12.46          7.61         3.91 o                         
  -3   4  11         32.41         37.78         3.81 o                         
  -2   4  11        263.91        267.33         5.20 o                         
  -1   4  11       1087.86       1084.15        10.19 o                         
   0   4  11       1388.87       1422.50        11.71 o                         
   1   4  11         21.21         18.13         2.24 o                         
   2   4  11        191.40        198.88         4.80 o                         
   3   4  11         69.75         73.16         4.66 o                         
   4   4  11         13.91         13.11         3.98 o                         
  -4   5  11          1.60          3.82         3.88 o                         
  -3   5  11          9.74         18.20         3.48 o                         
  -2   5  11          2.80          7.32         2.10 o                         
  -1   5  11         67.56         76.04         3.10 o                         
   0   5  11        289.16        287.54         4.05 o                         
   1   5  11        472.65        450.07         5.75 o                         
   2   5  11         15.94         14.23         2.32 o                         
   3   5  11          0.29         -1.19         2.78 o                         
   4   5  11         17.88         17.98         4.68 o                         
  -4   6  11         10.51         10.54         5.51 o                         
  -3   6  11         31.82         40.59         4.13 o                         
  -2   6  11          3.78          9.34         2.65 o                         
  -1   6  11        443.85        443.37         5.67 o                         
   0   6  11        934.35        913.97         9.15 o                         
   1   6  11          6.30          6.27         2.08 o                         
   2   6  11        449.44        432.86         8.05 o                         
   3   6  11        181.38        163.97        10.30 o                         
   4   6  11         59.49         66.77         5.78 o                         
  -4   7  11         13.32         14.98         6.11 o                         
  -3   7  11          3.95          8.96         3.59 o                         
  -2   7  11         19.95         19.42         2.55 o                         
  -1   7  11        293.44        286.18         4.50 o                         
   0   7  11        102.05        109.54         3.72 o                         
   1   7  11        193.37        191.43         4.61 o                         
   2   7  11         58.69         67.27         3.88 o                         
   3   7  11          0.11         -0.13         3.67 o                         
   4   7  11          0.31          3.99         4.63 o                         
  -3   8  11         25.64         41.52         4.78 o                         
  -2   8  11        167.91        173.08         9.70 o                         
  -1   8  11        419.67        426.15         8.46 o                         
   0   8  11        382.42        403.55         8.85 o                         
   1   8  11        202.17        216.23         5.01 o                         
   2   8  11        230.64        236.64         6.60 o                         
   3   8  11         61.60         84.27         6.10 o                         
  -3   9  11          0.24         -5.52         5.83 o                         
  -2   9  11         13.50          8.29         5.07 o                         
  -1   9  11          6.83         11.02         3.16 o                         
   0   9  11         91.15         92.01         4.55 o                         
   1   9  11         55.23         46.69         2.96 o                         
   2   9  11         19.07         25.91         4.15 o                         
   3   9  11          4.91         13.06         4.58 o                         
  -2  10  11        105.83        105.23         7.64 o                         
  -1  10  11        263.60        275.02         9.00 o                         
   0  10  11        238.20        248.35         8.66 o                         
   1  10  11         88.41         88.30         5.43 o                         
   2  10  11         11.25          3.81         4.03 o                         
  -1  11  11         10.97         15.84         4.54 o                         
   0  11  11          3.54          8.80         5.07 o                         
   1  11  11          0.35          5.39         6.00 o                         
  -5   0  12          5.71         10.76         9.72 o                         
  -4   0  12         68.42         60.74         4.80 o                         
  -3   0  12        649.15        623.90        10.76 o                         
  -2   0  12       2030.66       1907.07        22.56 o                         
  -1   0  12       6944.78       6697.48        60.08 o                         
   0   0  12       5362.87       5196.51        46.74 o                         
   1   0  12       5703.33       5602.57        47.89 o                         
   2   0  12       3231.57       3177.88        33.69 o                         
   3   0  12       1244.80       1252.11        19.97 o                         
   4   0  12        540.47        522.90        13.42 o                         
   5   0  12         31.57         27.50         9.24 o                         
  -5   1  12          3.35          7.44         4.81 o                         
  -4   1  12          0.39         -1.77         2.72 o                         
  -3   1  12         43.10         27.08         2.51 o                         
  -2   1  12         31.80         52.19         2.03 o                         
  -1   1  12        265.16        276.28         3.07 o                         
   0   1  12         16.02         23.48         1.34 o                         
   1   1  12         11.49          5.91         1.10 o                         
   2   1  12         22.26         15.04         1.68 o                         
   3   1  12        178.00        154.98         4.84 o                         
   4   1  12         19.02         15.78         3.57 o                         
   5   1  12          5.22          0.69         5.56 o                         
  -5   2  12         20.93         24.37         6.94 o                         
  -4   2  12        230.06        209.91         5.08 o                         
  -3   2  12       1203.66       1174.40        12.07 o                         
  -2   2  12        974.75        917.71         9.61 o                         
  -1   2  12       3809.49       3667.56        28.02 o                         
   0   2  12       5820.34       5728.18        43.86 o                         
   1   2  12       2448.65       2261.22        17.06 o                         
   2   2  12       2401.27       2321.44        21.88 o                         
   3   2  12       2884.94       2871.82        26.90 o                         
   4   2  12        740.58        730.81        12.44 o                         
   5   2  12         63.29         49.20         9.76 o                         
  -5   3  12          0.87         -3.75         6.54 o                         
  -4   3  12          3.25         12.42         3.74 o                         
  -3   3  12          1.57          3.33         2.84 o                         
  -2   3  12         53.26         60.28         2.31 o                         
  -1   3  12        112.35        118.18         2.57 o                         
   0   3  12        139.35        146.92         3.37 o                         
   1   3  12         85.47         96.59         2.83 o                         
   2   3  12          2.74          5.93         1.92 o                         
   3   3  12        188.12        182.45         5.56 o                         
   4   3  12          7.74          5.51         3.77 o                         
  -4   4  12         34.11         25.44         4.41 o                         
  -3   4  12        305.65        318.09         9.98 o                         
  -2   4  12        947.15        905.89         9.19 o                         
  -1   4  12       1951.25       1893.11        14.41 o                         
   0   4  12       1858.62       1862.02        15.66 o                         
   1   4  12       1712.71       1603.97        13.22 o                         
   2   4  12       1410.73       1365.21        13.66 o                         
   3   4  12        958.56        963.02        15.31 o                         
   4   4  12        157.02        144.30         6.56 o                         
  -4   5  12         13.01         18.64         5.02 o                         
  -3   5  12          0.96          4.78         2.98 o                         
  -2   5  12          8.96         12.15         2.30 o                         
  -1   5  12        199.26        185.02         3.63 o                         
   0   5  12        112.64        106.17         4.31 o                         
   1   5  12        144.66        159.96         3.78 o                         
   2   5  12         10.26          9.68         2.47 o                         
   3   5  12          9.26          7.88         3.28 o                         
   4   5  12          8.32          9.45         4.53 o                         
  -4   6  12         26.73         26.58         6.28 o                         
  -3   6  12        192.58        181.79         7.02 o                         
  -2   6  12        622.90        580.80         8.22 o                         
  -1   6  12       2148.26       2084.14        18.06 o                         
   0   6  12       2831.47       2782.05        22.12 o                         
   1   6  12       1301.15       1266.26        14.60 o                         
   2   6  12        777.06        736.52        11.28 o                         
   3   6  12        441.93        434.33        11.28 o                         
   4   6  12         45.67         47.95         5.73 o                         
  -4   7  12         15.66         10.99         5.78 o                         
  -3   7  12         42.46         41.39         4.20 o                         
  -2   7  12         69.67         66.54         3.93 o                         
  -1   7  12         80.23         70.46         3.29 o                         
   0   7  12          4.59          1.18         1.87 o                         
   1   7  12         24.80         37.96         2.95 o                         
   2   7  12         89.11        101.85         5.72 o                         
   3   7  12         15.09         12.73         3.55 o                         
  -3   8  12         28.18         32.46         5.04 o                         
  -2   8  12        141.43        148.62         5.72 o                         
  -1   8  12        379.53        363.48         7.76 o                         
   0   8  12        285.29        278.48         5.74 o                         
   1   8  12        302.39        294.36         6.37 o                         
   2   8  12        360.01        336.00         9.09 o                         
   3   8  12         75.35         80.08         5.74 o                         
  -3   9  12          8.78         10.67         6.31 o                         
  -2   9  12         16.48          9.31         5.03 o                         
  -1   9  12        126.16        113.14         5.46 o                         
   0   9  12         22.92         18.79         3.61 o                         
   1   9  12         12.06          3.61         2.38 o                         
   2   9  12         14.57         10.14         4.43 o                         
   3   9  12         14.32         12.06         7.51 o                         
  -2  10  12         16.76         25.86         5.82 o                         
  -1  10  12         76.97         92.93        10.67 o                         
   0  10  12        135.07        130.93         5.81 o                         
   1  10  12         64.82         70.79         5.31 o                         
   2  10  12         54.92         49.16         4.72 o                         
  -1  11  12          7.91          5.05         5.10 o                         
   0  11  12         11.92         13.09         5.06 o                         
  -5   1  13          1.36          5.12         4.94 o                         
  -4   1  13         14.52          7.68         2.88 o                         
  -3   1  13         27.25         24.31         2.45 o                         
  -2   1  13          8.52         12.65         1.52 o                         
  -1   1  13        749.58        748.24         6.43 o                         
   0   1  13        300.49        299.37         3.70 o                         
   1   1  13          4.47          3.65         1.02 o                         
   2   1  13        185.58        183.14         4.21 o                         
   3   1  13          0.20          1.30         2.59 o                         
   4   1  13          0.30          3.87         3.44 o                         
  -5   2  13          0.27         -2.52         7.25 o                         
  -4   2  13         28.71         27.71         2.88 o                         
  -3   2  13         15.12         25.37         2.67 o                         
  -2   2  13          3.46          7.45         1.57 o                         
  -1   2  13         57.98         63.74         2.36 o                         
   0   2  13       1737.63       1914.74        15.44 o                         
   1   2  13         15.30         17.01         1.67 o                         
   2   2  13        251.13        232.93         4.70 o                         
   3   2  13          3.50          3.64         2.75 o                         
   4   2  13         13.82         12.59         4.02 o                         
  -5   3  13          0.54          5.93         7.00 o                         
  -4   3  13          0.13          1.20         3.66 o                         
  -3   3  13        140.41        134.43         4.83 o                         
  -2   3  13         81.22         76.10         3.00 o                         
  -1   3  13         44.63         51.02         3.03 o                         
   0   3  13        492.74        510.42         6.54 o                         
   1   3  13        552.16        559.47         6.27 o                         
   2   3  13          2.98          6.86         2.31 o                         
   3   3  13         40.30         42.66         3.41 o                         
   4   3  13         43.60         38.49         4.59 o                         
  -4   4  13          2.36          3.74         3.91 o                         
  -3   4  13         26.83         33.73         3.43 o                         
  -2   4  13        102.29        106.75         2.96 o                         
  -1   4  13         50.76         61.60         3.39 o                         
   0   4  13         35.28         41.84         2.04 o                         
   1   4  13        703.48        737.83         7.76 o                         
   2   4  13        250.60        233.09         5.23 o                         
   3   4  13         96.78        105.17         5.20 o                         
   4   4  13          3.73          4.50         4.00 o                         
  -4   5  13         22.47         22.71         5.00 o                         
  -3   5  13         41.49         38.02         4.49 o                         
  -2   5  13        162.12        164.52         3.90 o                         
  -1   5  13         24.58         32.29         2.14 o                         
   0   5  13        846.93        886.85         8.97 o                         
   1   5  13        375.10        371.38         5.68 o                         
   2   5  13         51.38         63.60         4.48 o                         
   3   5  13         85.02         88.05         4.85 o                         
   4   5  13          5.56          5.36         4.66 o                         
  -4   6  13          6.09         13.97         5.96 o                         
  -3   6  13         72.29         82.15         5.78 o                         
  -2   6  13          2.38          4.16         2.68 o                         
  -1   6  13         63.65         70.15         2.99 o                         
   0   6  13         20.00         28.98         2.60 o                         
   1   6  13         26.14         31.25         2.61 o                         
   2   6  13         19.83         25.30         3.04 o                         
   3   6  13         46.25         52.83         4.50 o                         
   4   6  13          2.50         15.21         5.02 o                         
  -4   7  13          5.94          3.46         5.57 o                         
  -3   7  13         25.42         19.53         4.02 o                         
  -2   7  13        129.48        144.97         5.20 o                         
  -1   7  13          6.18         10.28         2.18 o                         
   0   7  13        666.97        687.10         8.48 o                         
   1   7  13        610.24        628.83         8.48 o                         
   2   7  13         89.16        112.97         6.01 o                         
   3   7  13         71.79         72.56         5.39 o                         
  -3   8  13         32.22         40.51         5.29 o                         
  -2   8  13         63.36         70.54         3.90 o                         
  -1   8  13         71.54         74.01         5.16 o                         
   0   8  13         44.88         46.62         3.21 o                         
   1   8  13         87.56         89.44         5.78 o                         
   2   8  13         79.82         90.67         5.42 o                         
   3   8  13         41.39         46.53         5.33 o                         
  -3   9  13         17.64         17.10         6.53 o                         
  -2   9  13         20.89         20.71         5.43 o                         
  -1   9  13         99.98        120.10         5.95 o                         
   0   9  13        181.42        197.33         6.55 o                         
   1   9  13        162.49        179.73         5.15 o                         
   2   9  13        137.13        159.34         8.60 o                         
  -2  10  13          3.21          0.76         5.38 o                         
  -1  10  13         55.40         57.38         5.23 o                         
   0  10  13         88.69         92.09         5.75 o                         
   1  10  13        117.46        114.01         6.14 o                         
   2  10  13         12.98         12.37         5.62 o                         
   0  11  13         35.42         39.22         6.10 o                         
  -5   0  14          5.46         12.73         9.41 o                         
  -4   0  14         55.50         51.46         6.64 o                         
  -3   0  14         30.89         44.41         4.54 o                         
  -2   0  14        281.08        311.02         6.60 o                         
  -1   0  14        279.15        286.06         4.82 o                         
   0   0  14        987.18       1022.72        11.06 o                         
   1   0  14        901.87        896.00        12.71 o                         
   2   0  14       1819.31       1830.13        28.04 o                         
   3   0  14         32.18         40.04         5.11 o                         
   4   0  14          3.10          8.24         5.42 o                         
  -5   1  14          1.34          4.18         5.33 o                         
  -4   1  14          0.74          2.57         2.88 o                         
  -3   1  14        131.83        111.73         3.69 o                         
  -2   1  14        902.74        882.85         8.90 o                         
  -1   1  14       1395.40       1310.31        10.71 o                         
   0   1  14       3509.19       3467.26        23.98 o                         
   1   1  14       3277.09       3307.03        22.16 o                         
   2   1  14        987.17        981.74        11.06 o                         
   3   1  14         71.02         96.08         5.89 o                         
   4   1  14        223.56        219.31         7.11 o                         
  -5   2  14          3.89         -4.10         7.84 o                         
  -4   2  14        103.14         98.26         6.30 o                         
  -3   2  14        437.87        436.15         8.38 o                         
  -2   2  14        424.44        455.40         5.53 o                         
  -1   2  14        228.34        237.59         3.62 o                         
   0   2  14       2254.52       2262.72        19.63 o                         
   1   2  14        487.69        500.74         5.64 o                         
   2   2  14        272.62        287.95         5.47 o                         
   3   2  14        170.40        178.69         5.77 o                         
   4   2  14         41.05         45.97         4.56 o                         
  -4   3  14          1.90          0.42         3.55 o                         
  -3   3  14         25.86         22.00         2.53 o                         
  -2   3  14        324.97        311.57         4.70 o                         
  -1   3  14        776.98        731.49         7.54 o                         
   0   3  14       2608.06       2484.97        21.56 o                         
   1   3  14       2759.79       2705.81        21.81 o                         
   2   3  14       1046.29       1002.82        11.46 o                         
   3   3  14        260.29        271.49         6.90 o                         
   4   3  14        229.85        245.87         7.85 o                         
  -4   4  14         20.78         20.69         4.73 o                         
  -3   4  14         99.68        107.97         5.54 o                         
  -2   4  14        350.11        346.45         5.17 o                         
  -1   4  14        357.25        346.40         4.82 o                         
   0   4  14        740.79        713.07         7.44 o                         
   1   4  14        915.34        910.98        12.16 o                         
   2   4  14        247.84        230.39         6.48 o                         
   3   4  14         55.05         60.37         4.04 o                         
   4   4  14          0.60          5.85         4.26 o                         
  -4   5  14          5.78          2.76         4.83 o                         
  -3   5  14         71.47         69.40         4.40 o                         
  -2   5  14        355.49        353.84         5.36 o                         
  -1   5  14        530.79        520.77         6.71 o                         
   0   5  14       1066.93       1092.28        10.04 o                         
   1   5  14       1451.41       1447.74        14.88 o                         
   2   5  14        456.19        489.25         9.44 o                         
   3   5  14        153.23        158.51         5.77 o                         
   4   5  14        170.52        168.18         8.38 o                         
  -4   6  14          4.84         14.38         5.47 o                         
  -3   6  14         59.11         50.36         5.03 o                         
  -2   6  14         43.80         45.82         3.20 o                         
  -1   6  14         92.65         94.43         3.47 o                         
   0   6  14        929.90        894.34        10.17 o                         
   1   6  14        974.02        949.00        10.34 o                         
   2   6  14        211.35        181.33         6.51 o                         
   3   6  14        184.76        174.73         6.70 o                         
   4   6  14         24.18         21.68         5.42 o                         
  -3   7  14          5.51          4.39         4.41 o                         
  -2   7  14          3.17          9.72         3.27 o                         
  -1   7  14         63.41         71.82         3.19 o                         
   0   7  14        164.60        178.75         4.48 o                         
   1   7  14        147.48        166.17         5.50 o                         
   2   7  14        222.04        219.25         7.06 o                         
   3   7  14        200.01        198.86         7.83 o                         
  -3   8  14         48.60         48.78         6.26 o                         
  -2   8  14         88.80         81.89         4.33 o                         
  -1   8  14        121.68        114.51         7.71 o                         
   0   8  14        208.41        182.77         5.04 o                         
   1   8  14        163.06        148.30         7.39 o                         
   2   8  14         62.74         57.99         4.74 o                         
   3   8  14         16.61         20.06         5.06 o                         
  -2   9  14         45.05         51.39         6.24 o                         
  -1   9  14         54.68         64.82         5.05 o                         
   0   9  14        175.48        184.20         9.83 o                         
   1   9  14        247.90        270.38         6.45 o                         
   2   9  14        161.83        167.32         7.49 o                         
  -2  10  14         25.36         29.66         6.45 o                         
  -1  10  14         55.90         53.82         5.16 o                         
   0  10  14        148.30        121.01         7.45 o                         
   1  10  14         61.40         61.38         5.30 o                         
  -5   1  15          2.15          5.67         6.04 o                         
  -4   1  15          8.21         11.17         2.93 o                         
  -3   1  15         25.68         26.28         2.96 o                         
  -2   1  15         20.39         20.30         2.05 o                         
  -1   1  15        385.42        386.92         5.69 o                         
   0   1  15        279.91        290.97         4.83 o                         
   1   1  15          0.69          2.50         1.68 o                         
   2   1  15        603.23        587.81         8.07 o                         
   3   1  15        131.18        133.14         5.31 o                         
   4   1  15         25.65         23.79         4.09 o                         
  -4   2  15          9.51          4.53         2.64 o                         
  -3   2  15         34.20         34.05         3.32 o                         
  -2   2  15          2.21          1.59         1.66 o                         
  -1   2  15        467.36        481.36         6.05 o                         
   0   2  15         25.82         34.72         2.07 o                         
   1   2  15          6.64          3.17         1.46 o                         
   2   2  15        146.58        125.06         4.14 o                         
   3   2  15         92.40         91.22         4.42 o                         
   4   2  15          2.25          2.87         4.39 o                         
  -4   3  15         18.83         10.85         4.09 o                         
  -3   3  15          6.21          8.44         2.14 o                         
  -2   3  15         78.65         85.01         3.19 o                         
  -1   3  15        477.04        475.10         5.65 o                         
   0   3  15         78.24         88.77         4.18 o                         
   1   3  15        211.66        221.75         4.37 o                         
   2   3  15        163.48        166.86         4.84 o                         
   3   3  15         18.50         16.03         3.23 o                         
   4   3  15          2.82          9.63         4.22 o                         
  -4   4  15          1.25          5.54         4.53 o                         
  -3   4  15          8.73          8.44         3.17 o                         
  -2   4  15         79.51         81.23         3.16 o                         
  -1   4  15          7.16          9.70         1.76 o                         
   0   4  15          4.41          6.66         1.50 o                         
   1   4  15         72.36         82.41         4.33 o                         
   2   4  15         38.31         43.20         2.92 o                         
   3   4  15          9.76          8.45         3.09 o                         
   4   4  15          3.33          6.70         4.52 o                         
  -4   5  15          6.05          9.77         5.42 o                         
  -3   5  15         16.67         22.53         4.05 o                         
  -2   5  15        311.30        313.13         5.44 o                         
  -1   5  15        940.51        945.22        10.10 o                         
   0   5  15        303.35        312.23         5.03 o                         
   1   5  15        390.44        390.43         7.26 o                         
   2   5  15         48.00         57.02         4.03 o                         
   3   5  15        131.08        139.91         7.04 o                         
   4   5  15          7.33          4.17         4.76 o                         
  -4   6  15          0.48          2.72         5.75 o                         
  -3   6  15         18.86         12.37         4.27 o                         
  -2   6  15          0.79         -0.48         1.89 o                         
  -1   6  15         26.01         26.13         2.49 o                         
   0   6  15        232.67        221.41         4.62 o                         
   1   6  15        117.24        117.51         4.18 o                         
   2   6  15        125.58        125.24         5.44 o                         
   3   6  15         14.92         14.59         3.86 o                         
   4   6  15          4.43         15.76         5.72 o                         
  -3   7  15         14.89         18.93         4.86 o                         
  -2   7  15        211.03        219.75         6.31 o                         
  -1   7  15        204.04        223.13         4.88 o                         
   0   7  15        136.22        151.15         4.57 o                         
   1   7  15        572.26        569.85         8.67 o                         
   2   7  15         83.59         88.77         5.32 o                         
   3   7  15        110.47        121.38         6.47 o                         
  -3   8  15          6.01          9.95         4.50 o                         
  -2   8  15          6.95          8.30         3.68 o                         
  -1   8  15          0.60          3.13         2.16 o                         
   0   8  15          9.16          4.94         2.63 o                         
   1   8  15          1.15          0.51         2.90 o                         
   2   8  15          1.69          4.19         3.69 o                         
   3   8  15         24.84         33.24         5.43 o                         
  -2   9  15         69.49         79.05         6.93 o                         
  -1   9  15        187.35        185.38         8.51 o                         
   0   9  15        165.71        170.72         6.73 o                         
   1   9  15         95.34        101.06         4.94 o                         
   2   9  15         79.92         88.06         5.61 o                         
  -1  10  15         15.00         14.70         4.53 o                         
   0  10  15          4.80         13.52         4.20 o                         
   1  10  15          8.74         17.90         4.47 o                         
  -4   0  16         11.22          1.76         4.35 o                         
  -3   0  16         26.59         18.58         3.52 o                         
  -2   0  16         63.90         54.97         6.20 o                         
  -1   0  16         95.29         87.32         3.98 o                         
   0   0  16        891.07        859.74        12.57 o                         
   1   0  16        815.42        777.40         9.62 o                         
   2   0  16       1760.64       1746.14        22.37 o                         
   3   0  16        518.87        508.25        12.07 o                         
   4   0  16         72.63         75.70         8.08 o                         
  -4   1  16         26.73         38.32         4.20 o                         
  -3   1  16        176.70        183.51         5.04 o                         
  -2   1  16       1142.30       1126.42        11.84 o                         
  -1   1  16       2401.08       2359.42        17.88 o                         
   0   1  16       2108.83       2092.41        15.67 o                         
   1   1  16       2399.54       2299.40        23.81 o                         
   2   1  16       1502.36       1426.73        14.89 o                         
   3   1  16        857.28        884.15        11.69 o                         
   4   1  16         97.58        105.43         6.55 o                         
  -4   2  16         57.29         46.33         3.95 o                         
  -3   2  16          1.39         -1.09         2.95 o                         
  -2   2  16        106.60        100.67         3.18 o                         
  -1   2  16        408.08        394.51         5.43 o                         
   0   2  16        123.00        113.38         2.78 o                         
   1   2  16        534.92        551.16         7.37 o                         
   2   2  16       2801.42       2685.33        24.70 o                         
   3   2  16        562.79        528.08         9.29 o                         
   4   2  16         71.15         74.32         5.54 o                         
  -4   3  16         59.13         69.43         5.43 o                         
  -3   3  16        123.78        132.61         4.08 o                         
  -2   3  16        651.05        649.74         8.33 o                         
  -1   3  16        781.99        765.75         8.38 o                         
   0   3  16        532.77        479.17         6.82 o                         
   1   3  16        894.20        869.00        11.95 o                         
   2   3  16        968.86        896.53        12.10 o                         
   3   3  16        657.45        643.29        11.21 o                         
   4   3  16        156.96        159.47         9.90 o                         
  -4   4  16          6.00         -1.05         4.99 o                         
  -3   4  16         12.41          3.25         2.86 o                         
  -2   4  16         29.79         31.14         2.60 o                         
  -1   4  16         22.63         28.04         2.50 o                         
   0   4  16        223.41        226.70         5.21 o                         
   1   4  16        215.19        251.15         5.24 o                         
   2   4  16        377.60        366.36         7.32 o                         
   3   4  16        126.51        118.01         5.35 o                         
   4   4  16         48.54         50.94         6.27 o                         
  -4   5  16         14.24         17.28         5.62 o                         
  -3   5  16         93.22         88.42         5.46 o                         
  -2   5  16        780.51        756.96         8.99 o                         
  -1   5  16       1015.20        975.34        10.43 o                         
   0   5  16        744.05        676.16        10.50 o                         
   1   5  16       1212.21       1125.13        14.54 o                         
   2   5  16        788.01        760.54        11.14 o                         
   3   5  16        141.85        149.08         9.54 o                         
   4   5  16         77.06         85.45         7.31 o                         
  -4   6  16          1.37          4.62         5.85 o                         
  -3   6  16          5.36          0.74         4.22 o                         
  -2   6  16         56.64         56.22         3.53 o                         
  -1   6  16        196.49        208.35         4.63 o                         
   0   6  16        253.24        269.14         5.48 o                         
   1   6  16        201.38        202.76         5.33 o                         
   2   6  16        276.91        277.57         7.46 o                         
   3   6  16         45.31         42.51         4.96 o                         
  -3   7  16         76.01         83.29         6.52 o                         
  -2   7  16        212.87        193.21         8.57 o                         
  -1   7  16        360.72        347.99         6.39 o                         
   0   7  16        199.14        178.80         6.08 o                         
   1   7  16        208.26        184.84         5.41 o                         
   2   7  16        159.45        162.58         6.40 o                         
   3   7  16         56.17         56.30         5.14 o                         
  -3   8  16          0.10          5.18         4.41 o                         
  -2   8  16          2.20          9.24         3.01 o                         
  -1   8  16          0.07          5.11         2.41 o                         
   0   8  16         24.58         32.80         3.13 o                         
   1   8  16         29.90         31.06         3.56 o                         
   2   8  16          4.44          5.55         3.43 o                         
   3   8  16         22.18         30.89         5.40 o                         
  -2   9  16         95.60        103.14         7.56 o                         
  -1   9  16         82.46         75.23         5.42 o                         
   0   9  16         64.17         57.14         3.75 o                         
   1   9  16        212.95        187.64         6.77 o                         
   2   9  16         94.44         87.26         5.67 o                         
  -1  10  16          1.34          2.30         5.01 o                         
   0  10  16          3.93          2.62         4.12 o                         
   1  10  16          4.49          5.85         4.32 o                         
  -4   1  17          0.40         -2.83         2.83 o                         
  -3   1  17          7.74         11.99         2.54 o                         
  -2   1  17         90.88         86.02         2.99 o                         
  -1   1  17        180.89        170.20         3.65 o                         
   0   1  17          0.29          0.32         1.37 o                         
   1   1  17        619.40        594.65         8.05 o                         
   2   1  17          0.00         -0.96         2.23 o                         
   3   1  17          2.65          2.69         2.80 o                         
   4   1  17          1.29          3.01         3.84 o                         
  -4   2  17         11.25         14.06         3.28 o                         
  -3   2  17          0.99         -1.16         2.24 o                         
  -2   2  17          9.55         14.57         1.80 o                         
  -1   2  17         22.03         27.96         2.08 o                         
   0   2  17         98.95        101.50         3.97 o                         
   1   2  17         17.98         16.17         2.38 o                         
   2   2  17          7.38         14.38         2.45 o                         
   3   2  17         94.95        105.58         4.98 o                         
   4   2  17          2.84          9.18         4.50 o                         
  -4   3  17          7.64          5.87         4.60 o                         
  -3   3  17          1.36          0.87         2.24 o                         
  -2   3  17          0.24          2.06         2.13 o                         
  -1   3  17        205.67        196.37         4.03 o                         
   0   3  17          1.94          6.42         2.33 o                         
   1   3  17          2.52          2.92         2.09 o                         
   2   3  17        170.78        165.82         5.59 o                         
   3   3  17         28.83         31.53         3.95 o                         
   4   3  17          0.34          1.98         5.76 o                         
  -4   4  17         19.51         18.89         5.72 o                         
  -3   4  17         48.65         55.39         5.09 o                         
  -2   4  17         20.70         24.91         2.65 o                         
  -1   4  17        204.92        218.51         4.25 o                         
   0   4  17        549.65        593.06         8.44 o                         
   1   4  17        233.09        242.07         5.42 o                         
   2   4  17        165.61        180.63         5.69 o                         
   3   4  17         86.59         91.28         5.34 o                         
   4   4  17         29.87         30.94         6.70 o                         
  -4   5  17          0.02          5.22         5.51 o                         
  -3   5  17         10.25          5.43         3.98 o                         
  -2   5  17         14.68         16.16         2.58 o                         
  -1   5  17         56.56         63.10         3.01 o                         
   0   5  17          0.48          2.32         2.28 o                         
   1   5  17         67.25         70.07         4.21 o                         
   2   5  17         13.46         16.14         3.08 o                         
   3   5  17          8.21         13.38         4.18 o                         
   4   5  17          0.00          4.39         5.38 o                         
  -4   6  17         15.36         11.92         6.63 o                         
  -3   6  17          6.63         12.46         4.51 o                         
  -2   6  17         15.10         12.84         2.39 o                         
  -1   6  17        217.05        233.57         7.36 o                         
   0   6  17         45.30         66.39         3.53 o                         
   1   6  17         60.02         85.75         4.23 o                         
   2   6  17        288.24        282.99         7.58 o                         
   3   6  17         19.06         25.93         4.73 o                         
  -3   7  17          0.18          1.86         4.22 o                         
  -2   7  17          4.82          7.23         2.77 o                         
  -1   7  17         55.53         57.87         3.26 o                         
   0   7  17        179.32        180.20         5.15 o                         
   1   7  17          0.05          0.06         3.43 o                         
   2   7  17          4.53          6.15         3.55 o                         
   3   7  17          2.03          4.75         4.48 o                         
  -3   8  17         33.77         45.93         5.59 o                         
  -2   8  17         57.54         67.60         5.69 o                         
  -1   8  17        222.97        232.00         5.37 o                         
   0   8  17        346.46        375.07         7.61 o                         
   1   8  17        267.96        289.41         6.91 o                         
   2   8  17        129.21        136.58         6.06 o                         
  -2   9  17          0.81          4.33         5.10 o                         
  -1   9  17          0.25          4.82         4.73 o                         
   0   9  17          1.39          2.73         2.95 o                         
   1   9  17          8.05         16.60         4.37 o                         
   2   9  17         20.85         20.11         4.31 o                         
  -1  10  17         68.29         86.26         6.00 o                         
   0  10  17        131.93        151.15         7.15 o                         
   1  10  17         96.44        106.19         7.35 o                         
  -4   0  18          7.59          2.87         4.42 o                         
  -3   0  18        177.02        181.74         8.51 o                         
  -2   0  18        260.00        254.58         6.58 o                         
  -1   0  18        672.10        653.79         9.16 o                         
   0   0  18       2085.42       2070.37        26.11 o                         
   1   0  18       1396.68       1417.60        23.76 o                         
   2   0  18         47.08         52.70         4.77 o                         
   3   0  18        307.23        315.18         9.23 o                         
   4   0  18        133.86        140.91        12.72 o                         
  -4   1  18          1.49          5.09         3.10 o                         
  -3   1  18          0.43          2.19         2.32 o                         
  -2   1  18          9.41          7.90         1.99 o                         
  -1   1  18          4.69          8.80         1.85 o                         
   0   1  18         21.56         22.32         1.90 o                         
   1   1  18        357.55        354.15         6.10 o                         
   2   1  18        291.76        294.20         6.35 o                         
   3   1  18         18.17         20.95         3.63 o                         
   4   1  18          6.22         -0.17         5.18 o                         
  -4   2  18         60.33         57.21         5.15 o                         
  -3   2  18        117.85        113.83         4.14 o                         
  -2   2  18        195.83        202.77         6.03 o                         
  -1   2  18       1870.67       1839.38        18.46 o                         
   0   2  18       1762.70       1740.27        17.64 o                         
   1   2  18       1175.41       1170.66        13.17 o                         
   2   2  18        666.65        695.14         9.20 o                         
   3   2  18        658.00        629.50        11.59 o                         
   4   2  18        145.07        139.32        13.65 o                         
  -4   3  18         32.16         34.96         6.79 o                         
  -3   3  18         31.70         30.00         3.04 o                         
  -2   3  18         75.76         93.88         4.62 o                         
  -1   3  18         54.13         66.17         2.81 o                         
   0   3  18          0.88          0.40         2.19 o                         
   1   3  18          9.27         11.75         2.32 o                         
   2   3  18          0.31          0.15         2.64 o                         
   3   3  18         37.01         46.35         3.97 o                         
   4   3  18          3.05          8.81         5.21 o                         
  -4   4  18          8.86          6.47         4.94 o                         
  -3   4  18         72.76         81.20         5.53 o                         
  -2   4  18        128.76        127.29         5.56 o                         
  -1   4  18        830.99        803.35         9.01 o                         
   0   4  18       1443.55       1438.04        16.99 o                         
   1   4  18       1151.15       1116.32        14.94 o                         
   2   4  18        258.19        266.95         7.46 o                         
   3   4  18        246.21        244.60         7.99 o                         
   4   4  18         73.86         77.15         7.87 o                         
  -4   5  18          0.69          0.50         7.51 o                         
  -3   5  18          2.45          1.84         3.84 o                         
  -2   5  18          5.51          7.96         2.42 o                         
  -1   5  18         20.61         20.98         2.44 o                         
   0   5  18         31.87         25.67         2.45 o                         
   1   5  18         55.89         39.37         3.23 o                         
   2   5  18         64.07         54.36         4.19 o                         
   3   5  18         13.60          8.20         3.80 o                         
  -3   6  18          8.88          9.20         4.25 o                         
  -2   6  18         55.40         54.06         3.55 o                         
  -1   6  18        503.90        484.79         7.06 o                         
   0   6  18        684.98        684.98         9.73 o                         
   1   6  18        383.38        374.71         8.50 o                         
   2   6  18        519.81        498.40         9.42 o                         
   3   6  18        229.65        226.46         8.16 o                         
  -3   7  18         30.77         26.24         4.94 o                         
  -2   7  18         21.73         20.23         2.74 o                         
  -1   7  18        139.95        132.50         4.97 o                         
   0   7  18        142.83        126.30         4.62 o                         
   1   7  18          5.98         -2.81         2.81 o                         
   2   7  18          9.01         12.78         3.77 o                         
   3   7  18          2.68          6.26         4.24 o                         
  -3   8  18         11.45         17.91         5.00 o                         
  -2   8  18         35.06         33.21         5.20 o                         
  -1   8  18        104.97        117.86         4.42 o                         
   0   8  18        286.28        285.18         6.39 o                         
   1   8  18        208.29        186.52         8.98 o                         
   2   8  18        236.76        249.85         7.53 o                         
  -2   9  18         15.49         17.53         6.50 o                         
  -1   9  18         33.84         32.18         4.45 o                         
   0   9  18          1.08         -0.59         3.03 o                         
   1   9  18          1.54          8.88         4.05 o                         
   2   9  18          2.14         14.80         4.24 o                         
   0  10  18         76.07         72.39         5.79 o                         
  -4   1  19          0.27         -0.79         3.39 o                         
  -3   1  19          2.82          4.16         2.54 o                         
  -2   1  19         10.40          9.42         1.97 o                         
  -1   1  19         13.44         18.33         2.32 o                         
   0   1  19         29.93         33.48         2.59 o                         
   1   1  19        442.97        427.82         6.87 o                         
   2   1  19        205.50        220.27         5.37 o                         
   3   1  19         17.90         22.93         5.41 o                         
   4   1  19         41.41         43.10         6.32 o                         
  -4   2  19          8.95          6.24         3.54 o                         
  -3   2  19          4.65          6.47         2.68 o                         
  -2   2  19        166.91        158.91         4.51 o                         
  -1   2  19         34.34         39.32         2.57 o                         
   0   2  19         33.07         40.45         3.14 o                         
   1   2  19         74.72         76.14         3.54 o                         
   2   2  19         14.01         13.13         2.92 o                         
   3   2  19         69.83         64.50         4.57 o                         
   4   2  19          0.03         -5.17         5.17 o                         
  -4   3  19          0.26          0.49         5.52 o                         
  -3   3  19         13.78         18.28         3.04 o                         
  -2   3  19          3.19          3.55         2.49 o                         
  -1   3  19         11.34         11.61         2.05 o                         
   0   3  19         86.81        101.46         5.14 o                         
   1   3  19         93.51         87.83         3.78 o                         
   2   3  19          7.66          3.66         2.75 o                         
   3   3  19          2.18          7.24         3.62 o                         
   4   3  19         14.45         16.91         5.67 o                         
  -4   4  19          0.14          9.03         6.27 o                         
  -3   4  19         11.98         15.61         3.15 o                         
  -2   4  19        144.79        153.81         5.38 o                         
  -1   4  19         89.46        103.30         3.52 o                         
   0   4  19         57.24         62.88         4.06 o                         
   1   4  19         13.75         18.28         2.94 o                         
   2   4  19          0.53          2.88         2.87 o                         
   3   4  19          0.20          1.70         3.40 o                         
   4   4  19          4.56         -4.16         5.95 o                         
  -4   5  19          0.09         12.44         6.50 o                         
  -3   5  19         38.19         36.78         4.71 o                         
  -2   5  19        152.52        163.98         4.82 o                         
  -1   5  19         34.93         40.10         3.09 o                         
   0   5  19        367.99        364.40         8.66 o                         
   1   5  19        131.63        127.72         5.85 o                         
   2   5  19        134.21        145.26         8.19 o                         
   3   5  19         17.33         17.35         4.10 o                         
  -3   6  19         41.01         39.60         5.15 o                         
  -2   6  19         58.45         73.95         4.08 o                         
  -1   6  19        214.57        235.49         6.05 o                         
   0   6  19         83.70         96.79         5.30 o                         
   1   6  19          9.08          0.74         2.87 o                         
   2   6  19         77.62         94.58         5.27 o                         
   3   6  19         10.72         18.68         4.52 o                         
  -3   7  19         12.58         11.43         4.81 o                         
  -2   7  19          5.91         -0.21         2.61 o                         
  -1   7  19          7.24         12.77         2.71 o                         
   0   7  19        198.15        200.83         6.79 o                         
   1   7  19         34.84         46.87         3.96 o                         
   2   7  19        126.27        148.80         7.76 o                         
   3   7  19        109.57        105.39         7.23 o                         
  -2   8  19         28.94         28.08         4.07 o                         
  -1   8  19         62.49         68.05         4.00 o                         
   0   8  19        160.83        162.46         7.54 o                         
   1   8  19         77.57         83.88         5.28 o                         
   2   8  19         22.16         23.30         4.30 o                         
  -2   9  19         28.84         27.67         5.94 o                         
  -1   9  19         18.58         24.03         3.63 o                         
   0   9  19          6.30          7.22         3.47 o                         
   1   9  19         29.07         47.43         5.10 o                         
  -4   0  20          4.36         -6.18         6.20 o                         
  -3   0  20        101.33        111.79         6.67 o                         
  -2   0  20        539.77        579.82        11.28 o                         
  -1   0  20        288.80        301.36         8.96 o                         
   0   0  20        886.52        837.55        15.04 o                         
   1   0  20        106.62        100.92         6.43 o                         
   2   0  20        225.08        204.59        10.45 o                         
   3   0  20         43.48         48.64         7.04 o                         
   4   0  20          9.57          5.93         7.51 o                         
  -4   1  20          3.00          3.13         4.36 o                         
  -3   1  20         77.06         74.28         4.19 o                         
  -2   1  20        330.18        309.79         5.88 o                         
  -1   1  20        499.77        490.54         6.93 o                         
   0   1  20       1161.80       1164.25        14.15 o                         
   1   1  20       3481.63       3419.69        31.83 o                         
   2   1  20       1282.67       1254.93        13.27 o                         
   3   1  20        322.59        330.37         7.17 o                         
   4   1  20        141.92        152.54         8.21 o                         
  -4   2  20         14.55         17.96         5.10 o                         
  -3   2  20         48.83         58.07         4.33 o                         
  -2   2  20         76.09         89.65         4.58 o                         
  -1   2  20        286.50        272.42         5.13 o                         
   0   2  20        189.96        183.47         4.64 o                         
   1   2  20         37.54         46.18         4.17 o                         
   2   2  20        209.92        210.82         6.60 o                         
   3   2  20         98.42         94.03         5.37 o                         
   4   2  20          4.69          8.89         5.61 o                         
  -4   3  20          1.93         -5.09         5.09 o                         
  -3   3  20         56.41         49.81         3.59 o                         
  -2   3  20         74.50         75.83         4.76 o                         
  -1   3  20         51.24         59.21         2.93 o                         
   0   3  20        247.04        268.89         7.82 o                         
   1   3  20       1012.88        973.98        12.12 o                         
   2   3  20        854.60        818.26        11.68 o                         
   3   3  20        241.91        256.09         7.55 o                         
   4   3  20        112.45        106.80         7.94 o                         
  -4   4  20          4.63          5.34         6.21 o                         
  -3   4  20         84.48         95.58         4.16 o                         
  -2   4  20        108.50        113.97         5.00 o                         
  -1   4  20        131.77        137.74         4.24 o                         
   0   4  20        207.49        182.98         6.85 o                         
   1   4  20        321.45        306.74         6.36 o                         
   2   4  20        158.88        132.63         5.49 o                         
   3   4  20         76.92         81.30         8.16 o                         
  -3   5  20         88.54         80.92         5.75 o                         
  -2   5  20        133.79        125.00         4.45 o                         
  -1   5  20        223.19        218.43         4.96 o                         
   0   5  20        586.00        587.16        11.29 o                         
   1   5  20        630.12        603.94        10.14 o                         
   2   5  20        251.28        237.76         6.81 o                         
   3   5  20        148.19        137.58         6.96 o                         
  -3   6  20         19.65         22.08         4.80 o                         
  -2   6  20         31.35         31.13         3.19 o                         
  -1   6  20         69.12         66.12         3.54 o                         
   0   6  20        191.82        185.85         5.14 o                         
   1   6  20         82.64         86.21         6.20 o                         
   2   6  20         53.68         51.32         4.68 o                         
   3   6  20         67.89         67.90         6.04 o                         
  -3   7  20          4.41         -0.27         4.84 o                         
  -2   7  20         29.20         25.51         3.78 o                         
  -1   7  20         23.27         34.43         3.28 o                         
   0   7  20         32.03         39.14         4.12 o                         
   1   7  20        119.14        128.10         7.78 o                         
   2   7  20         61.73         62.08         5.02 o                         
  -2   8  20         37.17         35.04         4.01 o                         
  -1   8  20          4.66          0.54         3.27 o                         
   0   8  20        105.37        109.41         5.92 o                         
   1   8  20         81.47         67.05         4.84 o                         
   2   8  20         20.49         24.94         4.87 o                         
  -1   9  20          1.55          1.56         3.24 o                         
   0   9  20         19.46         19.68         3.72 o                         
   1   9  20          4.33          7.22         3.72 o                         
  -4   1  21          1.13         -3.11         4.95 o                         
  -3   1  21          9.57          2.08         2.69 o                         
  -2   1  21          5.24          4.45         2.62 o                         
  -1   1  21          9.30         17.20         2.43 o                         
   0   1  21        185.17        184.47         6.25 o                         
   1   1  21          0.11          3.24         2.21 o                         
   2   1  21         51.48         53.04         3.88 o                         
   3   1  21          2.78          2.36         3.07 o                         
   4   1  21          4.60         -0.22         5.76 o                         
  -4   2  21          0.46          3.65         4.86 o                         
  -3   2  21          0.17          0.58         2.92 o                         
  -2   2  21          2.74          4.50         2.67 o                         
  -1   2  21          5.28          1.14         2.15 o                         
   0   2  21         40.21         48.41         3.37 o                         
   1   2  21          7.23          6.95         2.45 o                         
   2   2  21        147.86        145.38         5.49 o                         
   3   2  21         14.98         13.42         4.21 o                         
   4   2  21          3.21          4.58         5.69 o                         
  -4   3  21          0.06         13.62         6.69 o                         
  -3   3  21          0.34          0.35         2.82 o                         
  -2   3  21          5.92          6.39         2.56 o                         
  -1   3  21         57.44         73.71         3.95 o                         
   0   3  21         65.95         72.17         6.16 o                         
   1   3  21        168.09        177.44         4.93 o                         
   2   3  21         19.18         23.17         3.40 o                         
   3   3  21          3.53         12.66         3.79 o                         
  -4   4  21         10.13          7.72         6.52 o                         
  -3   4  21          9.66         13.22         2.85 o                         
  -2   4  21         80.82         81.74         4.19 o                         
  -1   4  21         31.47         33.67         2.60 o                         
   0   4  21          4.13          4.76         3.27 o                         
   1   4  21          0.79         -0.80         2.48 o                         
   2   4  21         46.74         54.43         4.60 o                         
   3   4  21         17.92         24.10         4.32 o                         
  -3   5  21          4.28         -4.10         4.10 o                         
  -2   5  21          7.62         11.96         2.81 o                         
  -1   5  21         35.47         48.39         3.51 o                         
   0   5  21         96.03        130.04         7.36 o                         
   1   5  21        273.01        278.65         6.13 o                         
   2   5  21        126.66        127.34         5.67 o                         
   3   5  21         33.16         29.26         5.20 o                         
  -3   6  21          4.50         11.25         5.15 o                         
  -2   6  21         37.51         40.91         3.40 o                         
  -1   6  21          4.15          4.55         2.77 o                         
   0   6  21          1.05          5.68         2.81 o                         
   1   6  21        110.35        117.08         6.03 o                         
   2   6  21          0.78         -0.42         5.15 o                         
   3   6  21          2.67          5.55         4.40 o                         
  -3   7  21          5.65          8.26         5.19 o                         
  -2   7  21         12.50         22.95         3.89 o                         
  -1   7  21          1.36          5.29         2.96 o                         
   0   7  21         63.95         79.43         4.31 o                         
   1   7  21         83.89         94.37         5.10 o                         
   2   7  21          6.30          6.58         3.91 o                         
  -2   8  21         35.93         32.31         4.59 o                         
  -1   8  21        120.86        134.04         6.47 o                         
   0   8  21        100.13        121.30         7.43 o                         
   1   8  21         44.70         51.88         4.27 o                         
   2   8  21         24.98         41.95         5.52 o                         
  -1   9  21         56.76         65.49         4.81 o                         
   0   9  21         44.96         52.31         5.17 o                         
   1   9  21        120.89        133.19         8.33 o                         
  -4   0  22          5.02         -2.63         7.69 o                         
  -3   0  22          8.16          1.56         4.05 o                         
  -2   0  22          1.31          0.53         2.99 o                         
  -1   0  22        236.56        230.50         8.48 o                         
   0   0  22         67.65         82.72         7.97 o                         
   1   0  22        621.60        602.81        13.79 o                         
   2   0  22         67.67         85.67         6.73 o                         
   3   0  22         17.93         17.62         7.39 o                         
   4   0  22         14.63         11.98         8.67 o                         
  -4   1  22          5.89          2.85         5.40 o                         
  -3   1  22          4.67         12.00         3.76 o                         
  -2   1  22        114.91        132.81         4.96 o                         
  -1   1  22        276.51        290.26         7.57 o                         
   0   1  22        687.60        670.14        13.05 o                         
   1   1  22        662.58        652.07         9.23 o                         
   2   1  22        267.82        259.77         6.43 o                         
   3   1  22        170.14        160.32         6.57 o                         
   4   1  22        112.33        119.08         8.64 o                         
  -4   2  22          0.07         -4.93         4.93 o                         
  -3   2  22          0.32          2.10         3.04 o                         
  -2   2  22         53.72         49.44         3.75 o                         
  -1   2  22         85.07         85.77         3.81 o                         
   0   2  22          3.98          8.41         2.56 o                         
   1   2  22         49.70         69.03         3.78 o                         
   2   2  22        392.98        389.13         7.58 o                         
   3   2  22         91.71         92.45         5.33 o                         
  -4   3  22         12.63         10.77         6.62 o                         
  -3   3  22         40.06         44.30         4.05 o                         
  -2   3  22        256.64        262.48         6.07 o                         
  -1   3  22        341.16        331.52         7.32 o                         
   0   3  22        677.80        654.21        12.37 o                         
   1   3  22        255.00        247.76         5.91 o                         
   2   3  22        318.74        293.95         9.34 o                         
   3   3  22         91.20         84.53         5.52 o                         
  -3   4  22          6.65         11.43         3.22 o                         
  -2   4  22          6.73         10.29         2.84 o                         
  -1   4  22         36.54         43.32         2.97 o                         
   0   4  22         42.70         61.07         5.02 o                         
   1   4  22          3.18          4.89         2.60 o                         
   2   4  22         74.01         94.67         4.97 o                         
   3   4  22         70.95         78.61         6.04 o                         
  -3   5  22          8.35          1.44         4.96 o                         
  -2   5  22        109.99        112.09         5.02 o                         
  -1   5  22        195.19        181.86         5.76 o                         
   0   5  22        430.49        387.71        14.79 o                         
   1   5  22        335.96        315.47        12.84 o                         
   2   5  22        159.97        162.38         6.44 o                         
   3   5  22         14.52          4.09         4.51 o                         
  -3   6  22          0.07          6.73         4.95 o                         
  -2   6  22          9.52         10.51         3.00 o                         
  -1   6  22          9.90         16.23         2.89 o                         
   0   6  22          5.75          7.81         3.92 o                         
   1   6  22         18.22         28.55         3.73 o                         
   2   6  22         25.87         30.22         4.66 o                         
   3   6  22          1.17          9.94         4.99 o                         
  -2   7  22        121.09        104.59         5.93 o                         
  -1   7  22        221.09        207.45         8.03 o                         
   0   7  22         65.67         79.34         4.64 o                         
   1   7  22        279.69        259.92         7.06 o                         
   2   7  22        143.14        140.36         7.13 o                         
  -2   8  22         12.48         10.79         6.16 o                         
  -1   8  22          8.11         11.73         3.55 o                         
   0   8  22         20.36         30.95         3.70 o                         
   1   8  22         33.40         45.98         4.28 o                         
   0   9  22         41.32         37.01         5.81 o                         
  -4   1  23          1.14         -2.25         8.92 o                         
  -3   1  23          0.15          0.91         3.55 o                         
  -2   1  23          0.59          0.95         3.10 o                         
  -1   1  23          7.81          8.93         2.40 o                         
   0   1  23         87.45         91.80         4.17 o                         
   1   1  23         77.05         78.93         4.58 o                         
   2   1  23          8.04          9.58         3.10 o                         
   3   1  23         34.29         35.48         4.77 o                         
  -4   2  23          1.52         -4.24         6.35 o                         
  -3   2  23         15.33         11.21         3.61 o                         
  -2   2  23          0.71          3.52         2.82 o                         
  -1   2  23          1.50          2.57         2.41 o                         
   0   2  23         47.52         56.22         4.96 o                         
   1   2  23          0.55          2.56         2.57 o                         
   2   2  23         82.04         87.33         5.91 o                         
   3   2  23         46.12         43.61         4.84 o                         
  -3   3  23         20.37         17.00         3.36 o                         
  -2   3  23          4.34          5.43         2.93 o                         
  -1   3  23          0.54         -1.31         2.41 o                         
   0   3  23          8.97         11.75         2.75 o                         
   1   3  23         13.97         11.89         2.99 o                         
   2   3  23         10.58          8.58         3.33 o                         
   3   3  23          0.36          4.88         4.46 o                         
  -3   4  23         34.86         42.25         4.71 o                         
  -2   4  23         44.22         48.07         4.86 o                         
  -1   4  23        155.36        166.69         4.62 o                         
   0   4  23         76.96         91.93         5.87 o                         
   1   4  23          3.15          8.83         2.70 o                         
   2   4  23          3.28          9.58         3.80 o                         
   3   4  23         37.30         39.64         5.92 o                         
  -3   5  23          0.01         -0.81         4.34 o                         
  -2   5  23          7.07          7.44         3.41 o                         
  -1   5  23          8.55          9.87         2.91 o                         
   0   5  23         34.02         27.04         5.02 o                         
   1   5  23         15.80         15.24         4.07 o                         
   2   5  23          2.77         -0.33         3.65 o                         
   3   5  23          2.86          3.09         4.49 o                         
  -3   6  23         10.22         12.56         5.88 o                         
  -2   6  23         29.79         37.52         3.96 o                         
  -1   6  23         99.18        109.96         4.67 o                         
   0   6  23          3.88          4.76         4.06 o                         
   1   6  23        151.05        180.20         5.91 o                         
   2   6  23         85.01         92.66         5.83 o                         
  -2   7  23         33.45         39.73         4.90 o                         
  -1   7  23          1.14          3.98         3.10 o                         
   0   7  23          4.83          2.81         4.10 o                         
   1   7  23          0.93          1.94         3.54 o                         
   2   7  23          9.87         10.19         4.41 o                         
  -1   8  23         74.48         79.30         5.99 o                         
   0   8  23         38.48         48.65         4.39 o                         
   1   8  23         58.65         79.13         6.17 o                         
  -4   0  24         17.48          9.91        15.11 o                         
  -3   0  24        140.70        129.45         9.55 o                         
  -2   0  24        143.73        133.46         8.12 o                         
  -1   0  24        806.78        795.75        16.82 o                         
   0   0  24       1629.02       1624.81        30.60 o                         
   1   0  24        748.86        739.42        16.15 o                         
   2   0  24        477.75        468.18        13.63 o                         
   3   0  24        164.58        150.84        10.32 o                         
  -4   1  24          0.70         -6.11         6.11 o                         
  -3   1  24          1.43          2.90         3.32 o                         
  -2   1  24          4.17          5.29         2.75 o                         
  -1   1  24          3.40          1.90         2.81 o                         
   0   1  24        523.52        532.60        11.44 o                         
   1   1  24          3.29          4.61         3.09 o                         
   2   1  24          6.10          6.34         3.05 o                         
   3   1  24         17.60         20.33         5.04 o                         
  -3   2  24         21.77         22.35         4.08 o                         
  -2   2  24         78.60         86.83         5.10 o                         
  -1   2  24        125.17        130.23         4.65 o                         
   0   2  24        239.41        232.07         8.64 o                         
   1   2  24        675.89        663.54         9.84 o                         
   2   2  24        384.39        379.35        11.78 o                         
   3   2  24        160.06        162.90         8.40 o                         
  -3   3  24          4.45          9.75         4.18 o                         
  -2   3  24         41.58         44.25         3.97 o                         
  -1   3  24          8.26          7.13         2.55 o                         
   0   3  24         24.27         24.60         4.13 o                         
   1   3  24          4.71          7.49         2.94 o                         
   2   3  24         13.59          7.26         3.27 o                         
   3   3  24          3.52          5.58         4.21 o                         
  -3   4  24         19.01         19.26         4.45 o                         
  -2   4  24         39.21         42.28         3.98 o                         
  -1   4  24        163.24        172.12         4.79 o                         
   0   4  24        412.69        423.45        10.03 o                         
   1   4  24        389.46        381.32         9.44 o                         
   2   4  24        206.67        217.85         7.34 o                         
   3   4  24        348.78        355.00        13.03 o                         
  -3   5  24          0.79          5.27         5.41 o                         
  -2   5  24          0.97          3.69         2.79 o                         
  -1   5  24          1.61          3.21         4.25 o                         
   0   5  24          1.65          4.07         4.14 o                         
   1   5  24          0.28          0.36         4.12 o                         
   2   5  24          0.97          4.79         4.11 o                         
  -2   6  24         21.73         17.73         4.49 o                         
  -1   6  24        118.45        118.07         6.73 o                         
   0   6  24        163.56        179.81         9.83 o                         
   1   6  24        166.29        155.47         5.55 o                         
   2   6  24        216.81        214.66         7.94 o                         
  -2   7  24          7.83         15.82         4.03 o                         
  -1   7  24         85.96         82.37         4.45 o                         
   0   7  24         12.23          8.59         4.73 o                         
   1   7  24         10.73          7.02         3.50 o                         
   2   7  24         17.03         21.45         4.36 o                         
  -1   8  24         16.72         17.76         3.69 o                         
   0   8  24         28.43         27.65         5.65 o                         
   1   8  24          9.73          8.81         5.03 o                         
  -3   1  25          0.05         -4.37         4.37 o                         
  -2   1  25          0.74          4.84         3.70 o                         
  -1   1  25         15.23         13.44         3.23 o                         
   0   1  25         18.51         22.67         3.77 o                         
   1   1  25        137.41        139.06         5.73 o                         
   2   1  25          6.59          4.17         3.61 o                         
   3   1  25          9.35         12.53         5.68 o                         
  -3   2  25          0.35          0.13         3.99 o                         
  -2   2  25          5.86          7.37         3.24 o                         
  -1   2  25          0.42          4.91         2.98 o                         
   0   2  25         10.73         11.78         2.70 o                         
   1   2  25         14.42          9.95         2.90 o                         
   2   2  25          2.43          6.53         3.70 o                         
   3   2  25          1.36         -0.93         5.04 o                         
  -3   3  25          0.20         -2.48         4.09 o                         
  -2   3  25          5.50          8.99         3.56 o                         
  -1   3  25         29.85         34.60         3.18 o                         
   0   3  25         32.07         37.27         4.80 o                         
   1   3  25         53.19         60.82         5.96 o                         
   2   3  25          0.90          3.04         3.34 o                         
   3   3  25         22.81         31.52         5.39 o                         
  -3   4  25          8.65          6.22         4.34 o                         
  -2   4  25          0.24          2.09         3.13 o                         
  -1   4  25         15.15         24.82         3.54 o                         
   0   4  25         99.52        120.65        10.46 o                         
   1   4  25         11.98         11.03         3.49 o                         
   2   4  25          0.68          0.86         3.65 o                         
   3   4  25         34.53         25.91         5.33 o                         
  -3   5  25          7.54         17.06         6.61 o                         
  -2   5  25          2.68          2.45         3.53 o                         
  -1   5  25          5.79          6.25         4.50 o                         
   0   5  25        105.15        111.64         7.28 o                         
   1   5  25         80.16         85.67         4.54 o                         
   2   5  25         17.44         21.50         4.47 o                         
  -2   6  25          4.24          3.49         3.79 o                         
  -1   6  25         17.79         26.07         4.75 o                         
   0   6  25          6.90          9.35         4.32 o                         
   1   6  25         27.11         27.93         3.75 o                         
   2   6  25         22.59         21.78         4.70 o                         
  -2   7  25          1.75          8.38         3.95 o                         
  -1   7  25         31.75         50.95         6.73 o                         
   0   7  25         87.89        102.87         9.37 o                         
   1   7  25          9.71         17.17         4.18 o                         
   0   8  25          7.81          3.27         5.74 o                         
  -3   0  26         10.66         11.37         6.32 o                         
  -2   0  26          0.85          4.13         5.01 o                         
  -1   0  26        282.06        278.43        11.32 o                         
   0   0  26       1031.08       1015.98        20.73 o                         
   1   0  26         74.20         92.54        16.24 o                         
   2   0  26        230.49        209.81        10.32 o                         
   3   0  26         98.27        104.89        11.08 o                         
  -3   1  26          2.69          5.83         4.51 o                         
  -2   1  26         39.31         44.32         4.46 o                         
  -1   1  26          4.90          7.80         3.26 o                         
   0   1  26         17.46         28.30         4.03 o                         
   1   1  26        171.14        164.67        12.15 o                         
   2   1  26         70.40         65.17         5.13 o                         
   3   1  26        186.46        182.93         9.14 o                         
  -3   2  26          3.37          2.91         4.69 o                         
  -2   2  26         21.21         22.91         3.54 o                         
  -1   2  26        158.00        160.92         6.99 o                         
   0   2  26         64.93         62.05         5.25 o                         
   1   2  26          8.25          9.77         3.84 o                         
   2   2  26         20.96         16.60         3.57 o                         
   3   2  26          1.87          1.62         4.66 o                         
  -3   3  26         13.58          4.99         4.72 o                         
  -2   3  26         16.74         10.32         3.62 o                         
  -1   3  26         51.64         57.09         3.72 o                         
   0   3  26         30.78         43.40         3.78 o                         
   1   3  26        313.12        314.65         6.81 o                         
   2   3  26        139.95        127.04         9.11 o                         
   3   3  26         78.79         91.90         6.46 o                         
  -3   4  26         15.25         16.60         5.19 o                         
  -2   4  26         18.85         23.61         4.18 o                         
  -1   4  26        119.58        110.29         6.40 o                         
   0   4  26        165.00        138.94         7.36 o                         
   1   4  26        114.60        103.36         6.19 o                         
   2   4  26          1.01          7.05         3.93 o                         
  -2   5  26         11.62          7.38         4.15 o                         
  -1   5  26         56.96         53.87         5.41 o                         
   0   5  26         23.52         26.28         4.95 o                         
   1   5  26         33.53         45.79         6.18 o                         
   2   5  26          5.57          6.14         4.22 o                         
  -2   6  26         12.19         14.00         4.13 o                         
  -1   6  26         20.06         19.04         6.15 o                         
   0   6  26         56.26         66.67        12.00 o                         
   1   6  26         59.09         60.69         4.13 o                         
   2   6  26         30.96         31.23         4.65 o                         
  -1   7  26          3.71          2.39         5.61 o                         
   0   7  26         68.46         72.69         7.30 o                         
   1   7  26         52.30         66.50         5.05 o                         
  -3   1  27          0.92          0.88         4.56 o                         
  -2   1  27          0.21          4.33         3.88 o                         
  -1   1  27         49.58         46.47         4.70 o                         
   0   1  27         24.62         25.52         4.19 o                         
   1   1  27         20.98         25.31         4.11 o                         
   2   1  27          0.03          2.82         3.74 o                         
   3   1  27          3.29          6.42         5.57 o                         
  -3   2  27          0.39         -1.25         4.65 o                         
  -2   2  27          0.06          4.60         3.52 o                         
  -1   2  27          0.33         -0.90         3.49 o                         
   0   2  27          3.91         -1.19         3.29 o                         
   1   2  27          2.17          3.99         3.43 o                         
   2   2  27         25.65         24.05         4.29 o                         
   3   2  27         16.18         16.11         5.60 o                         
  -3   3  27          2.60          0.20         4.77 o                         
  -2   3  27          6.98         14.40         4.20 o                         
  -1   3  27         26.75         30.32         3.43 o                         
   0   3  27         13.87         16.64         3.57 o                         
   1   3  27         19.27         23.43         3.31 o                         
   2   3  27         59.00         67.93         5.40 o                         
  -2   4  27         28.81         26.09         4.34 o                         
  -1   4  27         11.33         14.37         4.24 o                         
   0   4  27          0.86          2.73         4.13 o                         
   1   4  27          0.50          2.44         3.11 o                         
   2   4  27         16.25         15.01         4.45 o                         
  -2   5  27         10.59         17.24         4.14 o                         
  -1   5  27          0.33          0.17         5.22 o                         
   0   5  27          2.16          3.30         5.30 o                         
   1   5  27         15.13         16.16         3.51 o                         
   2   5  27         38.97         45.16         5.04 o                         
  -2   6  27          2.28          2.07         4.99 o                         
  -1   6  27          0.75         -3.15         5.58 o                         
   0   6  27         19.48         20.40         5.91 o                         
   1   6  27         34.87         37.95         4.79 o                         
  -1   7  27          6.39          5.89         6.61 o                         
   0   7  27         27.01         26.70         6.49 o                         
  -3   0  28          2.32          4.75         7.01 o                         
  -2   0  28         64.75         59.48         8.69 o                         
  -1   0  28        537.42        527.18        14.37 o                         
   0   0  28         21.45         29.75         6.03 o                         
   1   0  28        153.03        167.14         9.65 o                         
   2   0  28         73.42         89.44         8.19 o                         
  -3   1  28          9.34          8.43         4.94 o                         
  -2   1  28         47.25         54.90         4.93 o                         
  -1   1  28          7.01         13.61         4.35 o                         
   0   1  28        150.86        158.43         7.56 o                         
   1   1  28        164.65        146.40         7.36 o                         
   2   1  28         46.16         47.08         5.00 o                         
  -3   2  28          0.01          0.08         4.54 o                         
  -2   2  28          0.07          4.23         4.04 o                         
  -1   2  28         52.81         53.07         4.71 o                         
   0   2  28         55.98         58.04         4.83 o                         
   1   2  28         36.13         53.90         4.53 o                         
   2   2  28         19.76         26.22         4.59 o                         
  -3   3  28         17.30         29.88        13.31 o                         
  -2   3  28         18.94         20.68         4.27 o                         
  -1   3  28         17.55         27.49         3.65 o                         
   0   3  28         69.61         70.48         5.25 o                         
   1   3  28        139.04        135.38         5.92 o                         
   2   3  28        261.92        261.84         8.80 o                         
  -2   4  28          9.52          8.93         4.27 o                         
  -1   4  28         28.51         33.63         7.76 o                         
   0   4  28         31.17         43.27         6.96 o                         
   1   4  28          3.42          5.99         3.70 o                         
   2   4  28        102.99        129.29         7.52 o                         
  -2   5  28         10.26         16.28         4.20 o                         
  -1   5  28         59.75         50.95         7.07 o                         
   0   5  28         77.74         76.31         7.72 o                         
   1   5  28         77.99         90.94         5.79 o                         
  -1   6  28          0.65          7.59         6.06 o                         
   0   6  28         10.89          8.32         6.04 o                         
   1   6  28         24.34         25.12         6.49 o                         
  -3   1  29          0.61         -2.44         4.89 o                         
  -2   1  29          5.94          5.89         4.01 o                         
  -1   1  29         16.44         16.24         4.22 o                         
   0   1  29         66.42         65.41         7.73 o                         
   1   1  29          0.10          2.97         3.73 o                         
   2   1  29         22.08         21.07         4.65 o                         
  -2   2  29          1.07          8.06         3.85 o                         
  -1   2  29         19.50         19.65         3.92 o                         
   0   2  29         12.60         10.77         3.75 o                         
   1   2  29          1.90          4.12         3.70 o                         
   2   2  29          0.21         -4.47         4.47 o                         
  -2   3  29          0.21         -3.31         4.04 o                         
  -1   3  29          0.36          1.69         3.42 o                         
   0   3  29          1.13         -2.17         2.78 o                         
   1   3  29          0.01          3.48         3.83 o                         
   2   3  29         29.85         36.95         5.13 o                         
  -2   4  29          6.24          5.99         4.09 o                         
  -1   4  29         50.21         50.08         7.49 o                         
   0   4  29         22.43         26.55         6.66 o                         
   1   4  29          0.49          2.19         5.34 o                         
   2   4  29          1.92          2.39         7.46 o                         
  -1   5  29          1.34         -5.86         5.86 o                         
   0   5  29          2.91          6.87         6.03 o                         
   1   5  29          5.89          7.32         5.49 o                         
   0   6  29         36.76         34.00         6.99 o                         
  -2   0  30         26.05         27.24         6.51 o                         
  -1   0  30        208.86        192.55        10.28 o                         
   0   0  30         58.87         67.54         7.50 o                         
   1   0  30        112.73        116.61         8.39 o                         
   2   0  30        248.65        261.31        12.52 o                         
  -2   1  30         44.08         34.97         5.38 o                         
  -1   1  30         64.11         56.19         4.96 o                         
   0   1  30          0.23         -1.34         3.74 o                         
   1   1  30         45.50         33.42         4.40 o                         
   2   1  30          9.73          9.87         4.67 o                         
  -2   2  30          6.87          7.98         4.18 o                         
  -1   2  30          4.53          1.31         3.73 o                         
   0   2  30         55.05         60.74         4.87 o                         
   1   2  30         36.91         38.76         4.92 o                         
   2   2  30         39.17         46.29         6.04 o                         
  -2   3  30         16.66         22.07         4.73 o                         
  -1   3  30         18.39         19.82         3.70 o                         
   0   3  30          3.60          5.54         3.96 o                         
   1   3  30         11.02         14.82         4.22 o                         
  -2   4  30         23.76         21.66         4.49 o                         
  -1   4  30         38.88         42.14         7.30 o                         
   0   4  30         93.59         90.70         8.46 o                         
   1   4  30          6.63         12.35         3.63 o                         
  -1   5  30         14.34          8.68         6.43 o                         
   0   5  30         35.18         23.47         6.51 o                         
  -2   1  31         26.19         28.02         4.76 o                         
  -1   1  31         12.77         10.24         4.00 o                         
   0   1  31          1.12          2.64         3.85 o                         
   1   1  31          0.03          1.10         3.87 o                         
  -2   2  31          0.24          1.32         4.41 o                         
  -1   2  31          2.63          0.84         3.78 o                         
   0   2  31          0.97         -0.84         3.62 o                         
   1   2  31         13.29         13.60         4.27 o                         
  -2   3  31          3.41          2.80         8.23 o                         
  -1   3  31          0.35          0.21         3.47 o                         
   0   3  31          2.10          2.03         3.59 o                         
   1   3  31         57.80         57.42         5.37 o                         
  -1   4  31          7.98         16.31         6.73 o                         
   0   4  31          5.21         10.68         6.72 o                         
   1   4  31          5.06         17.40         5.95 o                         
  -2   0  32         42.42         48.77         7.52 o                         
  -1   0  32         35.78         36.07         6.54 o                         
   0   0  32          4.91         -5.24         5.24 o                         
   1   0  32          0.82         12.49         7.71 o                         
  -2   1  32         16.90         27.88         5.71 o                         
  -1   1  32         12.13         11.52         4.16 o                         
   0   1  32         67.39         70.29         5.63 o                         
   1   1  32         23.09         33.82         4.87 o                         
  -1   2  32          1.06          1.43         3.81 o                         
   0   2  32         14.52          9.33         4.61 o                         
   1   2  32         38.96         39.03         5.27 o                         
  -1   3  32          7.06          6.07         4.38 o                         
   0   3  32         21.25         28.23         7.28 o                         
   1   3  32        119.01        141.57        25.23 o                         
  -1   1  33          8.49          6.98         4.25 o                         
   0   1  33          0.01         -3.86         3.86 o                         
  -1   2  33          8.18          8.24         4.27 o                         
   0   2  33          7.87          2.07         3.90 o                         
                                                                                
